# Supplementary material for: Exploring the common mechanism of vascular dementia and inflammatory bowel disease: a bioinformatics-based study
Source: Front Immunol. 2024 Apr 25;15:1347415. doi: 10.3389/fimmu.2024.1347415 (PMC11084673; doi:10.3389/fimmu.2024.1347415)
Supplement: Supplementary file 1 [file DataSheet_1.zip]

Archive with 59 entries (49 files):
- Supplementary material/codes/
- Supplementary material/codes/Related code.txt
- Supplementary material/FIGURE 1-11/
- Supplementary material/FIGURE 1-11/FIGURE 1.jpg
- Supplementary material/FIGURE 1-11/FIGURE 10.jpg
- Supplementary material/FIGURE 1-11/FIGURE 11.jpg
- Supplementary material/FIGURE 1-11/FIGURE 2.jpg
- Supplementary material/FIGURE 1-11/FIGURE 3.jpg
- Supplementary material/FIGURE 1-11/FIGURE 4.jpg
- Supplementary material/FIGURE 1-11/FIGURE 5.jpg
- Supplementary material/FIGURE 1-11/FIGURE 6.jpg
- Supplementary material/FIGURE 1-11/FIGURE 7.jpg
- Supplementary material/FIGURE 1-11/FIGURE 8.jpg
- Supplementary material/FIGURE 1-11/FIGURE 9.jpg
- Supplementary material/other FIGURES/
- Supplementary material/other FIGURES/GSE122063 Graph of normalization.jpg
- Supplementary material/other FIGURES/GSE122063 UMAP.jpg
- Supplementary material/other FIGURES/GSE47908 Graph of normalization.jpg
- Supplementary material/other FIGURES/GSE47908 UMAP.jpg
- Supplementary material/Raw data/
- Supplementary material/Raw data/hub genes ROC analysis and verification/
- Supplementary material/Raw data/hub genes ROC analysis and verification/Hub genes verification in IBM inflamed datasets.xlsx
- Supplementary material/Raw data/hub genes ROC analysis and verification/Hub genes verification in IBM uninflamed datasets.xlsx
- Supplementary material/Raw data/hub genes ROC analysis and verification/HUBGOKEGG.xlsx
- Supplementary material/Raw data/ssGSEA/
- Supplementary material/Raw data/ssGSEA/IBMssGSEA/
- Supplementary material/Raw data/ssGSEA/IBMssGSEA/coDEGs expression matrix in IBM.csv
- Supplementary material/Raw data/ssGSEA/IBMssGSEA/INM group.csv
- Supplementary material/Raw data/ssGSEA/IBMssGSEA/m.csv
- Supplementary material/Raw data/ssGSEA/IBMssGSEA/markergenes.csv
- Supplementary material/Raw data/ssGSEA/IBMssGSEA/p.csv
- Supplementary material/Raw data/ssGSEA/IBMssGSEA/ssGSEA_GSE.csv
- Supplementary material/Raw data/ssGSEA/VDssGSEA/
- Supplementary material/Raw data/ssGSEA/VDssGSEA/coDEG VD group.csv
- Supplementary material/Raw data/ssGSEA/VDssGSEA/coDEGs expression matrix in VD.csv
- Supplementary material/Raw data/ssGSEA/VDssGSEA/m.csv
- Supplementary material/Raw data/ssGSEA/VDssGSEA/markergenes.csv
- Supplementary material/Raw data/ssGSEA/VDssGSEA/p.csv
- Supplementary material/Raw data/ssGSEA/VDssGSEA/ssGSEA_GSE.csv
- Supplementary material/Raw data/the analysis in Cytoscape/
- Supplementary material/Raw data/the analysis in Cytoscape/gene cluster 1.xlsx
- Supplementary material/Raw data/the analysis in Cytoscape/gene cluster 2.xlsx
- Supplementary material/Raw data/the analysis in Cytoscape/gene cluster 3.xlsx
- Supplementary material/Raw data/the analysis in Cytoscape/gene cluster 4.xlsx
- Supplementary material/Raw data/the analysis in Cytoscape/gene cluster 5.xlsx
- Supplementary material/Raw data/the analysis in Cytoscape/Hub genes.tsv
- Supplementary material/Raw data/the analysis in Cytoscape/hub genes.xlsx
- Supplementary material/Raw data/the analysis in Cytoscape/hubstring_interactions_short.tsv
- Supplementary material/Raw data/the analysis in Cytoscape/string_interactions_short.tsv
- Supplementary material/Raw data/the analysis of coDEGs/
- Supplementary material/Raw data/the analysis of coDEGs/coDEGs-down.xlsx
- Supplementary material/Raw data/the analysis of coDEGs/coDEGsGOKEGG.xlsx
- Supplementary material/Raw data/the analysis of coDEGs/coDEGs-UP.xlsx
- Supplementary material/Raw data/the analysis of coDEGs/GSE122063 DEGs analysis.xlsx
- Supplementary material/Raw data/the analysis of coDEGs/GSE47908 DEGs analysis.xlsx
- Supplementary material/Raw data/the analysis of coDEGs/IBM-down.xlsx
- Supplementary material/Raw data/the analysis of coDEGs/IBM-up.xlsx
- Supplementary material/Raw data/the analysis of coDEGs/VD-down.xlsx
- Supplementary material/Raw data/the analysis of coDEGs/VD-up.xlsx
