# Supplementary material for: Exploring the common mechanism of vascular dementia and inflammatory bowel disease: a bioinformatics-based study
Source: Front Immunol. 2024 Apr 25;15:1347415. doi: 10.3389/fimmu.2024.1347415 (PMC11084673; doi:10.3389/fimmu.2024.1347415)
Supplement: Supplementary file 1 [file DataSheet_1.zip › Supplementary material/Raw data/hub genes ROC analysis and verification/Hub genes verification in IBM inflamed datasets.xlsx]

## Sheet: Sheet1
group	PTPRC	ITGB2	CYBB	IL1B	TLR2	CASP1	IL10RA	BTK
IBM inflamed	1.08844	9.25346	3.87934	30.027	3.9713	7.96365	8.08788	3.04376
IBM inflamed	1.01964	3.89993	2.75689	9.78747	3.51197	14.0915	4.00074	0.967024
IBM inflamed	0.97572	4.78306	2.93203	12.9523	2.6738	24.2541	6.04543	1.60236
IBM inflamed	1.05643	3.93061	1.96442	4.91914	2.35681	10.4382	3.53813	0.669904
IBM inflamed	1.26705	11.5521	6.90161	77.3189	8.76016	28.2868	6.26293	1.45692
IBM inflamed	1.07189	3.61684	2.05864	4.53575	1.79363	9.98219	3.17106	1.21312
IBM inflamed	0.984509	2.2014	1.15641	13.1324	1.99756	8.08702	2.42514	0.712383
IBM inflamed	1.00359	13.9211	6.78752	6.57766	4.94205	13.3153	8.59182	3.48917
IBM inflamed	1.09084	6.83347	3.36621	12.2611	3.10096	12.2168	3.20159	1.28848
IBM inflamed	1.21971	4.07928	2.37069	26.016	3.54608	8.78096	4.01093	1.14958
IBM inflamed	0.979565	5.78529	3.82467	3.67179	2.49962	8.08283	4.91802	1.31335
IBM inflamed	0.962317	8.80979	4.77169	28.4833	4.31408	22.2149	5.15598	2.08217
IBM inflamed	0.952931	3.70042	2.82052	5.10031	2.64805	8.42067	3.37879	1.03986
IBM inflamed	0.900632	9.11771	5.70093	7.20512	4.47877	23.5822	4.64548	1.55234
IBM inflamed	1.10935	7.07316	2.59601	38.5597	5.91901	35.9759	4.67757	1.08183
IBM inflamed	1.0001	1.50222	1.13073	2.42604	1.53318	14.8998	0.996883	0.531969
IBM inflamed	0.883723	5.84327	2.62702	6.33499	3.44043	9.29638	4.16408	1.2814
IBM inflamed	1.03197	5.65864	2.26	6.02899	2.90184	20.7639	3.79541	1.38316
IBM inflamed	0.987281	5.34504	2.32777	14.6539	4.29847	24.0653	3.11351	0.736615
IBM inflamed	1.02461	8.56694	4.26299	14.9352	4.51388	19.5003	6.1382	1.52397
IBM inflamed	1.13096	11.6628	3.82759	27.1847	5.50304	23.7336	6.14883	2.17118
IBM inflamed	1.11405	3.64507	2.41411	25.7682	2.78072	23.2649	5.6471	1.66335
IBM inflamed	1.16835	13.1786	5.06859	53.4843	8.17773	17.6094	7.68974	2.21404
IBM inflamed	1.01403	3.76546	2.88304	10.1363	3.62614	21.4987	3.43106	1.30387
IBM inflamed	0.878912	6.96809	3.16363	22.6298	6.6311	25.9541	4.42376	0.942925
IBM inflamed	1.03651	8.83528	5.80417	23.589	6.37491	29.8075	6.78419	1.61572
IBM inflamed	1.11761	11.6242	5.82473	23.1435	9.40275	29.6592	8.09739	1.65271
IBM inflamed	0.988369	3.43968	1.80435	1.64018	3.35006	17.349	3.13885	1.23721
IBM inflamed	0.956639	5.31182	2.14161	8.59423	3.07707	9.32892	3.7619	0.977828
IBM inflamed	1.18565	8.21884	5.24644	2.39496	2.55137	11.8576	5.61652	2.69416
IBM inflamed	1.01458	5.70174	2.86234	8.27208	4.10284	21.9732	3.93218	1.06331
IBM inflamed	0.871908	3.47268	1.65823	1.91672	3.26118	15.5271	2.73639	0.770074
IBM inflamed	0.840393	2.08664	1.23337	2.05622	1.18166	8.06773	1.51978	0.817866
IBM inflamed	1.09805	13.0346	8.83812	4.14178	4.30535	12.0073	7.77568	4.33347
IBM inflamed	0.930708	4.87884	2.16171	4.06821	4.85034	35.1791	3.57402	0.941058
IBM inflamed	0.817886	9.92192	6.17931	52.9653	9.10131	22.0932	6.37705	1.72551
IBM inflamed	1.04003	3.58593	2.30212	13.1892	3.73197	31.4282	4.33762	0.959109
IBM inflamed	0.990565	9.40182	4.86935	3.5587	6.14018	20.2897	6.63571	1.28746
IBM inflamed	1.09531	11.7961	6.0141	17.2312	7.63666	21.6899	5.76358	1.78258
IBM inflamed	0.990827	6.18551	2.91627	6.40857	4.20408	24.9056	2.95335	1.14608
IBM inflamed	1.01381	7.40994	5.03395	9.45148	5.85472	19.9968	6.37506	1.5082
IBM inflamed	0.906285	7.53865	2.96609	6.88448	4.62412	33.6714	4.52211	1.04772
IBM inflamed	1.05582	8.91979	6.1139	10.428	4.77171	29.7197	6.50133	1.27215
IBM inflamed	1.26248	6.21961	2.60483	8.6644	3.16675	11.0267	4.17529	1.26947
IBM inflamed	0.916212	5.91898	2.22634	4.43316	3.5666	27.9623	4.30413	0.911484
IBM inflamed	1.06755	15.2045	7.85831	74.283	11.9351	37.1945	8.9397	2.32789
IBM inflamed	0.89324	3.71759	2.0862	3.02527	4.2325	28.6766	2.83788	0.815093
IBM inflamed	0.908585	6.13945	2.79141	24.2603	3.37002	25.594	5.98799	1.2224
IBM inflamed	1.05848	6.14763	2.81097	39.6488	5.64945	23.4057	4.88949	1.15296
IBM inflamed	0.997782	7.85248	4.7648	6.43592	5.17483	13.0196	7.58821	1.36786
IBM inflamed	1.08591	9.99196	4.60689	8.18494	5.06568	39.0509	6.39153	1.33289
IBM inflamed	1.05533	21.0262	10.5771	58.3302	11.541	24.4374	9.12382	2.2195
IBM inflamed	1.28999	20.9834	9.23238	50.5975	10.9175	19.6297	7.80737	2.07824
IBM inflamed	1.1862	20.7762	7.82647	57.6005	10.8402	20.4651	7.81974	2.18996
IBM inflamed	1.0492	20.1742	9.91759	56.8019	10.1538	22.5858	8.92075	2.06221
IBM inflamed	1.1712	10.6506	4.06068	4.93307	4.23429	17.5492	9.77486	1.63147
IBM inflamed	1.07749	7.46685	5.14465	128.158	14.5338	35.3163	7.06672	1.45038
IBM inflamed	1.10809	8.6379	4.98862	34.3352	7.00838	21.5234	4.5672	1.21019
IBM inflamed	0.924126	11.1187	6.15242	52.6516	10.6613	27.6689	5.533	1.6781
IBM inflamed	1.06376	5.38436	3.26166	5.01759	3.49896	24.8932	3.66883	1.11474
IBM inflamed	1.28787	23.4763	11.7718	12.8154	7.78866	14.7142	13.0659	6.28927
IBM inflamed	1.15848	4.28652	2.88481	7.78883	2.79743	29.4167	4.87275	1.25229
IBM inflamed	0.98688	9.82621	5.56489	12.1227	5.85102	29.0761	6.85357	1.91009
IBM inflamed	0.901979	8.31004	2.88514	8.21544	3.778	16.1045	5.22673	1.33339
IBM inflamed	0.887732	6.74518	3.17152	7.55697	3.98794	22.5814	4.51798	1.20276
IBM inflamed	1.1253	13.1382	5.58081	6.7888	4.40142	15.2165	8.25343	1.76397
IBM inflamed	0.979794	12.8989	5.15824	11.0274	5.27864	21.928	8.40778	1.43627
IBM inflamed	0.949872	2.9021	2.37675	4.79181	2.04586	9.43723	3.45172	0.981459
IBM inflamed	1.13302	8.48906	4.8455	34.8512	7.20081	36.647	5.39353	1.28704
IBM inflamed	1.05978	5.47254	3.09258	17.0453	3.86274	18.7588	3.17239	0.985539
control	1.06616	3.65819	1.62101	1.28403	2.5994	14.1349	3.24686	0.693358
control	0.846435	5.27988	3.20548	6.28305	2.52497	10.9294	3.83888	1.00406
control	0.965133	6.25643	3.03365	2.09715	2.45148	7.51701	4.26838	1.45824
control	1.13597	3.93152	2.40887	1.78714	2.35621	18.4777	4.90283	0.991362
control	0.937799	1.01967	1.00936	1.04812	1.23894	5.20483	1.53852	0.671669
control	0.962111	1.37307	1.00376	1.46058	1.33564	4.21594	1.66571	0.597557
control	1.08282	5.85805	3.59462	2.34153	2.32722	3.83045	3.57119	1.51949
control	0.973576	4.00173	2.73133	1.79076	3.00868	6.59997	3.40352	0.987376
control	0.993668	3.73149	1.66947	1.16796	3.32897	11.4721	2.8389	1.23079
control	0.938613	1.72182	1.0721	1.29993	1.58146	2.74371	1.2966	0.61346
control	1.05761	2.59723	1.46732	1.53428	1.96039	4.42244	1.95344	0.76126
control	1.00619	2.42967	1.47842	3.41318	2.04632	4.95633	2.73591	0.787221
control	0.965815	2.71395	1.40304	1.19668	3.25388	9.23832	2.73114	0.639505
control	0.924854	2.48985	2.0042	1.37025	1.86431	4.56797	2.32362	0.698947
control	0.965276	5.51638	4.29146	1.19429	2.54006	5.60296	4.42935	1.34736
control	1.04657	0.954531	0.932354	2.21472	0.949637	4.61123	1.63656	0.773033
control	1.00814	2.44146	1.30804	1.31986	3.18621	14.4489	2.28127	0.80806
control	1.07983	2.60092	1.47923	1.6463	2.01108	5.17194	2.37256	0.814205
control	1.12151	4.10857	1.39858	1.81784	3.05151	14.7986	2.79149	1.07673
control	0.974925	3.90043	2.46058	2.84271	2.01139	5.26658	2.73375	0.912911
control	1.05319	3.90906	2.50808	1.71418	2.06537	8.53979	2.82962	1.15491
control	1.0653	2.68875	2.12649	1.92678	1.9811	6.42715	2.5625	0.783468
control	1.51606	10.1124	6.7198	1.56683	3.09335	10.4964	8.34474	4.24495
control	1.02262	3.64354	2.64888	1.99516	2.46369	9.88283	3.21363	0.958538
control	0.876893	2.84774	2.3912	2.01746	2.06172	6.16314	2.25451	1.03612
control	0.945628	3.01554	2.1445	1.26719	1.96568	4.40639	2.7145	0.898259
control	1.1567	6.25971	5.69843	2.46834	3.26765	14.2434	6.08564	1.82028
control	0.89125	2.51461	2.18629	7.16586	2.24444	10.7762	1.94949	0.781618
control	0.981189	2.31604	1.94203	2.76668	2.12627	6.65407	1.97257	0.694521
control	0.915246	2.92002	1.52763	2.74854	2.01451	2.96343	2.29079	0.824111
control	1.05583	2.9754	2.23069	1.57464	2.20958	4.42685	2.19636	0.675223
