# Supplementary material for: Exploring the common mechanism of vascular dementia and inflammatory bowel disease: a bioinformatics-based study
Source: Front Immunol. 2024 Apr 25;15:1347415. doi: 10.3389/fimmu.2024.1347415 (PMC11084673; doi:10.3389/fimmu.2024.1347415)
Supplement: Supplementary file 1 [file DataSheet_1.zip › Supplementary material/Raw data/hub genes ROC analysis and verification/Hub genes verification in IBM uninflamed datasets.xlsx]

## Sheet: Sheet1
group	PTPRC	ITGB2	CYBB	IL1B	TLR2	CASP1	IL10RA	BTK
IBM uninflamed	1.06978	3.54998	2.33059	2.42951	1.90613	6.32679	4.6144	1.06101
IBM uninflamed	1.11283	10.0754	4.0852	32.8176	5.9147	30.6189	5.62042	1.87446
IBM uninflamed	0.930149	1.48582	1.00003	6.27511	1.6419	6.02405	1.71155	0.78169
IBM uninflamed	0.960762	5.26532	2.57827	3.21671	2.79768	12.0932	3.28943	1.02471
IBM uninflamed	1.14251	3.73969	2.55542	5.42614	2.5734	6.78061	2.62036	1.06475
IBM uninflamed	1.11998	3.15607	1.73273	2.43873	1.86061	6.29001	2.4165	0.935692
IBM uninflamed	0.933331	2.86269	1.83509	1.41728	2.11223	7.54438	2.40963	0.826329
IBM uninflamed	1.02857	3.73408	2.10269	9.50947	2.55282	16.1706	2.96941	1.17271
IBM uninflamed	1.03369	5.1813	2.45371	2.43063	2.3985	5.33337	4.73542	0.919714
IBM uninflamed	1.00833	5.65109	2.71604	17.4842	3.10925	9.23465	4.56347	1.16842
IBM uninflamed	1.05956	2.43867	2.13385	1.23993	1.71837	2.75345	3.30558	0.772791
IBM uninflamed	1.26245	8.89559	5.50887	11.562	4.1642	16.6839	6.4546	2.08126
IBM uninflamed	1.02771	3.38809	2.29081	1.19579	3.02653	4.96253	3.20318	0.999169
IBM uninflamed	1.0811	3.31972	2.56865	1.26369	2.06943	7.91848	1.91209	0.888542
IBM uninflamed	0.938686	1.86902	1.49777	1.05547	1.83069	4.12847	2.31481	0.751925
IBM uninflamed	0.894353	4.13783	2.38246	3.8263	2.26229	8.53508	2.87697	1.05029
IBM uninflamed	1.00944	2.36459	2.10052	3.41395	1.70175	4.17121	2.16808	1.19385
IBM uninflamed	1.07888	2.32233	1.57252	4.17267	2.04174	5.03005	2.45811	0.742653
IBM uninflamed	1.04167	4.26343	2.99207	4.47394	2.9649	8.0923	3.27171	0.99401
IBM uninflamed	1.0419	5.98798	3.37178	3.73215	2.76768	9.77282	3.84463	1.63538
IBM uninflamed	0.934675	5.34662	2.9951	19.7909	3.20148	15.1086	3.62685	1.04636
IBM uninflamed	0.948356	1.2512	0.909295	2.12804	1.54274	9.07289	1.59393	0.679013
IBM uninflamed	1.01246	3.51305	1.50933	1.58438	1.87351	9.1324	2.11413	0.74764
IBM uninflamed	0.954989	3.33902	1.81561	2.23311	1.88271	3.47893	2.50453	0.883433
IBM uninflamed	1.13228	9.18847	4.28406	5.39462	4.85266	7.56751	6.84369	1.90458
IBM uninflamed	0.937732	3.48238	2.0039	1.8668	2.00253	6.63453	2.88214	0.906759
IBM uninflamed	1.00604	1.63274	1.83031	1.8915	1.37271	5.69947	2.78366	0.889514
IBM uninflamed	1.02904	3.08895	1.92489	1.81541	2.30138	10.4932	3.60316	0.881069
IBM uninflamed	1.11346	4.23976	2.38833	2.96285	2.02537	5.85683	3.88623	0.817682
IBM uninflamed	1.00401	1.57534	1.36238	1.25042	1.40707	3.0478	1.73183	0.633666
IBM uninflamed	0.912002	2.56486	1.88198	6.25598	1.43605	3.58175	2.08241	0.689857
IBM uninflamed	0.92148	2.31357	2.25656	1.75533	2.19325	4.6964	2.17615	0.656869
IBM uninflamed	0.995094	2.41952	1.84749	4.59628	3.57718	22.9494	2.60779	0.813304
IBM uninflamed	0.991912	2.90393	2.23814	1.3183	2.39942	6.67548	3.05942	0.848565
IBM uninflamed	0.934662	4.09181	1.87301	6.36247	2.21737	24.1564	2.22487	0.695779
IBM uninflamed	0.916789	3.10536	1.51223	1.35112	1.55574	8.32494	2.09929	0.816076
IBM uninflamed	0.902907	4.31938	2.42503	2.16673	3.57233	24.0593	3.31648	1.03401
IBM uninflamed	0.904873	4.29253	2.63439	0.952736	2.053	10.2447	2.55606	0.839974
IBM uninflamed	1.09005	3.6254	1.69585	1.29979	3.04879	14.365	2.28476	0.919547
IBM uninflamed	1.01843	3.5172	2.86875	6.46014	2.30782	8.99671	4.91256	1.29193
IBM uninflamed	0.860949	5.71685	3.44214	2.87214	2.6632	3.96372	3.18269	1.27724
IBM uninflamed	0.930357	2.55439	1.35104	1.42927	3.5716	16.3093	2.20716	0.911577
IBM uninflamed	0.972173	3.10393	1.83152	2.68029	2.30201	4.08027	3.22291	1.20182
IBM uninflamed	0.953071	3.71367	1.95149	1.16391	2.05759	10.3039	3.26667	1.13684
IBM uninflamed	0.940473	2.62771	1.27748	20.3043	1.79883	2.33774	2.80973	0.891568
IBM uninflamed	0.990835	2.51219	1.4915	3.06127	2.9101	13.6206	1.75898	0.640103
IBM uninflamed	1.06435	3.50658	1.73905	1.99469	2.85913	21.5697	2.58604	0.785929
IBM uninflamed	1.11023	4.67165	2.90016	6.31336	3.07886	15.6763	3.31586	1.07453
IBM uninflamed	1.04083	7.39975	5.40061	5.14713	4.39933	31.9353	5.51876	1.42387
IBM uninflamed	0.966923	3.0129	2.50054	5.36694	2.95223	17.4613	4.18708	0.856279
IBM uninflamed	0.962113	2.40604	1.41976	4.28257	1.89818	3.47962	1.75141	0.725775
IBM uninflamed	1.03879	2.96677	2.07576	1.61309	1.94468	6.65476	2.74757	0.875574
IBM uninflamed	1.05067	3.49634	1.9776	1.96033	2.0453	5.38584	2.27837	0.826091
IBM uninflamed	0.966156	7.877	5.17393	29.5928	8.16332	29.6794	5.3503	1.3175
IBM uninflamed	1.04571	3.62714	3.31623	2.123	2.26294	7.67859	4.28389	1.66096
IBM uninflamed	1.06211	8.73428	3.45125	2.60818	5.22493	30.2858	5.36497	1.19906
IBM uninflamed	0.802164	1.48231	0.795892	1.43757	1.57292	12.6266	1.13953	0.653478
IBM uninflamed	1.38149	20.6826	11.1451	16.0407	5.37417	10.571	10.1848	5.42074
IBM uninflamed	1.02603	1.62619	1.17428	1.09994	2.8498	12.5224	2.17574	0.711846
IBM uninflamed	0.975314	2.99888	2.16142	1.14349	2.41675	7.23998	2.57959	0.926217
IBM uninflamed	0.897752	2.08721	1.20413	1.63744	1.8595	4.84942	2.08417	0.745551
IBM uninflamed	0.850815	4.1099	2.53688	1.25488	3.9894	22.1982	3.27368	0.957008
IBM uninflamed	0.864783	4.43757	3.06008	3.76884	2.68366	5.10051	3.31985	1.24583
IBM uninflamed	1.10787	5.64768	2.21525	1.30733	2.66677	19.3422	4.28197	1.2691
IBM uninflamed	1.178	4.44474	2.62021	2.80603	1.82667	4.44858	3.73129	1.22272
IBM uninflamed	0.93618	1.07305	1.00363	1.58608	1.3333	4.4342	1.23382	0.668533
IBM uninflamed	0.968344	4.78563	2.96904	7.73145	3.99164	29.8876	4.19597	1.3837
IBM uninflamed	1.0422	2.791	1.63866	2.04434	3.27516	22.8399	4.15676	0.838544
IBM uninflamed	0.924862	5.51504	3.1765	2.00885	3.00923	10.4349	2.42571	1.30033
IBM uninflamed	0.850592	1.79474	1.441	2.54487	1.37898	4.57299	1.71151	0.721493
IBM uninflamed	1.08396	2.17094	2.48875	1.62514	1.75292	4.97905	1.6803	1.19531
IBM uninflamed	1.04577	4.03152	2.52838	3.84828	2.41564	6.73175	2.78343	0.945498
IBM uninflamed	1.09644	2.07431	1.44332	4.35674	1.41702	4.90994	1.70104	0.763413
IBM uninflamed	1.1197	5.97661	3.24748	3.30518	3.16215	5.6009	3.83335	1.40548
IBM uninflamed	0.843563	4.25987	1.81258	1.92439	3.53306	17.5892	2.41666	0.831961
IBM uninflamed	0.952914	2.27867	1.36351	4.90711	1.56733	4.58892	1.67259	0.632697
IBM uninflamed	0.947985	3.66262	2.61454	2.44337	3.37881	9.61769	3.90169	1.29682
IBM uninflamed	1.15343	3.71483	2.68368	7.70942	5.1877	31.8214	4.20686	1.157
IBM uninflamed	0.968977	5.70288	2.16287	8.66957	5.53805	29.9253	3.87507	0.794522
IBM uninflamed	0.94579	3.33624	1.77912	35.9237	2.83925	14.5167	2.43016	0.783343
IBM uninflamed	1.08901	16.6143	12.5159	36.4483	8.46791	31.1366	11.5771	2.27735
IBM uninflamed	0.915568	3.82218	2.31819	1.20122	2.84188	5.27669	2.0344	0.772513
IBM uninflamed	1.13712	8.57298	6.00616	16.8296	5.43593	22.3688	8.3957	2.01065
IBM uninflamed	0.994735	4.59455	2.27114	3.08855	2.28265	6.16926	2.53747	0.95986
IBM uninflamed	1.06529	7.06468	3.12693	3.90368	4.7499	11.0114	3.74458	1.45211
IBM uninflamed	1.29586	15.4209	9.94425	2.06798	4.32877	10.5292	10.0733	3.36993
IBM uninflamed	1.04619	2.03328	1.46707	1.02364	1.55891	4.16978	1.90583	0.710229
IBM uninflamed	0.915055	4.63085	4.11558	18.3028	5.26173	25.9952	5.79057	1.79108
IBM uninflamed	1.01918	1.95441	2.41405	4.15875	1.92349	8.62318	2.04781	1.18381
IBM uninflamed	0.966197	3.15219	1.76007	1.49532	2.15182	6.98565	1.6261	0.744925
IBM uninflamed	1.06171	1.86381	1.07947	1.49167	4.04951	27.6212	2.63414	0.659792
IBM uninflamed	0.930477	0.866412	0.841786	1.61463	1.10484	5.01582	1.23027	0.690338
IBM uninflamed	0.952783	4.58062	2.10646	2.94964	2.28052	14.4055	2.9674	1.01615
IBM uninflamed	0.874225	1.20888	0.857502	8.31577	1.22568	1.90534	1.10548	0.576964
IBM uninflamed	0.951715	1.27322	0.905012	1.24962	3.50181	9.87344	1.53891	0.606482
IBM uninflamed	1.03895	4.97926	2.88252	4.40178	2.20913	4.96471	4.06967	1.84575
IBM uninflamed	0.98936	3.21431	2.94356	1.19986	2.07756	4.52828	2.63957	1.04636
IBM uninflamed	1.01326	4.44676	2.05099	1.62249	4.22378	17.0213	3.63568	1.17061
IBM uninflamed	0.919975	3.4046	2.02306	2.44489	2.41063	3.86844	3.10504	1.11818
IBM uninflamed	1.07796	1.2974	1.02532	1.24881	1.19643	2.82602	1.34723	0.730347
IBM uninflamed	1.05891	1.73198	1.15888	1.70912	2.48979	15.8777	2.51656	0.765537
IBM uninflamed	1.23647	17.8928	8.24249	2.38143	4.42079	12.9982	9.21569	5.66802
IBM uninflamed	1.17544	9.97433	4.98419	71.3679	6.26723	18.7219	6.25602	3.00029
IBM uninflamed	0.884126	4.83798	2.25198	3.72514	4.1118	19.6777	3.01168	0.760577
IBM uninflamed	0.893265	1.99688	1.60323	15.3838	1.5927	2.32783	3.64998	0.872169
IBM uninflamed	1.01522	5.12702	2.26984	2.80712	3.39287	25.4223	4.10257	1.27542
IBM uninflamed	0.963592	5.02922	2.48724	1.17225	2.7521	14.2012	4.53561	1.14644
IBM uninflamed	0.900377	1.39294	1.23008	2.51467	1.36567	6.4261	2.16665	0.714801
IBM uninflamed	1.07493	2.26964	2.03346	8.68653	2.29532	10.8911	2.28062	1.1984
IBM uninflamed	0.97527	3.88415	1.73887	1.07789	4.23976	17.7628	3.74461	0.999768
IBM uninflamed	0.976664	3.41371	2.60284	6.82623	2.4123	8.56066	3.52145	1.08253
IBM uninflamed	0.957189	1.69861	1.2893	2.51265	1.30824	6.95711	1.64943	0.632164
IBM uninflamed	1.01156	3.54951	1.84155	1.78576	1.74099	4.90097	3.20235	1.15622
IBM uninflamed	1.1161	6.64244	3.83024	2.70787	3.52052	11.2495	3.2548	1.49992
IBM uninflamed	0.966547	3.49921	1.1832	1.11613	5.64089	14.5209	2.89223	0.723232
IBM uninflamed	0.994631	2.87533	1.66581	1.23736	5.00306	14.3773	3.05858	0.725631
IBM uninflamed	1.00793	2.55595	1.90733	6.44231	2.38039	3.03049	2.20413	0.628755
IBM uninflamed	0.975358	3.17058	2.18738	2.46387	2.3656	9.52199	2.74459	1.03048
IBM uninflamed	1.01283	9.43302	4.81021	8.30883	5.56272	29.9232	6.59799	1.57987
IBM uninflamed	0.928971	5.12062	2.93214	4.77558	3.26247	13.5629	3.23456	1.13207
IBM uninflamed	1.0659	7.49318	3.21478	4.62708	4.06066	23.2802	6.36398	1.56689
IBM uninflamed	1.20158	16.3375	7.67567	31.7454	9.04374	23.4133	8.84075	3.76556
IBM uninflamed	1.03284	6.68177	3.76508	16.7713	5.05095	22.1438	4.37477	1.47429
IBM uninflamed	0.984411	3.53674	2.44533	2.97828	2.76008	4.02199	3.75727	1.0218
IBM uninflamed	0.996895	1.59257	1.16093	1.1783	1.62223	5.49923	1.75088	0.957782
IBM uninflamed	0.957593	2.99965	1.94934	2.43645	2.86298	10.6122	4.89996	0.775172
IBM uninflamed	0.888073	4.34941	2.61978	1.247	2.07781	5.66061	4.12281	1.37722
IBM uninflamed	0.887251	2.16897	0.90827	1.30689	2.19117	9.27314	2.02542	0.552391
IBM uninflamed	0.894934	5.25372	2.95159	2.45833	2.62476	5.14414	4.5152	1.07682
IBM uninflamed	1.02371	2.55904	3.0956	1.39099	1.94149	5.8811	1.86875	0.826853
IBM uninflamed	1.00591	5.03891	2.09891	2.30994	2.48524	11.3844	3.05776	1.1072
IBM uninflamed	1.16164	3.44978	1.55432	1.1231	2.6602	17.9274	3.08871	1.01084
IBM uninflamed	1.05886	4.52421	2.34963	3.59471	2.59189	9.34336	3.16579	0.787904
IBM uninflamed	0.910063	6.75409	3.24885	8.11419	3.72638	21.952	4.63733	1.01897
IBM uninflamed	0.945261	5.35518	2.07299	3.08521	3.1602	8.26291	4.1647	1.26091
IBM uninflamed	0.957208	2.84139	1.41324	0.872002	3.70417	11.9541	3.06305	0.88203
IBM uninflamed	0.963042	2.86497	1.27819	2.31508	3.35646	15.1879	2.58659	0.590513
IBM uninflamed	0.928008	3.13709	1.74131	1.46619	2.14846	7.37193	2.43292	0.761646
IBM uninflamed	0.897415	2.37871	1.72406	3.47541	1.72905	4.49301	2.84202	0.852024
IBM uninflamed	0.96005	2.59419	1.3671	3.17274	3.46511	21.2168	3.03789	0.696369
IBM uninflamed	1.12217	9.20597	4.13427	4.5661	2.85179	7.0604	6.45295	2.07064
IBM uninflamed	1.02071	2.60647	1.19637	1.14095	3.84042	9.49011	2.29061	0.698638
IBM uninflamed	1.02546	2.48015	1.63361	1.22284	1.75988	8.9918	1.80176	0.726888
IBM uninflamed	1.05821	2.47318	1.62873	1.27179	1.59062	4.27039	2.20886	0.680598
IBM uninflamed	0.906135	2.06052	1.16571	1.69806	1.7159	13.1701	1.93898	0.657852
IBM uninflamed	0.956639	2.51138	1.622	6.91577	2.18317	11.199	1.71356	0.762477
IBM uninflamed	1.15753	8.24909	4.85994	25.4516	6.57564	46.3597	4.81569	1.01345
IBM uninflamed	0.989282	4.14438	1.79693	1.62084	3.63148	13.5826	4.18864	1.03779
IBM uninflamed	0.917514	2.05515	1.27086	1.15784	1.4482	4.16141	1.36993	0.803299
IBM uninflamed	0.98806	4.15633	2.39748	1.52019	4.63304	14.0412	3.3011	0.751212
IBM uninflamed	0.954048	3.59702	2.94022	1.4382	2.02836	5.33999	3.08706	1.08313
IBM uninflamed	0.978208	8.05977	3.86424	2.73522	4.36031	18.8998	4.74048	1.27402
IBM uninflamed	0.957831	6.41814	2.82785	2.03528	3.10623	10.1924	3.90541	1.18483
control	1.06616	3.65819	1.62101	1.28403	2.5994	14.1349	3.24686	0.693358
control	0.846435	5.27988	3.20548	6.28305	2.52497	10.9294	3.83888	1.00406
control	0.965133	6.25643	3.03365	2.09715	2.45148	7.51701	4.26838	1.45824
control	1.13597	3.93152	2.40887	1.78714	2.35621	18.4777	4.90283	0.991362
control	0.937799	1.01967	1.00936	1.04812	1.23894	5.20483	1.53852	0.671669
control	0.962111	1.37307	1.00376	1.46058	1.33564	4.21594	1.66571	0.597557
control	1.08282	5.85805	3.59462	2.34153	2.32722	3.83045	3.57119	1.51949
control	0.973576	4.00173	2.73133	1.79076	3.00868	6.59997	3.40352	0.987376
control	0.993668	3.73149	1.66947	1.16796	3.32897	11.4721	2.8389	1.23079
control	0.938613	1.72182	1.0721	1.29993	1.58146	2.74371	1.2966	0.61346
control	1.05761	2.59723	1.46732	1.53428	1.96039	4.42244	1.95344	0.76126
control	1.00619	2.42967	1.47842	3.41318	2.04632	4.95633	2.73591	0.787221
control	0.965815	2.71395	1.40304	1.19668	3.25388	9.23832	2.73114	0.639505
control	0.924854	2.48985	2.0042	1.37025	1.86431	4.56797	2.32362	0.698947
control	0.965276	5.51638	4.29146	1.19429	2.54006	5.60296	4.42935	1.34736
control	1.04657	0.954531	0.932354	2.21472	0.949637	4.61123	1.63656	0.773033
control	1.00814	2.44146	1.30804	1.31986	3.18621	14.4489	2.28127	0.80806
control	1.07983	2.60092	1.47923	1.6463	2.01108	5.17194	2.37256	0.814205
control	1.12151	4.10857	1.39858	1.81784	3.05151	14.7986	2.79149	1.07673
control	0.974925	3.90043	2.46058	2.84271	2.01139	5.26658	2.73375	0.912911
control	1.05319	3.90906	2.50808	1.71418	2.06537	8.53979	2.82962	1.15491
control	1.0653	2.68875	2.12649	1.92678	1.9811	6.42715	2.5625	0.783468
control	1.51606	10.1124	6.7198	1.56683	3.09335	10.4964	8.34474	4.24495
control	1.02262	3.64354	2.64888	1.99516	2.46369	9.88283	3.21363	0.958538
control	0.876893	2.84774	2.3912	2.01746	2.06172	6.16314	2.25451	1.03612
control	0.945628	3.01554	2.1445	1.26719	1.96568	4.40639	2.7145	0.898259
control	1.1567	6.25971	5.69843	2.46834	3.26765	14.2434	6.08564	1.82028
control	0.89125	2.51461	2.18629	7.16586	2.24444	10.7762	1.94949	0.781618
control	0.981189	2.31604	1.94203	2.76668	2.12627	6.65407	1.97257	0.694521
control	0.915246	2.92002	1.52763	2.74854	2.01451	2.96343	2.29079	0.824111
control	1.05583	2.9754	2.23069	1.57464	2.20958	4.42685	2.19636	0.675223
