# Supplementary material for: Exploring the common mechanism of vascular dementia and inflammatory bowel disease: a bioinformatics-based study
Source: Front Immunol. 2024 Apr 25;15:1347415. doi: 10.3389/fimmu.2024.1347415 (PMC11084673; doi:10.3389/fimmu.2024.1347415)
Supplement: Supplementary file 1 [file DataSheet_1.zip › Supplementary material/Raw data/hub genes ROC analysis and verification/HUBGOKEGG.xlsx]

## Sheet: Sheet 1
ONTOLOGY	ID	Description	GeneRatio	BgRatio	pvalue	p.adjust	qvalue	geneID	Count
BP	GO:0061900	glial cell activation	4/8	54/18800	4.2184e-09	3.76281e-06	1.00354e-06	PTPRC/ITGB2/IL1B/TLR2	4
BP	GO:0150076	neuroinflammatory response	4/8	73/18800	1.44713e-08	6.45421e-06	1.72133e-06	PTPRC/ITGB2/IL1B/TLR2	4
BP	GO:0002705	positive regulation of leukocyte mediated immunity	4/8	138/18800	1.90171e-07	4.13906e-05	1.10388e-05	PTPRC/ITGB2/IL1B/BTK	4
BP	GO:0050727	regulation of inflammatory response	5/8	394/18800	2.09599e-07	4.13906e-05	1.10388e-05	PTPRC/IL1B/TLR2/CASP1/BTK	5
BP	GO:0050729	positive regulation of inflammatory response	4/8	145/18800	2.3201e-07	4.13906e-05	1.10388e-05	IL1B/TLR2/CASP1/BTK	4
BP	GO:0001819	positive regulation of cytokine production	5/8	475/18800	5.30278e-07	7.88347e-05	2.10251e-05	PTPRC/CYBB/IL1B/TLR2/CASP1	5
BP	GO:0001774	microglial cell activation	3/8	47/18800	8.129e-07	0.000103587	2.76264e-05	PTPRC/ITGB2/TLR2	3
BP	GO:0002269	leukocyte activation involved in inflammatory response	3/8	50/18800	9.8201e-07	0.000109494	2.92019e-05	PTPRC/ITGB2/TLR2	3
BP	GO:0002274	myeloid leukocyte activation	4/8	232/18800	1.52173e-06	0.000145309	3.87536e-05	PTPRC/ITGB2/TLR2/BTK	4
BP	GO:0002703	regulation of leukocyte mediated immunity	4/8	236/18800	1.62902e-06	0.000145309	3.87536e-05	PTPRC/ITGB2/IL1B/BTK	4
BP	GO:0034113	heterotypic cell-cell adhesion	3/8	61/18800	1.79923e-06	0.000145901	3.89116e-05	PTPRC/ITGB2/IL1B	3
BP	GO:0002699	positive regulation of immune effector process	4/8	248/18800	1.98486e-06	0.000147542	3.9349e-05	PTPRC/ITGB2/IL1B/BTK	4
BP	GO:0071216	cellular response to biotic stimulus	4/8	256/18800	2.25226e-06	0.00015454	4.12154e-05	IL1B/TLR2/CASP1/BTK	4
BP	GO:0007249	I-kappaB kinase/NF-kappaB signaling	4/8	288/18800	3.59732e-06	0.000216886	5.7843e-05	IL1B/TLR2/CASP1/BTK	4
BP	GO:0031349	positive regulation of defense response	4/8	289/18800	3.64718e-06	0.000216886	5.7843e-05	IL1B/TLR2/CASP1/BTK	4
BP	GO:0006909	phagocytosis	4/8	310/18800	4.8179e-06	0.000268598	7.16346e-05	PTPRC/ITGB2/IL1B/TLR2	4
BP	GO:0032496	response to lipopolysaccharide	4/8	333/18800	6.39812e-06	0.000335713	8.9534e-05	IL1B/TLR2/CASP1/IL10RA	4
BP	GO:0050764	regulation of phagocytosis	3/8	99/18800	7.78192e-06	0.000340018	9.06822e-05	PTPRC/IL1B/TLR2	3
BP	GO:0002697	regulation of immune effector process	4/8	353/18800	8.05977e-06	0.000340018	9.06822e-05	PTPRC/ITGB2/IL1B/BTK	4
BP	GO:0002237	response to molecule of bacterial origin	4/8	354/18800	8.15048e-06	0.000340018	9.06822e-05	IL1B/TLR2/CASP1/IL10RA	4
BP	GO:0032677	regulation of interleukin-8 production	3/8	102/18800	8.51363e-06	0.000340018	9.06822e-05	PTPRC/IL1B/TLR2	3
BP	GO:0032637	interleukin-8 production	3/8	103/18800	8.76728e-06	0.000340018	9.06822e-05	PTPRC/IL1B/TLR2	3
BP	GO:0032760	positive regulation of tumor necrosis factor production	3/8	103/18800	8.76728e-06	0.000340018	9.06822e-05	PTPRC/CYBB/TLR2	3
BP	GO:0042116	macrophage activation	3/8	106/18800	9.55815e-06	0.000350802	9.35583e-05	PTPRC/ITGB2/TLR2	3
BP	GO:1903557	positive regulation of tumor necrosis factor superfamily cytokine production	3/8	107/18800	9.8319e-06	0.000350802	9.35583e-05	PTPRC/CYBB/TLR2	3
BP	GO:0002824	positive regulation of adaptive immune response based on somatic recombination of immune receptors built from immunoglobulin superfamily domains	3/8	110/18800	1.06842e-05	0.000366549	9.7758e-05	PTPRC/IL1B/BTK	3
BP	GO:0002821	positive regulation of adaptive immune response	3/8	115/18800	1.22108e-05	0.000403409	0.000107588	PTPRC/IL1B/BTK	3
BP	GO:0002708	positive regulation of lymphocyte mediated immunity	3/8	117/18800	1.28597e-05	0.000409673	0.000109259	PTPRC/IL1B/BTK	3
BP	GO:0002696	positive regulation of leukocyte activation	4/8	421/18800	1.61604e-05	0.000497071	0.000132568	PTPRC/ITGB2/IL1B/BTK	4
BP	GO:0050867	positive regulation of cell activation	4/8	436/18800	1.85505e-05	0.000551569	0.000147102	PTPRC/ITGB2/IL1B/BTK	4
BP	GO:0032103	positive regulation of response to external stimulus	4/8	442/18800	1.95763e-05	0.000563291	0.000150229	IL1B/TLR2/CASP1/BTK	4
BP	GO:0002443	leukocyte mediated immunity	4/8	457/18800	2.2324e-05	0.000622282	0.000165961	PTPRC/ITGB2/IL1B/BTK	4
BP	GO:0002888	positive regulation of myeloid leukocyte mediated immunity	2/8	19/18800	2.69973e-05	0.000729745	0.000194622	ITGB2/BTK	2
BP	GO:0019221	cytokine-mediated signaling pathway	4/8	486/18800	2.84323e-05	0.00074593	0.000198938	PTPRC/IL1B/CASP1/IL10RA	4
BP	GO:0051092	positive regulation of NF-kappaB transcription factor activity	3/8	154/18800	2.92905e-05	0.000746489	0.000199087	IL1B/TLR2/BTK	3
BP	GO:0002700	regulation of production of molecular mediator of immune response	3/8	167/18800	3.73119e-05	0.000924507	0.000246564	PTPRC/IL1B/BTK	3
BP	GO:0002822	regulation of adaptive immune response based on somatic recombination of immune receptors built from immunoglobulin superfamily domains	3/8	173/18800	4.1456e-05	0.000970679	0.000258878	PTPRC/IL1B/BTK	3
BP	GO:0002706	regulation of lymphocyte mediated immunity	3/8	175/18800	4.29018e-05	0.000970679	0.000258878	PTPRC/IL1B/BTK	3
BP	GO:0002755	MyD88-dependent toll-like receptor signaling pathway	2/8	24/18800	4.35282e-05	0.000970679	0.000258878	TLR2/BTK	2
BP	GO:0002922	positive regulation of humoral immune response	2/8	24/18800	4.35282e-05	0.000970679	0.000258878	PTPRC/IL1B	2
BP	GO:0060759	regulation of response to cytokine stimulus	3/8	178/18800	4.51323e-05	0.000981902	0.000261872	PTPRC/TLR2/CASP1	3
BP	GO:0032640	tumor necrosis factor production	3/8	182/18800	4.82231e-05	0.00100035	0.000266791	PTPRC/CYBB/TLR2	3
BP	GO:0032680	regulation of tumor necrosis factor production	3/8	182/18800	4.82231e-05	0.00100035	0.000266791	PTPRC/CYBB/TLR2	3
BP	GO:0071706	tumor necrosis factor superfamily cytokine production	3/8	187/18800	5.22786e-05	0.00102998	0.000274694	PTPRC/CYBB/TLR2	3
BP	GO:1903555	regulation of tumor necrosis factor superfamily cytokine production	3/8	187/18800	5.22786e-05	0.00102998	0.000274694	PTPRC/CYBB/TLR2	3
BP	GO:0002819	regulation of adaptive immune response	3/8	188/18800	5.31157e-05	0.00102998	0.000274694	PTPRC/IL1B/BTK	3
BP	GO:0002675	positive regulation of acute inflammatory response	2/8	27/18800	5.53212e-05	0.00104993	0.000280013	IL1B/BTK	2
BP	GO:1901889	negative regulation of cell junction assembly	2/8	32/18800	7.80915e-05	0.0014512	0.000387033	IL1B/TLR2	2
BP	GO:0071222	cellular response to lipopolysaccharide	3/8	217/18800	8.13832e-05	0.00148151	0.000395115	IL1B/TLR2/CASP1	3
BP	GO:0032743	positive regulation of interleukin-2 production	2/8	34/18800	8.82877e-05	0.00157505	0.000420064	PTPRC/IL1B	2
BP	GO:0071219	cellular response to molecule of bacterial origin	3/8	229/18800	9.54844e-05	0.00165924	0.000442516	IL1B/TLR2/CASP1	3
BP	GO:0050670	regulation of lymphocyte proliferation	3/8	230/18800	9.67269e-05	0.00165924	0.000442516	PTPRC/IL1B/BTK	3
BP	GO:0032944	regulation of mononuclear cell proliferation	3/8	233/18800	0.000100518	0.00169173	0.000451182	PTPRC/IL1B/BTK	3
BP	GO:1903039	positive regulation of leukocyte cell-cell adhesion	3/8	245/18800	0.000116655	0.00192696	0.000513918	PTPRC/ITGB2/IL1B	3
BP	GO:0002714	positive regulation of B cell mediated immunity	2/8	41/18800	0.000128856	0.0019964	0.000532435	PTPRC/BTK	2
BP	GO:0002891	positive regulation of immunoglobulin mediated immune response	2/8	41/18800	0.000128856	0.0019964	0.000532435	PTPRC/BTK	2
BP	GO:0150077	regulation of neuroinflammatory response	2/8	41/18800	0.000128856	0.0019964	0.000532435	PTPRC/IL1B	2
BP	GO:0070663	regulation of leukocyte proliferation	3/8	254/18800	0.00012981	0.0019964	0.000532435	PTPRC/IL1B/BTK	3
BP	GO:0042554	superoxide anion generation	2/8	43/18800	0.000141838	0.0021444	0.000571907	ITGB2/CYBB	2
BP	GO:0051091	positive regulation of DNA-binding transcription factor activity	3/8	265/18800	0.000147164	0.00218783	0.00058349	IL1B/TLR2/BTK	3
BP	GO:0002920	regulation of humoral immune response	2/8	45/18800	0.000155437	0.00227295	0.000606192	PTPRC/IL1B	2
BP	GO:1903532	positive regulation of secretion by cell	3/8	274/18800	0.000162439	0.00233703	0.000623281	ITGB2/IL1B/TLR2	3
BP	GO:0002673	regulation of acute inflammatory response	2/8	47/18800	0.000169653	0.00240207	0.000640627	IL1B/BTK	2
BP	GO:0002366	leukocyte activation involved in immune response	3/8	285/18800	0.000182473	0.00254321	0.00067827	PTPRC/ITGB2/BTK	3
BP	GO:0002263	cell activation involved in immune response	3/8	289/18800	0.000190139	0.00254547	0.000678873	PTPRC/ITGB2/BTK	3
BP	GO:0051607	defense response to virus	3/8	290/18800	0.000192088	0.00254547	0.000678873	PTPRC/IL1B/TLR2	3
BP	GO:0022409	positive regulation of cell-cell adhesion	3/8	291/18800	0.000194049	0.00254547	0.000678873	PTPRC/ITGB2/IL1B	3
BP	GO:0140546	defense response to symbiont	3/8	291/18800	0.000194049	0.00254547	0.000678873	PTPRC/IL1B/TLR2	3
BP	GO:0051222	positive regulation of protein transport	3/8	293/18800	0.000198012	0.00255981	0.000682697	ITGB2/IL1B/TLR2	3
BP	GO:0046651	lymphocyte proliferation	3/8	296/18800	0.000204055	0.00259411	0.000691843	PTPRC/IL1B/BTK	3
BP	GO:0038093	Fc receptor signaling pathway	2/8	52/18800	0.000207882	0.00259411	0.000691843	PTPRC/BTK	2
BP	GO:0032943	mononuclear cell proliferation	3/8	300/18800	0.000212298	0.00259411	0.000691843	PTPRC/IL1B/BTK	3
BP	GO:0051047	positive regulation of secretion	3/8	300/18800	0.000212298	0.00259411	0.000691843	ITGB2/IL1B/TLR2	3
BP	GO:0071496	cellular response to external stimulus	3/8	309/18800	0.000231632	0.00275487	0.000734719	PTPRC/IL1B/CASP1	3
BP	GO:1904951	positive regulation of establishment of protein localization	3/8	309/18800	0.000231632	0.00275487	0.000734719	ITGB2/IL1B/TLR2	3
BP	GO:0002440	production of molecular mediator of immune response	3/8	312/18800	0.000238322	0.00279715	0.000745995	PTPRC/IL1B/BTK	3
BP	GO:0002711	positive regulation of T cell mediated immunity	2/8	59/18800	0.00026784	0.00306299	0.000816894	PTPRC/IL1B	2
BP	GO:0002886	regulation of myeloid leukocyte mediated immunity	2/8	59/18800	0.00026784	0.00306299	0.000816894	ITGB2/BTK	2
BP	GO:0070661	leukocyte proliferation	3/8	330/18800	0.000281124	0.00317421	0.000846555	PTPRC/IL1B/BTK	3
BP	GO:0002712	regulation of B cell mediated immunity	2/8	62/18800	0.000295828	0.00317926	0.000847903	PTPRC/BTK	2
BP	GO:0002889	regulation of immunoglobulin mediated immune response	2/8	62/18800	0.000295828	0.00317926	0.000847903	PTPRC/BTK	2
BP	GO:0031663	lipopolysaccharide-mediated signaling pathway	2/8	62/18800	0.000295828	0.00317926	0.000847903	IL1B/TLR2	2
BP	GO:0032757	positive regulation of interleukin-8 production	2/8	62/18800	0.000295828	0.00317926	0.000847903	IL1B/TLR2	2
BP	GO:0032623	interleukin-2 production	2/8	63/18800	0.000305462	0.00318378	0.000849107	PTPRC/IL1B	2
BP	GO:0032663	regulation of interleukin-2 production	2/8	63/18800	0.000305462	0.00318378	0.000849107	PTPRC/IL1B	2
BP	GO:0014015	positive regulation of gliogenesis	2/8	64/18800	0.000315249	0.00318378	0.000849107	IL1B/TLR2	2
BP	GO:0030888	regulation of B cell proliferation	2/8	64/18800	0.000315249	0.00318378	0.000849107	PTPRC/BTK	2
BP	GO:0060760	positive regulation of response to cytokine stimulus	2/8	64/18800	0.000315249	0.00318378	0.000849107	TLR2/CASP1	2
BP	GO:1903037	regulation of leukocyte cell-cell adhesion	3/8	344/18800	0.000317664	0.00318378	0.000849107	PTPRC/ITGB2/IL1B	3
BP	GO:1901224	positive regulation of NIK/NF-kappaB signaling	2/8	67/18800	0.000345521	0.00342449	0.000913306	IL1B/TLR2	2
BP	GO:0032722	positive regulation of chemokine production	2/8	70/18800	0.000377159	0.00362605	0.00096706	IL1B/TLR2	2
BP	GO:0071260	cellular response to mechanical stimulus	2/8	70/18800	0.000377159	0.00362605	0.00096706	IL1B/CASP1	2
BP	GO:0002449	lymphocyte mediated immunity	3/8	365/18800	0.000378052	0.00362605	0.00096706	PTPRC/IL1B/BTK	3
BP	GO:0050766	positive regulation of phagocytosis	2/8	71/18800	0.000388009	0.00366703	0.00097799	PTPRC/IL1B	2
BP	GO:0002460	adaptive immune response based on somatic recombination of immune receptors built from immunoglobulin superfamily domains	3/8	370/18800	0.000393449	0.00366703	0.00097799	PTPRC/IL1B/BTK	3
BP	GO:0051251	positive regulation of lymphocyte activation	3/8	371/18800	0.000396577	0.00366703	0.00097799	PTPRC/IL1B/BTK	3
BP	GO:0006801	superoxide metabolic process	2/8	72/18800	0.00039901	0.00366703	0.00097799	ITGB2/CYBB	2
BP	GO:0018108	peptidyl-tyrosine phosphorylation	3/8	373/18800	0.00040288	0.00366703	0.00097799	PTPRC/ITGB2/BTK	3
BP	GO:0002381	immunoglobulin production involved in immunoglobulin-mediated immune response	2/8	73/18800	0.000410162	0.00367911	0.000981211	PTPRC/BTK	2
BP	GO:0018212	peptidyl-tyrosine modification	3/8	376/18800	0.000412456	0.00367911	0.000981211	PTPRC/ITGB2/BTK	3
BP	GO:0007159	leukocyte cell-cell adhesion	3/8	381/18800	0.000428743	0.00377831	0.00100767	PTPRC/ITGB2/IL1B	3
BP	GO:0030098	lymphocyte differentiation	3/8	382/18800	0.000432049	0.00377831	0.00100767	PTPRC/IL1B/BTK	3
BP	GO:0043299	leukocyte degranulation	2/8	76/18800	0.000444527	0.00382051	0.00101892	ITGB2/BTK	2
BP	GO:0002253	activation of immune response	3/8	386/18800	0.000445441	0.00382051	0.00101892	PTPRC/IL1B/BTK	3
BP	GO:0009615	response to virus	3/8	392/18800	0.000466029	0.00393987	0.00105076	PTPRC/IL1B/TLR2	3
BP	GO:0033077	T cell differentiation in thymus	2/8	78/18800	0.000468191	0.00393987	0.00105076	PTPRC/IL1B	2
BP	GO:0046209	nitric oxide metabolic process	2/8	81/18800	0.000504819	0.00420423	0.00112126	IL1B/TLR2	2
BP	GO:0043434	response to peptide hormone	3/8	404/18800	0.000509033	0.00420423	0.00112126	CYBB/IL1B/TLR2	3
BP	GO:2001057	reactive nitrogen species metabolic process	2/8	82/18800	0.000517329	0.00423355	0.00112908	IL1B/TLR2	2
BP	GO:0002709	regulation of T cell mediated immunity	2/8	88/18800	0.000595545	0.00482933	0.00128797	PTPRC/IL1B	2
BP	GO:1903131	mononuclear cell differentiation	3/8	433/18800	0.00062336	0.00500934	0.00133598	PTPRC/IL1B/BTK	3
BP	GO:0002275	myeloid cell activation involved in immune response	2/8	93/18800	0.000664846	0.00529502	0.00141217	ITGB2/BTK	2
BP	GO:0045785	positive regulation of cell adhesion	3/8	446/18800	0.000679559	0.00531725	0.0014181	PTPRC/ITGB2/IL1B	3
BP	GO:1903829	positive regulation of protein localization	3/8	446/18800	0.000679559	0.00531725	0.0014181	ITGB2/IL1B/TLR2	3
BP	GO:0051090	regulation of DNA-binding transcription factor activity	3/8	452/18800	0.000706561	0.00548007	0.00146152	IL1B/TLR2/BTK	3
BP	GO:0032642	regulation of chemokine production	2/8	97/18800	0.000722974	0.00548007	0.00146152	IL1B/TLR2	2
BP	GO:0032755	positive regulation of interleukin-6 production	2/8	97/18800	0.000722974	0.00548007	0.00146152	IL1B/TLR2	2
BP	GO:0022407	regulation of cell-cell adhesion	3/8	456/18800	0.000724942	0.00548007	0.00146152	PTPRC/ITGB2/IL1B	3
BP	GO:0002718	regulation of cytokine production involved in immune response	2/8	98/18800	0.000737879	0.0054849	0.00146281	IL1B/BTK	2
BP	GO:0032602	chemokine production	2/8	98/18800	0.000737879	0.0054849	0.00146281	IL1B/TLR2	2
BP	GO:0002367	cytokine production involved in immune response	2/8	100/18800	0.000768135	0.00557054	0.00148565	IL1B/BTK	2
BP	GO:0014013	regulation of gliogenesis	2/8	100/18800	0.000768135	0.00557054	0.00148565	IL1B/TLR2	2
BP	GO:0042100	B cell proliferation	2/8	100/18800	0.000768135	0.00557054	0.00148565	PTPRC/BTK	2
BP	GO:0042102	positive regulation of T cell proliferation	2/8	103/18800	0.000814633	0.0058601	0.00156288	PTPRC/IL1B	2
BP	GO:0002444	myeloid leukocyte mediated immunity	2/8	104/18800	0.000830429	0.00592594	0.00158044	ITGB2/BTK	2
BP	GO:0046425	regulation of receptor signaling pathway via JAK-STAT	2/8	105/18800	0.000846374	0.00598387	0.00159589	PTPRC/IL10RA	2
BP	GO:0002764	immune response-regulating signaling pathway	3/8	482/18800	0.000851963	0.00598387	0.00159589	PTPRC/TLR2/BTK	3
BP	GO:0030593	neutrophil chemotaxis	2/8	106/18800	0.000862466	0.00601031	0.00160294	ITGB2/IL1B	2
BP	GO:0045621	positive regulation of lymphocyte differentiation	2/8	107/18800	0.000878707	0.00607602	0.00162046	PTPRC/BTK	2
BP	GO:1901652	response to peptide	3/8	491/18800	0.000899048	0.00616885	0.00164522	CYBB/IL1B/TLR2	3
BP	GO:0051223	regulation of protein transport	3/8	495/18800	0.000920501	0.00626784	0.00167162	ITGB2/IL1B/TLR2	3
BP	GO:1901222	regulation of NIK/NF-kappaB signaling	2/8	110/18800	0.000928316	0.00627317	0.00167304	IL1B/TLR2	2
BP	GO:0002456	T cell mediated immunity	2/8	112/18800	0.000962127	0.00645276	0.00172094	PTPRC/IL1B	2
BP	GO:0002526	acute inflammatory response	2/8	113/18800	0.000979254	0.00651862	0.0017385	IL1B/BTK	2
BP	GO:0021782	glial cell development	2/8	115/18800	0.00101395	0.00669958	0.00178677	IL1B/TLR2	2
BP	GO:0043406	positive regulation of MAP kinase activity	2/8	116/18800	0.00103152	0.00671617	0.00179119	PTPRC/IL1B	2
BP	GO:1904892	regulation of receptor signaling pathway via STAT	2/8	116/18800	0.00103152	0.00671617	0.00179119	PTPRC/IL10RA	2
BP	GO:0071346	cellular response to interferon-gamma	2/8	118/18800	0.0010671	0.00689747	0.00183954	TLR2/CASP1	2
BP	GO:0002702	positive regulation of production of molecular mediator of immune response	2/8	120/18800	0.00110326	0.00707994	0.00188821	PTPRC/IL1B	2
BP	GO:0006690	icosanoid metabolic process	2/8	121/18800	0.00112157	0.00714598	0.00190582	IL1B/TLR2	2
BP	GO:0002224	toll-like receptor signaling pathway	2/8	123/18800	0.00115861	0.00732966	0.00195481	TLR2/BTK	2
BP	GO:0071621	granulocyte chemotaxis	2/8	128/18800	0.00125379	0.00782083	0.0020858	ITGB2/IL1B	2
BP	GO:1990266	neutrophil migration	2/8	128/18800	0.00125379	0.00782083	0.0020858	ITGB2/IL1B	2
BP	GO:0050853	B cell receptor signaling pathway	2/8	131/18800	0.00131265	0.00813111	0.00216855	PTPRC/BTK	2
BP	GO:0034341	response to interferon-gamma	2/8	140/18800	0.00149707	0.00920957	0.00245617	TLR2/CASP1	2
BP	GO:0038061	NIK/NF-kappaB signaling	2/8	141/18800	0.00151829	0.00921301	0.00245709	IL1B/TLR2	2
BP	GO:0050671	positive regulation of lymphocyte proliferation	2/8	141/18800	0.00151829	0.00921301	0.00245709	PTPRC/IL1B	2
BP	GO:0030183	B cell differentiation	2/8	142/18800	0.00153965	0.00927951	0.00247483	PTPRC/BTK	2
BP	GO:0032946	positive regulation of mononuclear cell proliferation	2/8	143/18800	0.00156116	0.00934598	0.00249256	PTPRC/IL1B	2
BP	GO:0051961	negative regulation of nervous system development	2/8	145/18800	0.0016046	0.00954203	0.00254484	IL1B/TLR2	2
BP	GO:0050871	positive regulation of B cell activation	2/8	152/18800	0.0017612	0.0104039	0.00277471	PTPRC/BTK	2
BP	GO:2001236	regulation of extrinsic apoptotic signaling pathway	2/8	153/18800	0.00178415	0.0104701	0.00279236	PTPRC/IL1B	2
BP	GO:0097530	granulocyte migration	2/8	154/18800	0.00180724	0.0105363	0.00281002	ITGB2/IL1B	2
BP	GO:0090316	positive regulation of intracellular protein transport	2/8	156/18800	0.00185385	0.0107347	0.00286292	ITGB2/IL1B	2
BP	GO:1902107	positive regulation of leukocyte differentiation	2/8	157/18800	0.00187737	0.0107347	0.00286292	PTPRC/BTK	2
BP	GO:1903708	positive regulation of hemopoiesis	2/8	157/18800	0.00187737	0.0107347	0.00286292	PTPRC/BTK	2
BP	GO:0070665	positive regulation of leukocyte proliferation	2/8	158/18800	0.00190103	0.0108008	0.00288055	PTPRC/IL1B	2
BP	GO:0001959	regulation of cytokine-mediated signaling pathway	2/8	166/18800	0.00209548	0.0118302	0.00315509	PTPRC/CASP1	2
BP	GO:0032635	interleukin-6 production	2/8	172/18800	0.0022473	0.0125287	0.00334138	IL1B/TLR2	2
BP	GO:0032675	regulation of interleukin-6 production	2/8	172/18800	0.0022473	0.0125287	0.00334138	IL1B/TLR2	2
BP	GO:0007259	receptor signaling pathway via JAK-STAT	2/8	173/18800	0.0022731	0.0125938	0.00335874	PTPRC/IL10RA	2
BP	GO:0042129	regulation of T cell proliferation	2/8	174/18800	0.00229904	0.0126589	0.00337611	PTPRC/IL1B	2
BP	GO:0002221	pattern recognition receptor signaling pathway	2/8	176/18800	0.00235134	0.0128675	0.00343173	TLR2/BTK	2
BP	GO:0043409	negative regulation of MAPK cascade	2/8	179/18800	0.00243086	0.0132215	0.00352616	PTPRC/IL1B	2
BP	GO:0045619	regulation of lymphocyte differentiation	2/8	181/18800	0.00248458	0.0134318	0.00358224	PTPRC/BTK	2
BP	GO:0043405	regulation of MAP kinase activity	2/8	183/18800	0.00253887	0.0134802	0.00359513	PTPRC/IL1B	2
BP	GO:0045766	positive regulation of angiogenesis	2/8	183/18800	0.00253887	0.0134802	0.00359513	CYBB/IL1B	2
BP	GO:1904018	positive regulation of vasculature development	2/8	183/18800	0.00253887	0.0134802	0.00359513	CYBB/IL1B	2
BP	GO:0097696	receptor signaling pathway via STAT	2/8	184/18800	0.00256622	0.0135448	0.00361236	PTPRC/IL10RA	2
BP	GO:0043123	positive regulation of I-kappaB kinase/NF-kappaB signaling	2/8	188/18800	0.00267703	0.0140465	0.00374619	IL1B/CASP1	2
BP	GO:1901654	response to ketone	2/8	190/18800	0.00273328	0.0142578	0.00380253	CYBB/TLR2	2
BP	GO:0002695	negative regulation of leukocyte activation	2/8	193/18800	0.0028187	0.0146179	0.00389857	PTPRC/BTK	2
BP	GO:0032388	positive regulation of intracellular transport	2/8	198/18800	0.00296387	0.0152819	0.00407566	ITGB2/IL1B	2
BP	GO:0050864	regulation of B cell activation	2/8	200/18800	0.00302291	0.0154713	0.00412618	PTPRC/BTK	2
BP	GO:0009612	response to mechanical stimulus	2/8	201/18800	0.00305264	0.0154713	0.00412618	IL1B/CASP1	2
BP	GO:1901888	regulation of cell junction assembly	2/8	201/18800	0.00305264	0.0154713	0.00412618	IL1B/TLR2	2
BP	GO:0019722	calcium-mediated signaling	2/8	202/18800	0.00308251	0.0155344	0.00414301	PTPRC/BTK	2
BP	GO:0042098	T cell proliferation	2/8	204/18800	0.00314266	0.0157486	0.00420013	PTPRC/IL1B	2
BP	GO:0071902	positive regulation of protein serine/threonine kinase activity	2/8	208/18800	0.00326463	0.0162685	0.00433877	PTPRC/IL1B	2
BP	GO:0050807	regulation of synapse organization	2/8	209/18800	0.00329547	0.0163309	0.00435542	TLR2/IL10RA	2
BP	GO:0006469	negative regulation of protein kinase activity	2/8	213/18800	0.00342021	0.0168554	0.0044953	PTPRC/IL1B	2
BP	GO:0050803	regulation of synapse structure or activity	2/8	215/18800	0.00348341	0.0170411	0.00454484	TLR2/IL10RA	2
BP	GO:0016064	immunoglobulin mediated immune response	2/8	216/18800	0.00351521	0.0170411	0.00454484	PTPRC/BTK	2
BP	GO:0050866	negative regulation of cell activation	2/8	216/18800	0.00351521	0.0170411	0.00454484	PTPRC/BTK	2
BP	GO:0002377	immunoglobulin production	2/8	218/18800	0.00357924	0.0171649	0.00457786	PTPRC/BTK	2
BP	GO:0010001	glial cell differentiation	2/8	218/18800	0.00357924	0.0171649	0.00457786	IL1B/TLR2	2
BP	GO:0019724	B cell mediated immunity	2/8	219/18800	0.00361145	0.0172268	0.00459436	PTPRC/BTK	2
BP	GO:0097191	extrinsic apoptotic signaling pathway	2/8	221/18800	0.0036763	0.0174429	0.00465198	PTPRC/IL1B	2
BP	GO:0050769	positive regulation of neurogenesis	2/8	222/18800	0.00370893	0.0175046	0.00466844	IL1B/TLR2	2
BP	GO:0050870	positive regulation of T cell activation	2/8	223/18800	0.0037417	0.0175362	0.00467686	PTPRC/IL1B	2
BP	GO:0033157	regulation of intracellular protein transport	2/8	224/18800	0.0037746	0.0175362	0.00467686	ITGB2/IL1B	2
BP	GO:0046777	protein autophosphorylation	2/8	224/18800	0.0037746	0.0175362	0.00467686	PTPRC/BTK	2
BP	GO:0097529	myeloid leukocyte migration	2/8	229/18800	0.00394117	0.0182151	0.00485794	ITGB2/IL1B	2
BP	GO:0072593	reactive oxygen species metabolic process	2/8	231/18800	0.00400875	0.018432	0.00491578	ITGB2/CYBB	2
BP	GO:0045055	regulated exocytosis	2/8	234/18800	0.00411114	0.0184848	0.00492987	ITGB2/BTK	2
BP	GO:0030595	leukocyte chemotaxis	2/8	236/18800	0.00418009	0.0184848	0.00492987	ITGB2/IL1B	2
BP	GO:0033673	negative regulation of kinase activity	2/8	236/18800	0.00418009	0.0184848	0.00492987	PTPRC/IL1B	2
BP	GO:0001915	negative regulation of T cell mediated cytotoxicity	1/8	10/18800	0.00424819	0.0184848	0.00492987	PTPRC	1
BP	GO:0033079	immature T cell proliferation	1/8	10/18800	0.00424819	0.0184848	0.00492987	IL1B	1
BP	GO:0048304	positive regulation of isotype switching to IgG isotypes	1/8	10/18800	0.00424819	0.0184848	0.00492987	PTPRC	1
BP	GO:0060368	regulation of Fc receptor mediated stimulatory signaling pathway	1/8	10/18800	0.00424819	0.0184848	0.00492987	PTPRC	1
BP	GO:0070391	response to lipoteichoic acid	1/8	10/18800	0.00424819	0.0184848	0.00492987	TLR2	1
BP	GO:0071223	cellular response to lipoteichoic acid	1/8	10/18800	0.00424819	0.0184848	0.00492987	TLR2	1
BP	GO:1904464	regulation of matrix metallopeptidase secretion	1/8	10/18800	0.00424819	0.0184848	0.00492987	TLR2	1
BP	GO:1990773	matrix metallopeptidase secretion	1/8	10/18800	0.00424819	0.0184848	0.00492987	TLR2	1
BP	GO:0050851	antigen receptor-mediated signaling pathway	2/8	244/18800	0.00446129	0.0193178	0.00515202	PTPRC/BTK	2
BP	GO:0001660	fever generation	1/8	11/18800	0.00467214	0.0197514	0.00526767	IL1B	1
BP	GO:0032493	response to bacterial lipoprotein	1/8	11/18800	0.00467214	0.0197514	0.00526767	TLR2	1
BP	GO:0045060	negative thymic T cell selection	1/8	11/18800	0.00467214	0.0197514	0.00526767	PTPRC	1
BP	GO:0046643	regulation of gamma-delta T cell activation	1/8	11/18800	0.00467214	0.0197514	0.00526767	PTPRC	1
BP	GO:1905809	negative regulation of synapse organization	1/8	11/18800	0.00467214	0.0197514	0.00526767	TLR2	1
BP	GO:0050708	regulation of protein secretion	2/8	252/18800	0.00475112	0.0199906	0.00533145	IL1B/TLR2	2
BP	GO:0043122	regulation of I-kappaB kinase/NF-kappaB signaling	2/8	254/18800	0.00482493	0.0202058	0.00538885	IL1B/CASP1	2
BP	GO:0032868	response to insulin	2/8	259/18800	0.00501179	0.0204756	0.00546079	IL1B/TLR2	2
BP	GO:0050730	regulation of peptidyl-tyrosine phosphorylation	2/8	261/18800	0.00508747	0.0204756	0.00546079	PTPRC/ITGB2	2
BP	GO:0002863	positive regulation of inflammatory response to antigenic stimulus	1/8	12/18800	0.00509594	0.0204756	0.00546079	BTK	1
BP	GO:0031650	regulation of heat generation	1/8	12/18800	0.00509594	0.0204756	0.00546079	IL1B	1
BP	GO:0031953	negative regulation of protein autophosphorylation	1/8	12/18800	0.00509594	0.0204756	0.00546079	PTPRC	1
BP	GO:0032490	detection of molecule of bacterial origin	1/8	12/18800	0.00509594	0.0204756	0.00546079	TLR2	1
BP	GO:0043312	neutrophil degranulation	1/8	12/18800	0.00509594	0.0204756	0.00546079	ITGB2	1
BP	GO:0043383	negative T cell selection	1/8	12/18800	0.00509594	0.0204756	0.00546079	PTPRC	1
BP	GO:0051608	histamine transport	1/8	12/18800	0.00509594	0.0204756	0.00546079	BTK	1
BP	GO:0030217	T cell differentiation	2/8	263/18800	0.00516368	0.0206547	0.00550857	PTPRC/IL1B	2
BP	GO:0051348	negative regulation of transferase activity	2/8	270/18800	0.00543462	0.0208621	0.00556388	PTPRC/IL1B	2
BP	GO:0051962	positive regulation of nervous system development	2/8	270/18800	0.00543462	0.0208621	0.00556388	IL1B/TLR2	2
BP	GO:0002524	hypersensitivity	1/8	13/18800	0.00551957	0.0208621	0.00556388	BTK	1
BP	GO:0010623	programmed cell death involved in cell development	1/8	13/18800	0.00551957	0.0208621	0.00556388	IL1B	1
BP	GO:0031392	regulation of prostaglandin biosynthetic process	1/8	13/18800	0.00551957	0.0208621	0.00556388	IL1B	1
BP	GO:0032621	interleukin-18 production	1/8	13/18800	0.00551957	0.0208621	0.00556388	TLR2	1
BP	GO:0032661	regulation of interleukin-18 production	1/8	13/18800	0.00551957	0.0208621	0.00556388	TLR2	1
BP	GO:0036005	response to macrophage colony-stimulating factor	1/8	13/18800	0.00551957	0.0208621	0.00556388	TLR2	1
BP	GO:0036006	cellular response to macrophage colony-stimulating factor stimulus	1/8	13/18800	0.00551957	0.0208621	0.00556388	TLR2	1
BP	GO:0042492	gamma-delta T cell differentiation	1/8	13/18800	0.00551957	0.0208621	0.00556388	PTPRC	1
BP	GO:0070486	leukocyte aggregation	1/8	13/18800	0.00551957	0.0208621	0.00556388	IL1B	1
BP	GO:0071361	cellular response to ethanol	1/8	13/18800	0.00551957	0.0208621	0.00556388	CYBB	1
BP	GO:1903265	positive regulation of tumor necrosis factor-mediated signaling pathway	1/8	13/18800	0.00551957	0.0208621	0.00556388	CASP1	1
BP	GO:0046879	hormone secretion	2/8	281/18800	0.0058735	0.0215056	0.00573549	IL1B/BTK	2
BP	GO:0002864	regulation of acute inflammatory response to antigenic stimulus	1/8	14/18800	0.00594305	0.0215056	0.00573549	BTK	1
BP	GO:0030213	hyaluronan biosynthetic process	1/8	14/18800	0.00594305	0.0215056	0.00573549	IL1B	1
BP	GO:0032306	regulation of prostaglandin secretion	1/8	14/18800	0.00594305	0.0215056	0.00573549	IL1B	1
BP	GO:0032308	positive regulation of prostaglandin secretion	1/8	14/18800	0.00594305	0.0215056	0.00573549	IL1B	1
BP	GO:0045059	positive thymic T cell selection	1/8	14/18800	0.00594305	0.0215056	0.00573549	PTPRC	1
BP	GO:0045579	positive regulation of B cell differentiation	1/8	14/18800	0.00594305	0.0215056	0.00573549	BTK	1
BP	GO:0048302	regulation of isotype switching to IgG isotypes	1/8	14/18800	0.00594305	0.0215056	0.00573549	PTPRC	1
BP	GO:0098760	response to interleukin-7	1/8	14/18800	0.00594305	0.0215056	0.00573549	BTK	1
BP	GO:0098761	cellular response to interleukin-7	1/8	14/18800	0.00594305	0.0215056	0.00573549	BTK	1
BP	GO:1902105	regulation of leukocyte differentiation	2/8	283/18800	0.00595501	0.0215056	0.00573549	PTPRC/BTK	2
BP	GO:0001666	response to hypoxia	2/8	286/18800	0.00607827	0.0218622	0.0058306	CYBB/TLR2	2
BP	GO:0009914	hormone transport	2/8	290/18800	0.00624444	0.0220965	0.00589309	IL1B/BTK	2
BP	GO:0042063	gliogenesis	2/8	291/18800	0.00628632	0.0220965	0.00589309	IL1B/TLR2	2
BP	GO:0032725	positive regulation of granulocyte macrophage colony-stimulating factor production	1/8	15/18800	0.00636636	0.0220965	0.00589309	IL1B	1
BP	GO:0033127	regulation of histone phosphorylation	1/8	15/18800	0.00636636	0.0220965	0.00589309	IL1B	1
BP	GO:0034116	positive regulation of heterotypic cell-cell adhesion	1/8	15/18800	0.00636636	0.0220965	0.00589309	IL1B	1
BP	GO:0048291	isotype switching to IgG isotypes	1/8	15/18800	0.00636636	0.0220965	0.00589309	PTPRC	1
BP	GO:0071639	positive regulation of monocyte chemotactic protein-1 production	1/8	15/18800	0.00636636	0.0220965	0.00589309	IL1B	1
BP	GO:1902563	regulation of neutrophil activation	1/8	15/18800	0.00636636	0.0220965	0.00589309	ITGB2	1
BP	GO:2001279	regulation of unsaturated fatty acid biosynthetic process	1/8	15/18800	0.00636636	0.0220965	0.00589309	IL1B	1
BP	GO:0010720	positive regulation of cell development	2/8	297/18800	0.00654029	0.0226122	0.00603062	IL1B/TLR2	2
BP	GO:0036293	response to decreased oxygen levels	2/8	299/18800	0.00662599	0.0227922	0.00607865	CYBB/TLR2	2
BP	GO:0002429	immune response-activating cell surface receptor signaling pathway	2/8	300/18800	0.00666903	0.0227922	0.00607865	PTPRC/BTK	2
BP	GO:0002757	immune response-activating signal transduction	2/8	300/18800	0.00666903	0.0227922	0.00607865	PTPRC/BTK	2
BP	GO:0031649	heat generation	1/8	16/18800	0.00678952	0.0229722	0.00612664	IL1B	1
BP	GO:0051044	positive regulation of membrane protein ectodomain proteolysis	1/8	16/18800	0.00678952	0.0229722	0.00612664	IL1B	1
BP	GO:0019932	second-messenger-mediated signaling	2/8	303/18800	0.00679894	0.0229722	0.00612664	PTPRC/BTK	2
BP	GO:0070372	regulation of ERK1 and ERK2 cascade	2/8	311/18800	0.00715108	0.0232259	0.0061943	PTPRC/IL1B	2
BP	GO:0016045	detection of bacterium	1/8	17/18800	0.00721253	0.0232259	0.0061943	TLR2	1
BP	GO:0016264	gap junction assembly	1/8	17/18800	0.00721253	0.0232259	0.0061943	IL1B	1
BP	GO:0030949	positive regulation of vascular endothelial growth factor receptor signaling pathway	1/8	17/18800	0.00721253	0.0232259	0.0061943	IL1B	1
BP	GO:0032310	prostaglandin secretion	1/8	17/18800	0.00721253	0.0232259	0.0061943	IL1B	1
BP	GO:0032604	granulocyte macrophage colony-stimulating factor production	1/8	17/18800	0.00721253	0.0232259	0.0061943	IL1B	1
BP	GO:0032645	regulation of granulocyte macrophage colony-stimulating factor production	1/8	17/18800	0.00721253	0.0232259	0.0061943	IL1B	1
BP	GO:0034134	toll-like receptor 2 signaling pathway	1/8	17/18800	0.00721253	0.0232259	0.0061943	TLR2	1
BP	GO:0046827	positive regulation of protein export from nucleus	1/8	17/18800	0.00721253	0.0232259	0.0061943	IL1B	1
BP	GO:0051770	positive regulation of nitric-oxide synthase biosynthetic process	1/8	17/18800	0.00721253	0.0232259	0.0061943	TLR2	1
BP	GO:0060252	positive regulation of glial cell proliferation	1/8	17/18800	0.00721253	0.0232259	0.0061943	IL1B	1
BP	GO:1901550	regulation of endothelial cell development	1/8	17/18800	0.00721253	0.0232259	0.0061943	IL1B	1
BP	GO:1903140	regulation of establishment of endothelial barrier	1/8	17/18800	0.00721253	0.0232259	0.0061943	IL1B	1
BP	GO:0060326	cell chemotaxis	2/8	315/18800	0.00733025	0.0235201	0.00627276	ITGB2/IL1B	2
BP	GO:0006959	humoral immune response	2/8	317/18800	0.0074206	0.0237247	0.00632732	PTPRC/IL1B	2
BP	GO:0002827	positive regulation of T-helper 1 type immune response	1/8	18/18800	0.00763537	0.0238099	0.00635006	IL1B	1
BP	GO:0002923	regulation of humoral immune response mediated by circulating immunoglobulin	1/8	18/18800	0.00763537	0.0238099	0.00635006	PTPRC	1
BP	GO:0030730	sequestering of triglyceride	1/8	18/18800	0.00763537	0.0238099	0.00635006	IL1B	1
BP	GO:0030889	negative regulation of B cell proliferation	1/8	18/18800	0.00763537	0.0238099	0.00635006	BTK	1
BP	GO:0050665	hydrogen peroxide biosynthetic process	1/8	18/18800	0.00763537	0.0238099	0.00635006	CYBB	1
BP	GO:0150078	positive regulation of neuroinflammatory response	1/8	18/18800	0.00763537	0.0238099	0.00635006	IL1B	1
BP	GO:0150079	negative regulation of neuroinflammatory response	1/8	18/18800	0.00763537	0.0238099	0.00635006	PTPRC	1
BP	GO:0071214	cellular response to abiotic stimulus	2/8	323/18800	0.00769475	0.0238099	0.00635006	IL1B/CASP1	2
BP	GO:0104004	cellular response to environmental stimulus	2/8	323/18800	0.00769475	0.0238099	0.00635006	IL1B/CASP1	2
BP	GO:0009895	negative regulation of catabolic process	2/8	324/18800	0.00774089	0.0238099	0.00635006	IL1B/IL10RA	2
BP	GO:0070482	response to oxygen levels	2/8	324/18800	0.00774089	0.0238099	0.00635006	CYBB/TLR2	2
BP	GO:0002768	immune response-regulating cell surface receptor signaling pathway	2/8	328/18800	0.00792672	0.0241482	0.00644027	PTPRC/BTK	2
BP	GO:0048545	response to steroid hormone	2/8	330/18800	0.0080204	0.0241482	0.00644027	CYBB/TLR2	2
BP	GO:0002283	neutrophil activation involved in immune response	1/8	19/18800	0.00805806	0.0241482	0.00644027	ITGB2	1
BP	GO:0015732	prostaglandin transport	1/8	19/18800	0.00805806	0.0241482	0.00644027	IL1B	1
BP	GO:0032930	positive regulation of superoxide anion generation	1/8	19/18800	0.00805806	0.0241482	0.00644027	ITGB2	1
BP	GO:0035743	CD4-positive, alpha-beta T cell cytokine production	1/8	19/18800	0.00805806	0.0241482	0.00644027	IL1B	1
BP	GO:0043031	negative regulation of macrophage activation	1/8	19/18800	0.00805806	0.0241482	0.00644027	PTPRC	1
BP	GO:0051235	maintenance of location	2/8	331/18800	0.00806744	0.0241482	0.00644027	PTPRC/IL1B	2
BP	GO:0032386	regulation of intracellular transport	2/8	332/18800	0.0081146	0.0242081	0.00645625	ITGB2/IL1B	2
BP	GO:0070371	ERK1 and ERK2 cascade	2/8	335/18800	0.00825684	0.0245503	0.00654753	PTPRC/IL1B	2
BP	GO:0042113	B cell activation	2/8	336/18800	0.0083045	0.02461	0.00656345	PTPRC/BTK	2
BP	GO:0042053	regulation of dopamine metabolic process	1/8	20/18800	0.00848059	0.0247212	0.0065931	ITGB2	1
BP	GO:0042069	regulation of catecholamine metabolic process	1/8	20/18800	0.00848059	0.0247212	0.0065931	ITGB2	1
BP	GO:0046629	gamma-delta T cell activation	1/8	20/18800	0.00848059	0.0247212	0.0065931	PTPRC	1
BP	GO:0098543	detection of other organism	1/8	20/18800	0.00848059	0.0247212	0.0065931	TLR2	1
BP	GO:1903978	regulation of microglial cell activation	1/8	20/18800	0.00848059	0.0247212	0.0065931	PTPRC	1
BP	GO:0001933	negative regulation of protein phosphorylation	2/8	341/18800	0.00854474	0.0248271	0.00662133	PTPRC/IL1B	2
BP	GO:0050863	regulation of T cell activation	2/8	342/18800	0.00859316	0.0248867	0.00663724	PTPRC/IL1B	2
BP	GO:0045765	regulation of angiogenesis	2/8	345/18800	0.0087392	0.0249731	0.00666028	CYBB/IL1B	2
BP	GO:0002902	regulation of B cell apoptotic process	1/8	21/18800	0.00890296	0.0249731	0.00666028	BTK	1
BP	GO:0007252	I-kappaB phosphorylation	1/8	21/18800	0.00890296	0.0249731	0.00666028	TLR2	1
BP	GO:0030449	regulation of complement activation	1/8	21/18800	0.00890296	0.0249731	0.00666028	IL1B	1
BP	GO:0032305	positive regulation of icosanoid secretion	1/8	21/18800	0.00890296	0.0249731	0.00666028	IL1B	1
BP	GO:0051767	nitric-oxide synthase biosynthetic process	1/8	21/18800	0.00890296	0.0249731	0.00666028	TLR2	1
BP	GO:0051769	regulation of nitric-oxide synthase biosynthetic process	1/8	21/18800	0.00890296	0.0249731	0.00666028	TLR2	1
BP	GO:0071404	cellular response to low-density lipoprotein particle stimulus	1/8	21/18800	0.00890296	0.0249731	0.00666028	ITGB2	1
BP	GO:0071605	monocyte chemotactic protein-1 production	1/8	21/18800	0.00890296	0.0249731	0.00666028	IL1B	1
BP	GO:0071637	regulation of monocyte chemotactic protein-1 production	1/8	21/18800	0.00890296	0.0249731	0.00666028	IL1B	1
BP	GO:0009306	protein secretion	2/8	350/18800	0.00898511	0.0250799	0.00668875	IL1B/TLR2	2
BP	GO:0035592	establishment of protein localization to extracellular region	2/8	351/18800	0.00903467	0.0250799	0.00668875	IL1B/TLR2	2
BP	GO:1901342	regulation of vasculature development	2/8	351/18800	0.00903467	0.0250799	0.00668875	CYBB/IL1B	2
BP	GO:0010829	negative regulation of glucose transmembrane transport	1/8	22/18800	0.00932518	0.0250799	0.00668875	IL1B	1
BP	GO:0032288	myelin assembly	1/8	22/18800	0.00932518	0.0250799	0.00668875	TLR2	1
BP	GO:0032303	regulation of icosanoid secretion	1/8	22/18800	0.00932518	0.0250799	0.00668875	IL1B	1
BP	GO:0032516	positive regulation of phosphoprotein phosphatase activity	1/8	22/18800	0.00932518	0.0250799	0.00668875	PTPRC	1
BP	GO:0032928	regulation of superoxide anion generation	1/8	22/18800	0.00932518	0.0250799	0.00668875	ITGB2	1
BP	GO:0035584	calcium-mediated signaling using intracellular calcium source	1/8	22/18800	0.00932518	0.0250799	0.00668875	PTPRC	1
BP	GO:0045061	thymic T cell selection	1/8	22/18800	0.00932518	0.0250799	0.00668875	PTPRC	1
BP	GO:0048714	positive regulation of oligodendrocyte differentiation	1/8	22/18800	0.00932518	0.0250799	0.00668875	TLR2	1
BP	GO:0050765	negative regulation of phagocytosis	1/8	22/18800	0.00932518	0.0250799	0.00668875	TLR2	1
BP	GO:0070269	pyroptosis	1/8	22/18800	0.00932518	0.0250799	0.00668875	CASP1	1
BP	GO:0006887	exocytosis	2/8	357/18800	0.00933466	0.0250799	0.00668875	ITGB2/BTK	2
BP	GO:0071692	protein localization to extracellular region	2/8	359/18800	0.00943565	0.0252751	0.00674082	IL1B/TLR2	2
BP	GO:0050767	regulation of neurogenesis	2/8	361/18800	0.00953715	0.0254705	0.00679293	IL1B/TLR2	2
BP	GO:0001818	negative regulation of cytokine production	2/8	363/18800	0.00963914	0.025666	0.00684508	PTPRC/BTK	2
BP	GO:0045723	positive regulation of fatty acid biosynthetic process	1/8	23/18800	0.00974724	0.0257235	0.0068604	IL1B	1
BP	GO:0046641	positive regulation of alpha-beta T cell proliferation	1/8	23/18800	0.00974724	0.0257235	0.0068604	PTPRC	1
BP	GO:0060353	regulation of cell adhesion molecule production	1/8	23/18800	0.00974724	0.0257235	0.0068604	IL1B	1
BP	GO:0045862	positive regulation of proteolysis	2/8	369/18800	0.0099481	0.025991	0.00693176	IL1B/CASP1	2
BP	GO:2001233	regulation of apoptotic signaling pathway	2/8	370/18800	0.01	0.025991	0.00693176	PTPRC/IL1B	2
BP	GO:1903706	regulation of hemopoiesis	2/8	371/18800	0.0100521	0.025991	0.00693176	PTPRC/BTK	2
BP	GO:0071900	regulation of protein serine/threonine kinase activity	2/8	372/18800	0.0101043	0.025991	0.00693176	PTPRC/IL1B	2
BP	GO:0001779	natural killer cell differentiation	1/8	24/18800	0.0101691	0.025991	0.00693176	PTPRC	1
BP	GO:0022010	central nervous system myelination	1/8	24/18800	0.0101691	0.025991	0.00693176	TLR2	1
BP	GO:0032291	axon ensheathment in central nervous system	1/8	24/18800	0.0101691	0.025991	0.00693176	TLR2	1
BP	GO:0038095	Fc-epsilon receptor signaling pathway	1/8	24/18800	0.0101691	0.025991	0.00693176	BTK	1
BP	GO:0048143	astrocyte activation	1/8	24/18800	0.0101691	0.025991	0.00693176	IL1B	1
BP	GO:0051043	regulation of membrane protein ectodomain proteolysis	1/8	24/18800	0.0101691	0.025991	0.00693176	IL1B	1
BP	GO:1904996	positive regulation of leukocyte adhesion to vascular endothelial cell	1/8	24/18800	0.0101691	0.025991	0.00693176	ITGB2	1
BP	GO:0001911	negative regulation of leukocyte mediated cytotoxicity	1/8	25/18800	0.0105909	0.0264624	0.00705746	PTPRC	1
BP	GO:0002438	acute inflammatory response to antigenic stimulus	1/8	25/18800	0.0105909	0.0264624	0.00705746	BTK	1
BP	GO:0006929	substrate-dependent cell migration	1/8	25/18800	0.0105909	0.0264624	0.00705746	PTPRC	1
BP	GO:0031579	membrane raft organization	1/8	25/18800	0.0105909	0.0264624	0.00705746	PTPRC	1
BP	GO:0034114	regulation of heterotypic cell-cell adhesion	1/8	25/18800	0.0105909	0.0264624	0.00705746	IL1B	1
BP	GO:0043302	positive regulation of leukocyte degranulation	1/8	25/18800	0.0105909	0.0264624	0.00705746	ITGB2	1
BP	GO:0098581	detection of external biotic stimulus	1/8	25/18800	0.0105909	0.0264624	0.00705746	TLR2	1
BP	GO:2000193	positive regulation of fatty acid transport	1/8	25/18800	0.0105909	0.0264624	0.00705746	IL1B	1
BP	GO:0042326	negative regulation of phosphorylation	2/8	382/18800	0.0106328	0.0264929	0.0070656	PTPRC/IL1B	2
BP	GO:0050900	leukocyte migration	2/8	384/18800	0.01074	0.0266854	0.00711694	ITGB2/IL1B	2
BP	GO:0001783	B cell apoptotic process	1/8	26/18800	0.0110125	0.0268391	0.00715794	BTK	1
BP	GO:0002433	immune response-regulating cell surface receptor signaling pathway involved in phagocytosis	1/8	26/18800	0.0110125	0.0268391	0.00715794	PTPRC	1
BP	GO:0002726	positive regulation of T cell cytokine production	1/8	26/18800	0.0110125	0.0268391	0.00715794	IL1B	1
BP	GO:0038096	Fc-gamma receptor signaling pathway involved in phagocytosis	1/8	26/18800	0.0110125	0.0268391	0.00715794	PTPRC	1
BP	GO:0050857	positive regulation of antigen receptor-mediated signaling pathway	1/8	26/18800	0.0110125	0.0268391	0.00715794	PTPRC	1
BP	GO:0050995	negative regulation of lipid catabolic process	1/8	26/18800	0.0110125	0.0268391	0.00715794	IL1B	1
BP	GO:0060352	cell adhesion molecule production	1/8	26/18800	0.0110125	0.0268391	0.00715794	IL1B	1
BP	GO:0045860	positive regulation of protein kinase activity	2/8	396/18800	0.0113933	0.0276397	0.00737144	PTPRC/IL1B	2
BP	GO:0002710	negative regulation of T cell mediated immunity	1/8	27/18800	0.0114339	0.0276397	0.00737144	PTPRC	1
BP	GO:0016540	protein autoprocessing	1/8	27/18800	0.0114339	0.0276397	0.00737144	CASP1	1
BP	GO:0031342	negative regulation of cell killing	1/8	28/18800	0.0118552	0.0281995	0.00752075	PTPRC	1
BP	GO:0032703	negative regulation of interleukin-2 production	1/8	28/18800	0.0118552	0.0281995	0.00752075	PTPRC	1
BP	GO:0034123	positive regulation of toll-like receptor signaling pathway	1/8	28/18800	0.0118552	0.0281995	0.00752075	TLR2	1
BP	GO:0045830	positive regulation of isotype switching	1/8	28/18800	0.0118552	0.0281995	0.00752075	PTPRC	1
BP	GO:0050996	positive regulation of lipid catabolic process	1/8	28/18800	0.0118552	0.0281995	0.00752075	IL1B	1
BP	GO:0090314	positive regulation of protein targeting to membrane	1/8	28/18800	0.0118552	0.0281995	0.00752075	ITGB2	1
BP	GO:0009410	response to xenobiotic stimulus	2/8	411/18800	0.0122346	0.028893	0.0077057	CYBB/IL1B	2
BP	GO:0002825	regulation of T-helper 1 type immune response	1/8	29/18800	0.0122763	0.028893	0.0077057	IL1B	1
BP	GO:0010575	positive regulation of vascular endothelial growth factor production	1/8	29/18800	0.0122763	0.028893	0.0077057	IL1B	1
BP	GO:0030212	hyaluronan metabolic process	1/8	29/18800	0.0122763	0.028893	0.0077057	IL1B	1
BP	GO:0050808	synapse organization	2/8	419/18800	0.0126944	0.0293418	0.0078254	TLR2/IL10RA	2
BP	GO:0001916	positive regulation of T cell mediated cytotoxicity	1/8	30/18800	0.0126972	0.0293418	0.0078254	PTPRC	1
BP	GO:0033198	response to ATP	1/8	30/18800	0.0126972	0.0293418	0.0078254	IL1B	1
BP	GO:0038094	Fc-gamma receptor signaling pathway	1/8	30/18800	0.0126972	0.0293418	0.0078254	PTPRC	1
BP	GO:0060251	regulation of glial cell proliferation	1/8	30/18800	0.0126972	0.0293418	0.0078254	IL1B	1
BP	GO:0070498	interleukin-1-mediated signaling pathway	1/8	30/18800	0.0126972	0.0293418	0.0078254	IL1B	1
BP	GO:1990776	response to angiotensin	1/8	30/18800	0.0126972	0.0293418	0.0078254	CYBB	1
BP	GO:0034329	cell junction assembly	2/8	420/18800	0.0127524	0.0293931	0.0078391	IL1B/TLR2	2
BP	GO:0002683	negative regulation of immune system process	2/8	425/18800	0.0130443	0.0297743	0.00794074	PTPRC/BTK	2
BP	GO:0035066	positive regulation of histone acetylation	1/8	31/18800	0.013118	0.0297743	0.00794074	IL1B	1
BP	GO:0045577	regulation of B cell differentiation	1/8	31/18800	0.013118	0.0297743	0.00794074	BTK	1
BP	GO:0046825	regulation of protein export from nucleus	1/8	31/18800	0.013118	0.0297743	0.00794074	IL1B	1
BP	GO:0061099	negative regulation of protein tyrosine kinase activity	1/8	31/18800	0.013118	0.0297743	0.00794074	PTPRC	1
BP	GO:2000648	positive regulation of stem cell proliferation	1/8	31/18800	0.013118	0.0297743	0.00794074	PTPRC	1
BP	GO:0001516	prostaglandin biosynthetic process	1/8	32/18800	0.0135387	0.0302669	0.00807213	IL1B	1
BP	GO:0030947	regulation of vascular endothelial growth factor receptor signaling pathway	1/8	32/18800	0.0135387	0.0302669	0.00807213	IL1B	1
BP	GO:0032770	positive regulation of monooxygenase activity	1/8	32/18800	0.0135387	0.0302669	0.00807213	IL1B	1
BP	GO:0046457	prostanoid biosynthetic process	1/8	32/18800	0.0135387	0.0302669	0.00807213	IL1B	1
BP	GO:0051385	response to mineralocorticoid	1/8	32/18800	0.0135387	0.0302669	0.00807213	CYBB	1
BP	GO:1900745	positive regulation of p38MAPK cascade	1/8	32/18800	0.0135387	0.0302669	0.00807213	IL1B	1
BP	GO:0045936	negative regulation of phosphate metabolic process	2/8	440/18800	0.0139376	0.0306689	0.00817934	PTPRC/IL1B	2
BP	GO:0051960	regulation of nervous system development	2/8	440/18800	0.0139376	0.0306689	0.00817934	IL1B/TLR2	2
BP	GO:0002431	Fc receptor mediated stimulatory signaling pathway	1/8	33/18800	0.0139592	0.0306689	0.00817934	PTPRC	1
BP	GO:0055094	response to lipoprotein particle	1/8	33/18800	0.0139592	0.0306689	0.00817934	ITGB2	1
BP	GO:1901099	negative regulation of signal transduction in absence of ligand	1/8	33/18800	0.0139592	0.0306689	0.00817934	IL1B	1
BP	GO:2000191	regulation of fatty acid transport	1/8	33/18800	0.0139592	0.0306689	0.00817934	IL1B	1
BP	GO:2001240	negative regulation of extrinsic apoptotic signaling pathway in absence of ligand	1/8	33/18800	0.0139592	0.0306689	0.00817934	IL1B	1
BP	GO:0010563	negative regulation of phosphorus metabolic process	2/8	441/18800	0.0139981	0.0306789	0.00818199	PTPRC/IL1B	2
BP	GO:0006691	leukotriene metabolic process	1/8	34/18800	0.0143795	0.0312081	0.00832313	TLR2	1
BP	GO:0033238	regulation of cellular amine metabolic process	1/8	34/18800	0.0143795	0.0312081	0.00832313	ITGB2	1
BP	GO:0090313	regulation of protein targeting to membrane	1/8	34/18800	0.0143795	0.0312081	0.00832313	ITGB2	1
BP	GO:0090322	regulation of superoxide metabolic process	1/8	34/18800	0.0143795	0.0312081	0.00832313	ITGB2	1
BP	GO:0023061	signal release	2/8	451/18800	0.0146096	0.0316304	0.00843577	IL1B/BTK	2
BP	GO:0002446	neutrophil mediated immunity	1/8	35/18800	0.0147997	0.0318872	0.00850426	ITGB2	1
BP	GO:0050869	negative regulation of B cell activation	1/8	35/18800	0.0147997	0.0318872	0.00850426	BTK	1
BP	GO:0010922	positive regulation of phosphatase activity	1/8	36/18800	0.0152197	0.0324784	0.00866192	PTPRC	1
BP	GO:0043368	positive T cell selection	1/8	36/18800	0.0152197	0.0324784	0.00866192	PTPRC	1
BP	GO:0071402	cellular response to lipoprotein particle stimulus	1/8	36/18800	0.0152197	0.0324784	0.00866192	ITGB2	1
BP	GO:0140448	signaling receptor ligand precursor processing	1/8	36/18800	0.0152197	0.0324784	0.00866192	CASP1	1
BP	GO:0051051	negative regulation of transport	2/8	464/18800	0.0154219	0.0328314	0.00875608	IL1B/TLR2	2
BP	GO:0045730	respiratory burst	1/8	37/18800	0.0156395	0.0329021	0.00877492	CYBB	1
BP	GO:0046627	negative regulation of insulin receptor signaling pathway	1/8	37/18800	0.0156395	0.0329021	0.00877492	IL1B	1
BP	GO:0046640	regulation of alpha-beta T cell proliferation	1/8	37/18800	0.0156395	0.0329021	0.00877492	PTPRC	1
BP	GO:0071276	cellular response to cadmium ion	1/8	37/18800	0.0156395	0.0329021	0.00877492	CYBB	1
BP	GO:2000758	positive regulation of peptidyl-lysine acetylation	1/8	37/18800	0.0156395	0.0329021	0.00877492	IL1B	1
BP	GO:0002369	T cell cytokine production	1/8	38/18800	0.0160592	0.0335477	0.0089471	IL1B	1
BP	GO:0002724	regulation of T cell cytokine production	1/8	38/18800	0.0160592	0.0335477	0.0089471	IL1B	1
BP	GO:0045191	regulation of isotype switching	1/8	38/18800	0.0160592	0.0335477	0.0089471	PTPRC	1
BP	GO:0033674	positive regulation of kinase activity	2/8	476/18800	0.0161892	0.0337135	0.00899133	PTPRC/IL1B	2
BP	GO:0009991	response to extracellular stimulus	2/8	479/18800	0.0163836	0.0337135	0.00899133	PTPRC/CYBB	2
BP	GO:0009595	detection of biotic stimulus	1/8	39/18800	0.0164788	0.0337135	0.00899133	TLR2	1
BP	GO:0032570	response to progesterone	1/8	39/18800	0.0164788	0.0337135	0.00899133	TLR2	1
BP	GO:0032728	positive regulation of interferon-beta production	1/8	39/18800	0.0164788	0.0337135	0.00899133	TLR2	1
BP	GO:0045923	positive regulation of fatty acid metabolic process	1/8	39/18800	0.0164788	0.0337135	0.00899133	IL1B	1
BP	GO:0097242	amyloid-beta clearance	1/8	39/18800	0.0164788	0.0337135	0.00899133	ITGB2	1
BP	GO:1900077	negative regulation of cellular response to insulin stimulus	1/8	39/18800	0.0164788	0.0337135	0.00899133	IL1B	1
BP	GO:1904994	regulation of leukocyte adhesion to vascular endothelial cell	1/8	39/18800	0.0164788	0.0337135	0.00899133	ITGB2	1
BP	GO:0001914	regulation of T cell mediated cytotoxicity	1/8	40/18800	0.0168982	0.0343353	0.00915715	PTPRC	1
BP	GO:0046633	alpha-beta T cell proliferation	1/8	40/18800	0.0168982	0.0343353	0.00915715	PTPRC	1
BP	GO:0048713	regulation of oligodendrocyte differentiation	1/8	40/18800	0.0168982	0.0343353	0.00915715	TLR2	1
BP	GO:0043410	positive regulation of MAPK cascade	2/8	491/18800	0.0171714	0.0348112	0.00928408	PTPRC/IL1B	2
BP	GO:0032733	positive regulation of interleukin-10 production	1/8	41/18800	0.0173174	0.0348694	0.0092996	TLR2	1
BP	GO:0042119	neutrophil activation	1/8	41/18800	0.0173174	0.0348694	0.0092996	ITGB2	1
BP	GO:0045429	positive regulation of nitric oxide biosynthetic process	1/8	41/18800	0.0173174	0.0348694	0.0092996	IL1B	1
BP	GO:0010817	regulation of hormone levels	2/8	496/18800	0.0175046	0.0349969	0.00933361	IL1B/BTK	2
BP	GO:0014003	oligodendrocyte development	1/8	42/18800	0.0177365	0.0349969	0.00933361	TLR2	1
BP	GO:0030890	positive regulation of B cell proliferation	1/8	42/18800	0.0177365	0.0349969	0.00933361	PTPRC	1
BP	GO:0031952	regulation of protein autophosphorylation	1/8	42/18800	0.0177365	0.0349969	0.00933361	PTPRC	1
BP	GO:0032735	positive regulation of interleukin-12 production	1/8	42/18800	0.0177365	0.0349969	0.00933361	TLR2	1
BP	GO:0042417	dopamine metabolic process	1/8	42/18800	0.0177365	0.0349969	0.00933361	ITGB2	1
BP	GO:0045687	positive regulation of glial cell differentiation	1/8	42/18800	0.0177365	0.0349969	0.00933361	TLR2	1
BP	GO:0050691	regulation of defense response to virus by host	1/8	42/18800	0.0177365	0.0349969	0.00933361	IL1B	1
BP	GO:0050999	regulation of nitric-oxide synthase activity	1/8	42/18800	0.0177365	0.0349969	0.00933361	IL1B	1
BP	GO:0060284	regulation of cell development	2/8	500/18800	0.0177731	0.0349969	0.00933361	IL1B/TLR2	2
BP	GO:0014002	astrocyte development	1/8	43/18800	0.0181554	0.0355145	0.00947166	IL1B	1
BP	GO:0140353	lipid export from cell	1/8	43/18800	0.0181554	0.0355145	0.00947166	IL1B	1
BP	GO:1904407	positive regulation of nitric oxide metabolic process	1/8	43/18800	0.0181554	0.0355145	0.00947166	IL1B	1
BP	GO:0006509	membrane protein ectodomain proteolysis	1/8	44/18800	0.0185742	0.0359396	0.00958503	IL1B	1
BP	GO:0014009	glial cell proliferation	1/8	44/18800	0.0185742	0.0359396	0.00958503	IL1B	1
BP	GO:0045840	positive regulation of mitotic nuclear division	1/8	44/18800	0.0185742	0.0359396	0.00958503	IL1B	1
BP	GO:0062208	positive regulation of pattern recognition receptor signaling pathway	1/8	44/18800	0.0185742	0.0359396	0.00958503	TLR2	1
BP	GO:2001239	regulation of extrinsic apoptotic signaling pathway in absence of ligand	1/8	44/18800	0.0185742	0.0359396	0.00958503	IL1B	1
BP	GO:0002861	regulation of inflammatory response to antigenic stimulus	1/8	45/18800	0.0189928	0.0363553	0.00969589	BTK	1
BP	GO:0016572	histone phosphorylation	1/8	45/18800	0.0189928	0.0363553	0.00969589	IL1B	1
BP	GO:0032892	positive regulation of organic acid transport	1/8	45/18800	0.0189928	0.0363553	0.00969589	IL1B	1
BP	GO:0042088	T-helper 1 type immune response	1/8	45/18800	0.0189928	0.0363553	0.00969589	IL1B	1
BP	GO:0046427	positive regulation of receptor signaling pathway via JAK-STAT	1/8	45/18800	0.0189928	0.0363553	0.00969589	IL10RA	1
BP	GO:0032309	icosanoid secretion	1/8	46/18800	0.0194112	0.03684	0.00982517	IL1B	1
BP	GO:0035307	positive regulation of protein dephosphorylation	1/8	46/18800	0.0194112	0.03684	0.00982517	PTPRC	1
BP	GO:0035987	endodermal cell differentiation	1/8	46/18800	0.0194112	0.03684	0.00982517	ITGB2	1
BP	GO:1900744	regulation of p38MAPK cascade	1/8	46/18800	0.0194112	0.03684	0.00982517	IL1B	1
BP	GO:0036230	granulocyte activation	1/8	47/18800	0.0198295	0.0374745	0.00999437	ITGB2	1
BP	GO:0045601	regulation of endothelial cell differentiation	1/8	47/18800	0.0198295	0.0374745	0.00999437	IL1B	1
BP	GO:0006953	acute-phase response	1/8	48/18800	0.0202477	0.038023	0.0101407	IL1B	1
BP	GO:0061028	establishment of endothelial barrier	1/8	48/18800	0.0202477	0.038023	0.0101407	IL1B	1
BP	GO:1901985	positive regulation of protein acetylation	1/8	48/18800	0.0202477	0.038023	0.0101407	IL1B	1
BP	GO:0030225	macrophage differentiation	1/8	49/18800	0.0206657	0.0382443	0.0101997	TLR2	1
BP	GO:0042304	regulation of fatty acid biosynthetic process	1/8	49/18800	0.0206657	0.0382443	0.0101997	IL1B	1
BP	GO:0043300	regulation of leukocyte degranulation	1/8	49/18800	0.0206657	0.0382443	0.0101997	ITGB2	1
BP	GO:0045058	T cell selection	1/8	49/18800	0.0206657	0.0382443	0.0101997	PTPRC	1
BP	GO:0060986	endocrine hormone secretion	1/8	49/18800	0.0206657	0.0382443	0.0101997	IL1B	1
BP	GO:1903793	positive regulation of anion transport	1/8	49/18800	0.0206657	0.0382443	0.0101997	IL1B	1
BP	GO:1904894	positive regulation of receptor signaling pathway via STAT	1/8	49/18800	0.0206657	0.0382443	0.0101997	IL10RA	1
BP	GO:0001913	T cell mediated cytotoxicity	1/8	50/18800	0.0210835	0.0385378	0.010278	PTPRC	1
BP	GO:0006692	prostanoid metabolic process	1/8	50/18800	0.0210835	0.0385378	0.010278	IL1B	1
BP	GO:0006693	prostaglandin metabolic process	1/8	50/18800	0.0210835	0.0385378	0.010278	IL1B	1
BP	GO:0043303	mast cell degranulation	1/8	50/18800	0.0210835	0.0385378	0.010278	BTK	1
BP	GO:1903307	positive regulation of regulated secretory pathway	1/8	50/18800	0.0210835	0.0385378	0.010278	ITGB2	1
BP	GO:2001238	positive regulation of extrinsic apoptotic signaling pathway	1/8	50/18800	0.0210835	0.0385378	0.010278	PTPRC	1
BP	GO:0002639	positive regulation of immunoglobulin production	1/8	51/18800	0.0215012	0.0391409	0.0104388	PTPRC	1
BP	GO:0072091	regulation of stem cell proliferation	1/8	51/18800	0.0215012	0.0391409	0.0104388	PTPRC	1
BP	GO:0002204	somatic recombination of immunoglobulin genes involved in immune response	1/8	52/18800	0.0219187	0.0394182	0.0105128	PTPRC	1
BP	GO:0002208	somatic diversification of immunoglobulins involved in immune response	1/8	52/18800	0.0219187	0.0394182	0.0105128	PTPRC	1
BP	GO:0002279	mast cell activation involved in immune response	1/8	52/18800	0.0219187	0.0394182	0.0105128	BTK	1
BP	GO:0002448	mast cell mediated immunity	1/8	52/18800	0.0219187	0.0394182	0.0105128	BTK	1
BP	GO:0006636	unsaturated fatty acid biosynthetic process	1/8	52/18800	0.0219187	0.0394182	0.0105128	IL1B	1
BP	GO:0045190	isotype switching	1/8	52/18800	0.0219187	0.0394182	0.0105128	PTPRC	1
BP	GO:0010718	positive regulation of epithelial to mesenchymal transition	1/8	53/18800	0.022336	0.040088	0.0106914	IL1B	1
BP	GO:0002823	negative regulation of adaptive immune response based on somatic recombination of immune receptors built from immunoglobulin superfamily domains	1/8	54/18800	0.0227532	0.0406731	0.0108474	PTPRC	1
BP	GO:0071715	icosanoid transport	1/8	54/18800	0.0227532	0.0406731	0.0108474	IL1B	1
BP	GO:0001706	endoderm formation	1/8	55/18800	0.0231703	0.0411711	0.0109803	ITGB2	1
BP	GO:0002707	negative regulation of lymphocyte mediated immunity	1/8	55/18800	0.0231703	0.0411711	0.0109803	PTPRC	1
BP	GO:0042743	hydrogen peroxide metabolic process	1/8	55/18800	0.0231703	0.0411711	0.0109803	CYBB	1
BP	GO:0010332	response to gamma radiation	1/8	56/18800	0.0235872	0.0416566	0.0111097	PTPRC	1
BP	GO:0043113	receptor clustering	1/8	56/18800	0.0235872	0.0416566	0.0111097	ITGB2	1
BP	GO:0061756	leukocyte adhesion to vascular endothelial cell	1/8	56/18800	0.0235872	0.0416566	0.0111097	ITGB2	1
BP	GO:0001961	positive regulation of cytokine-mediated signaling pathway	1/8	57/18800	0.0240039	0.0416566	0.0111097	CASP1	1
BP	GO:0007566	embryo implantation	1/8	57/18800	0.0240039	0.0416566	0.0111097	IL1B	1
BP	GO:0010803	regulation of tumor necrosis factor-mediated signaling pathway	1/8	57/18800	0.0240039	0.0416566	0.0111097	CASP1	1
BP	GO:0032608	interferon-beta production	1/8	57/18800	0.0240039	0.0416566	0.0111097	TLR2	1
BP	GO:0032648	regulation of interferon-beta production	1/8	57/18800	0.0240039	0.0416566	0.0111097	TLR2	1
BP	GO:0032768	regulation of monooxygenase activity	1/8	57/18800	0.0240039	0.0416566	0.0111097	IL1B	1
BP	GO:0038066	p38MAPK cascade	1/8	57/18800	0.0240039	0.0416566	0.0111097	IL1B	1
BP	GO:0046456	icosanoid biosynthetic process	1/8	57/18800	0.0240039	0.0416566	0.0111097	IL1B	1
BP	GO:0070228	regulation of lymphocyte apoptotic process	1/8	57/18800	0.0240039	0.0416566	0.0111097	BTK	1
BP	GO:0001912	positive regulation of leukocyte mediated cytotoxicity	1/8	58/18800	0.0244205	0.04173	0.0111293	PTPRC	1
BP	GO:0006584	catecholamine metabolic process	1/8	58/18800	0.0244205	0.04173	0.0111293	ITGB2	1
BP	GO:0006611	protein export from nucleus	1/8	58/18800	0.0244205	0.04173	0.0111293	IL1B	1
BP	GO:0009712	catechol-containing compound metabolic process	1/8	58/18800	0.0244205	0.04173	0.0111293	ITGB2	1
BP	GO:0032481	positive regulation of type I interferon production	1/8	58/18800	0.0244205	0.04173	0.0111293	TLR2	1
BP	GO:0033619	membrane protein proteolysis	1/8	58/18800	0.0244205	0.04173	0.0111293	IL1B	1
BP	GO:0048010	vascular endothelial growth factor receptor signaling pathway	1/8	58/18800	0.0244205	0.04173	0.0111293	IL1B	1
BP	GO:0050732	negative regulation of peptidyl-tyrosine phosphorylation	1/8	58/18800	0.0244205	0.04173	0.0111293	PTPRC	1
BP	GO:0002820	negative regulation of adaptive immune response	1/8	59/18800	0.0248369	0.04188	0.0111693	PTPRC	1
BP	GO:0010574	regulation of vascular endothelial growth factor production	1/8	59/18800	0.0248369	0.04188	0.0111693	IL1B	1
BP	GO:0035065	regulation of histone acetylation	1/8	59/18800	0.0248369	0.04188	0.0111693	IL1B	1
BP	GO:0043666	regulation of phosphoprotein phosphatase activity	1/8	59/18800	0.0248369	0.04188	0.0111693	PTPRC	1
BP	GO:0046686	response to cadmium ion	1/8	59/18800	0.0248369	0.04188	0.0111693	CYBB	1
BP	GO:0051353	positive regulation of oxidoreductase activity	1/8	59/18800	0.0248369	0.04188	0.0111693	IL1B	1
BP	GO:0051785	positive regulation of nuclear division	1/8	59/18800	0.0248369	0.04188	0.0111693	IL1B	1
BP	GO:0016447	somatic recombination of immunoglobulin gene segments	1/8	60/18800	0.0252532	0.0422624	0.0112713	PTPRC	1
BP	GO:0043407	negative regulation of MAP kinase activity	1/8	60/18800	0.0252532	0.0422624	0.0112713	IL1B	1
BP	GO:0046824	positive regulation of nucleocytoplasmic transport	1/8	60/18800	0.0252532	0.0422624	0.0112713	IL1B	1
BP	GO:0046888	negative regulation of hormone secretion	1/8	60/18800	0.0252532	0.0422624	0.0112713	IL1B	1
BP	GO:0035306	positive regulation of dephosphorylation	1/8	61/18800	0.0256693	0.0426388	0.0113717	PTPRC	1
BP	GO:0045428	regulation of nitric oxide biosynthetic process	1/8	61/18800	0.0256693	0.0426388	0.0113717	IL1B	1
BP	GO:0050994	regulation of lipid catabolic process	1/8	61/18800	0.0256693	0.0426388	0.0113717	IL1B	1
BP	GO:1903409	reactive oxygen species biosynthetic process	1/8	61/18800	0.0256693	0.0426388	0.0113717	CYBB	1
BP	GO:0032731	positive regulation of interleukin-1 beta production	1/8	62/18800	0.0260853	0.0431689	0.0115131	CASP1	1
BP	GO:0043030	regulation of macrophage activation	1/8	62/18800	0.0260853	0.0431689	0.0115131	PTPRC	1
BP	GO:0010573	vascular endothelial growth factor production	1/8	63/18800	0.0265011	0.0433742	0.0115678	IL1B	1
BP	GO:0032613	interleukin-10 production	1/8	63/18800	0.0265011	0.0433742	0.0115678	TLR2	1
BP	GO:0032615	interleukin-12 production	1/8	63/18800	0.0265011	0.0433742	0.0115678	TLR2	1
BP	GO:0032653	regulation of interleukin-10 production	1/8	63/18800	0.0265011	0.0433742	0.0115678	TLR2	1
BP	GO:0032655	regulation of interleukin-12 production	1/8	63/18800	0.0265011	0.0433742	0.0115678	TLR2	1
BP	GO:0070542	response to fatty acid	1/8	63/18800	0.0265011	0.0433742	0.0115678	TLR2	1
BP	GO:0001885	endothelial cell development	1/8	64/18800	0.0269167	0.0438133	0.0116849	IL1B	1
BP	GO:0009620	response to fungus	1/8	64/18800	0.0269167	0.0438133	0.0116849	BTK	1
BP	GO:0080164	regulation of nitric oxide metabolic process	1/8	64/18800	0.0269167	0.0438133	0.0116849	IL1B	1
BP	GO:0031343	positive regulation of cell killing	1/8	65/18800	0.0273322	0.0443279	0.0118222	PTPRC	1
BP	GO:0045576	mast cell activation	1/8	65/18800	0.0273322	0.0443279	0.0118222	BTK	1
BP	GO:0038034	signal transduction in absence of ligand	1/8	66/18800	0.0277475	0.0446765	0.0119151	IL1B	1
BP	GO:0050854	regulation of antigen receptor-mediated signaling pathway	1/8	66/18800	0.0277475	0.0446765	0.0119151	PTPRC	1
BP	GO:0097192	extrinsic apoptotic signaling pathway in absence of ligand	1/8	66/18800	0.0277475	0.0446765	0.0119151	IL1B	1
BP	GO:1900076	regulation of cellular response to insulin stimulus	1/8	66/18800	0.0277475	0.0446765	0.0119151	IL1B	1
BP	GO:0002704	negative regulation of leukocyte mediated immunity	1/8	67/18800	0.0281627	0.0452633	0.0120716	PTPRC	1
BP	GO:0002720	positive regulation of cytokine production involved in immune response	1/8	68/18800	0.0285777	0.0456017	0.0121619	IL1B	1
BP	GO:0046626	regulation of insulin receptor signaling pathway	1/8	68/18800	0.0285777	0.0456017	0.0121619	IL1B	1
BP	GO:0050709	negative regulation of protein secretion	1/8	68/18800	0.0285777	0.0456017	0.0121619	IL1B	1
BP	GO:2000756	regulation of peptidyl-lysine acetylation	1/8	68/18800	0.0285777	0.0456017	0.0121619	IL1B	1
BP	GO:0016445	somatic diversification of immunoglobulins	1/8	69/18800	0.0289926	0.0460167	0.0122726	PTPRC	1
BP	GO:0032370	positive regulation of lipid transport	1/8	69/18800	0.0289926	0.0460167	0.0122726	IL1B	1
BP	GO:0046635	positive regulation of alpha-beta T cell activation	1/8	69/18800	0.0289926	0.0460167	0.0122726	PTPRC	1
BP	GO:0002562	somatic diversification of immune receptors via germline recombination within a single locus	1/8	70/18800	0.0294073	0.0463451	0.0123602	PTPRC	1
BP	GO:0016444	somatic cell DNA recombination	1/8	70/18800	0.0294073	0.0463451	0.0123602	PTPRC	1
BP	GO:0032890	regulation of organic acid transport	1/8	70/18800	0.0294073	0.0463451	0.0123602	IL1B	1
BP	GO:0045911	positive regulation of DNA recombination	1/8	70/18800	0.0294073	0.0463451	0.0123602	PTPRC	1
BP	GO:0050805	negative regulation of synaptic transmission	1/8	71/18800	0.0298219	0.046833	0.0124903	IL1B	1
BP	GO:2000379	positive regulation of reactive oxygen species metabolic process	1/8	71/18800	0.0298219	0.046833	0.0124903	ITGB2	1
BP	GO:0032732	positive regulation of interleukin-1 production	1/8	73/18800	0.0306506	0.0479654	0.0127923	CASP1	1
BP	GO:0140029	exocytic process	1/8	73/18800	0.0306506	0.0479654	0.0127923	BTK	1
BP	GO:0002637	regulation of immunoglobulin production	1/8	74/18800	0.0310646	0.0483589	0.0128972	PTPRC	1
BP	GO:0050688	regulation of defense response to virus	1/8	74/18800	0.0310646	0.0483589	0.0128972	IL1B	1
BP	GO:0061515	myeloid cell development	1/8	74/18800	0.0310646	0.0483589	0.0128972	TLR2	1
BP	GO:0002437	inflammatory response to antigenic stimulus	1/8	75/18800	0.0314786	0.0485794	0.012956	BTK	1
BP	GO:0006809	nitric oxide biosynthetic process	1/8	75/18800	0.0314786	0.0485794	0.012956	IL1B	1
BP	GO:0045685	regulation of glial cell differentiation	1/8	75/18800	0.0314786	0.0485794	0.012956	TLR2	1
BP	GO:0070227	lymphocyte apoptotic process	1/8	75/18800	0.0314786	0.0485794	0.012956	BTK	1
BP	GO:0071230	cellular response to amino acid stimulus	1/8	75/18800	0.0314786	0.0485794	0.012956	CYBB	1
BP	GO:0006024	glycosaminoglycan biosynthetic process	1/8	76/18800	0.0318924	0.0489639	0.0130586	IL1B	1
BP	GO:0034121	regulation of toll-like receptor signaling pathway	1/8	76/18800	0.0318924	0.0489639	0.0130586	TLR2	1
BP	GO:0072089	stem cell proliferation	1/8	76/18800	0.0318924	0.0489639	0.0130586	PTPRC	1
BP	GO:0032729	positive regulation of interferon-gamma production	1/8	77/18800	0.032306	0.0494288	0.0131826	IL1B	1
BP	GO:0070373	negative regulation of ERK1 and ERK2 cascade	1/8	77/18800	0.032306	0.0494288	0.0131826	PTPRC	1
BP	GO:0007492	endoderm development	1/8	78/18800	0.0327195	0.0498051	0.0132829	ITGB2	1
BP	GO:0010827	regulation of glucose transmembrane transport	1/8	78/18800	0.0327195	0.0498051	0.0132829	IL1B	1
BP	GO:1903533	regulation of protein targeting	1/8	78/18800	0.0327195	0.0498051	0.0132829	ITGB2	1
BP	GO:0032418	lysosome localization	1/8	79/18800	0.0331328	0.0501774	0.0133822	BTK	1
BP	GO:0048708	astrocyte differentiation	1/8	79/18800	0.0331328	0.0501774	0.0133822	IL1B	1
BP	GO:1990849	vacuolar localization	1/8	79/18800	0.0331328	0.0501774	0.0133822	BTK	1
BP	GO:0002200	somatic diversification of immune receptors	1/8	80/18800	0.033546	0.0506312	0.0135032	PTPRC	1
BP	GO:0006023	aminoglycan biosynthetic process	1/8	80/18800	0.033546	0.0506312	0.0135032	IL1B	1
BP	GO:1901983	regulation of protein acetylation	1/8	82/18800	0.0343719	0.05179	0.0138123	IL1B	1
BP	GO:0045921	positive regulation of exocytosis	1/8	83/18800	0.0347846	0.0523235	0.0139546	ITGB2	1
BP	GO:0010921	regulation of phosphatase activity	1/8	84/18800	0.0351971	0.0527636	0.014072	PTPRC	1
BP	GO:0050672	negative regulation of lymphocyte proliferation	1/8	84/18800	0.0351971	0.0527636	0.014072	BTK	1
BP	GO:0001910	regulation of leukocyte mediated cytotoxicity	1/8	85/18800	0.0356095	0.0527636	0.014072	PTPRC	1
BP	GO:0010507	negative regulation of autophagy	1/8	85/18800	0.0356095	0.0527636	0.014072	IL10RA	1
BP	GO:0032945	negative regulation of mononuclear cell proliferation	1/8	85/18800	0.0356095	0.0527636	0.014072	BTK	1
BP	GO:0046889	positive regulation of lipid biosynthetic process	1/8	85/18800	0.0356095	0.0527636	0.014072	IL1B	1
BP	GO:0050886	endocrine process	1/8	85/18800	0.0356095	0.0527636	0.014072	IL1B	1
BP	GO:0071229	cellular response to acid chemical	1/8	85/18800	0.0356095	0.0527636	0.014072	CYBB	1
BP	GO:2000106	regulation of leukocyte apoptotic process	1/8	85/18800	0.0356095	0.0527636	0.014072	BTK	1
BP	GO:0002312	B cell activation involved in immune response	1/8	86/18800	0.0360218	0.0531098	0.0141643	PTPRC	1
BP	GO:0019915	lipid storage	1/8	86/18800	0.0360218	0.0531098	0.0141643	IL1B	1
BP	GO:0033627	cell adhesion mediated by integrin	1/8	86/18800	0.0360218	0.0531098	0.0141643	ITGB2	1
BP	GO:0001960	negative regulation of cytokine-mediated signaling pathway	1/8	87/18800	0.0364338	0.0535403	0.0142791	PTPRC	1
BP	GO:1901216	positive regulation of neuron death	1/8	87/18800	0.0364338	0.0535403	0.0142791	ITGB2	1
BP	GO:0048864	stem cell development	1/8	88/18800	0.0368458	0.0539679	0.0143931	PTPRC	1
BP	GO:1903510	mucopolysaccharide metabolic process	1/8	88/18800	0.0368458	0.0539679	0.0143931	IL1B	1
BP	GO:0044070	regulation of anion transport	1/8	89/18800	0.0372576	0.0543924	0.0145063	IL1B	1
BP	GO:0051781	positive regulation of cell division	1/8	89/18800	0.0372576	0.0543924	0.0145063	IL1B	1
BP	GO:0061097	regulation of protein tyrosine kinase activity	1/8	90/18800	0.0376692	0.0549034	0.0146426	PTPRC	1
BP	GO:0035304	regulation of protein dephosphorylation	1/8	91/18800	0.0380807	0.0552324	0.0147304	PTPRC	1
BP	GO:0070664	negative regulation of leukocyte proliferation	1/8	91/18800	0.0380807	0.0552324	0.0147304	BTK	1
BP	GO:0097306	cellular response to alcohol	1/8	91/18800	0.0380807	0.0552324	0.0147304	CYBB	1
BP	GO:0019217	regulation of fatty acid metabolic process	1/8	92/18800	0.038492	0.055648	0.0148412	IL1B	1
BP	GO:0060761	negative regulation of response to cytokine stimulus	1/8	92/18800	0.038492	0.055648	0.0148412	PTPRC	1
BP	GO:0030101	natural killer cell activation	1/8	93/18800	0.0389031	0.0561515	0.0149755	PTPRC	1
BP	GO:0045582	positive regulation of T cell differentiation	1/8	94/18800	0.0393141	0.0564706	0.0150606	PTPRC	1
BP	GO:0048709	oligodendrocyte differentiation	1/8	94/18800	0.0393141	0.0564706	0.0150606	TLR2	1
BP	GO:1905954	positive regulation of lipid localization	1/8	94/18800	0.0393141	0.0564706	0.0150606	IL1B	1
BP	GO:0046330	positive regulation of JNK cascade	1/8	96/18800	0.0401357	0.057558	0.0153506	IL1B	1
BP	GO:0002532	production of molecular mediator involved in inflammatory response	1/8	97/18800	0.0405463	0.0579604	0.0154579	BTK	1
BP	GO:2001237	negative regulation of extrinsic apoptotic signaling pathway	1/8	97/18800	0.0405463	0.0579604	0.0154579	IL1B	1
BP	GO:0032479	regulation of type I interferon production	1/8	98/18800	0.0409567	0.05836	0.0155645	TLR2	1
BP	GO:0032606	type I interferon production	1/8	98/18800	0.0409567	0.05836	0.0155645	TLR2	1
BP	GO:0015908	fatty acid transport	1/8	99/18800	0.0413669	0.0588505	0.0156953	IL1B	1
BP	GO:0031341	regulation of cell killing	1/8	100/18800	0.041777	0.0593393	0.0158257	PTPRC	1
BP	GO:0010717	regulation of epithelial to mesenchymal transition	1/8	102/18800	0.0425967	0.0604074	0.0161105	IL1B	1
BP	GO:0031058	positive regulation of histone modification	1/8	103/18800	0.0430063	0.0606029	0.0161627	IL1B	1
BP	GO:0035335	peptidyl-tyrosine dephosphorylation	1/8	103/18800	0.0430063	0.0606029	0.0161627	PTPRC	1
BP	GO:0051963	regulation of synapse assembly	1/8	103/18800	0.0430063	0.0606029	0.0161627	TLR2	1
BP	GO:1905477	positive regulation of protein localization to membrane	1/8	103/18800	0.0430063	0.0606029	0.0161627	ITGB2	1
BP	GO:0046822	regulation of nucleocytoplasmic transport	1/8	104/18800	0.0434158	0.0609872	0.0162652	IL1B	1
BP	GO:0050830	defense response to Gram-positive bacterium	1/8	104/18800	0.0434158	0.0609872	0.0162652	TLR2	1
BP	GO:0006576	cellular biogenic amine metabolic process	1/8	105/18800	0.0438251	0.0612727	0.0163413	ITGB2	1
BP	GO:0045833	negative regulation of lipid metabolic process	1/8	105/18800	0.0438251	0.0612727	0.0163413	IL1B	1
BP	GO:0046634	regulation of alpha-beta T cell activation	1/8	105/18800	0.0438251	0.0612727	0.0163413	PTPRC	1
BP	GO:0051341	regulation of oxidoreductase activity	1/8	106/18800	0.0442343	0.0616515	0.0164424	IL1B	1
BP	GO:0062207	regulation of pattern recognition receptor signaling pathway	1/8	106/18800	0.0442343	0.0616515	0.0164424	TLR2	1
BP	GO:0007229	integrin-mediated signaling pathway	1/8	107/18800	0.0446433	0.0620278	0.0165427	ITGB2	1
BP	GO:0033209	tumor necrosis factor-mediated signaling pathway	1/8	107/18800	0.0446433	0.0620278	0.0165427	CASP1	1
BP	GO:0071887	leukocyte apoptotic process	1/8	109/18800	0.0454609	0.0630655	0.0168194	BTK	1
BP	GO:0032611	interleukin-1 beta production	1/8	110/18800	0.0458694	0.0634349	0.016918	CASP1	1
BP	GO:0032651	regulation of interleukin-1 beta production	1/8	110/18800	0.0458694	0.0634349	0.016918	CASP1	1
BP	GO:0007088	regulation of mitotic nuclear division	1/8	111/18800	0.0462778	0.0638019	0.0170158	IL1B	1
BP	GO:0071347	cellular response to interleukin-1	1/8	111/18800	0.0462778	0.0638019	0.0170158	IL1B	1
BP	GO:0002698	negative regulation of immune effector process	1/8	112/18800	0.0466861	0.0641664	0.0171131	PTPRC	1
BP	GO:0010927	cellular component assembly involved in morphogenesis	1/8	112/18800	0.0466861	0.0641664	0.0171131	TLR2	1
BP	GO:0018958	phenol-containing compound metabolic process	1/8	113/18800	0.0470942	0.0644295	0.0171832	ITGB2	1
BP	GO:0031623	receptor internalization	1/8	113/18800	0.0470942	0.0644295	0.0171832	ITGB2	1
BP	GO:1904659	glucose transmembrane transport	1/8	113/18800	0.0470942	0.0644295	0.0171832	IL1B	1
BP	GO:0043200	response to amino acid	1/8	114/18800	0.0475021	0.0648881	0.0173055	CYBB	1
BP	GO:0033559	unsaturated fatty acid metabolic process	1/8	115/18800	0.0479099	0.065345	0.0174274	IL1B	1
BP	GO:0044106	cellular amine metabolic process	1/8	116/18800	0.0483176	0.0658004	0.0175488	ITGB2	1
BP	GO:0008645	hexose transmembrane transport	1/8	117/18800	0.048725	0.0658526	0.0175628	IL1B	1
BP	GO:0015718	monocarboxylic acid transport	1/8	117/18800	0.048725	0.0658526	0.0175628	IL1B	1
BP	GO:0032609	interferon-gamma production	1/8	117/18800	0.048725	0.0658526	0.0175628	IL1B	1
BP	GO:0032649	regulation of interferon-gamma production	1/8	117/18800	0.048725	0.0658526	0.0175628	IL1B	1
BP	GO:0045446	endothelial cell differentiation	1/8	117/18800	0.048725	0.0658526	0.0175628	IL1B	1
BP	GO:0008286	insulin receptor signaling pathway	1/8	118/18800	0.0491324	0.0661027	0.0176295	IL1B	1
BP	GO:0032368	regulation of lipid transport	1/8	118/18800	0.0491324	0.0661027	0.0176295	IL1B	1
BP	GO:0043500	muscle adaptation	1/8	118/18800	0.0491324	0.0661027	0.0176295	IL1B	1
BP	GO:0015749	monosaccharide transmembrane transport	1/8	119/18800	0.0495396	0.06645	0.0177221	IL1B	1
BP	GO:0045471	response to ethanol	1/8	119/18800	0.0495396	0.06645	0.0177221	CYBB	1
BP	GO:0030203	glycosaminoglycan metabolic process	1/8	120/18800	0.0499466	0.0668954	0.0178409	IL1B	1
BP	GO:0002455	humoral immune response mediated by circulating immunoglobulin	1/8	121/18800	0.0503535	0.0671379	0.0179056	PTPRC	1
BP	GO:0009308	amine metabolic process	1/8	121/18800	0.0503535	0.0671379	0.0179056	ITGB2	1
BP	GO:0051209	release of sequestered calcium ion into cytosol	1/8	121/18800	0.0503535	0.0671379	0.0179056	PTPRC	1
BP	GO:0051283	negative regulation of sequestering of calcium ion	1/8	122/18800	0.0507602	0.0674785	0.0179964	PTPRC	1
BP	GO:0071901	negative regulation of protein serine/threonine kinase activity	1/8	122/18800	0.0507602	0.0674785	0.0179964	IL1B	1
BP	GO:0001704	formation of primary germ layer	1/8	123/18800	0.0511667	0.0678169	0.0180866	ITGB2	1
BP	GO:0002244	hematopoietic progenitor cell differentiation	1/8	123/18800	0.0511667	0.0678169	0.0180866	PTPRC	1
BP	GO:0046683	response to organophosphorus	1/8	124/18800	0.0515732	0.0680522	0.0181494	IL1B	1
BP	GO:0051224	negative regulation of protein transport	1/8	124/18800	0.0515732	0.0680522	0.0181494	IL1B	1
BP	GO:0051282	regulation of sequestering of calcium ion	1/8	124/18800	0.0515732	0.0680522	0.0181494	PTPRC	1
BP	GO:0043280	positive regulation of cysteine-type endopeptidase activity involved in apoptotic process	1/8	125/18800	0.0519794	0.0684869	0.0182653	CASP1	1
BP	GO:0050852	T cell receptor signaling pathway	1/8	127/18800	0.0527915	0.0694543	0.0185233	PTPRC	1
BP	GO:0006911	phagocytosis, engulfment	1/8	128/18800	0.0531973	0.0695777	0.0185562	ITGB2	1
BP	GO:0050714	positive regulation of protein secretion	1/8	128/18800	0.0531973	0.0695777	0.0185562	TLR2	1
BP	GO:0051208	sequestering of calcium ion	1/8	128/18800	0.0531973	0.0695777	0.0185562	PTPRC	1
BP	GO:1904950	negative regulation of establishment of protein localization	1/8	128/18800	0.0531973	0.0695777	0.0185562	IL1B	1
BP	GO:0001101	response to acid chemical	1/8	129/18800	0.053603	0.0698012	0.0186159	CYBB	1
BP	GO:0032612	interleukin-1 production	1/8	129/18800	0.053603	0.0698012	0.0186159	CASP1	1
BP	GO:0032652	regulation of interleukin-1 production	1/8	129/18800	0.053603	0.0698012	0.0186159	CASP1	1
BP	GO:0035303	regulation of dephosphorylation	1/8	130/18800	0.0540085	0.0702268	0.0187293	PTPRC	1
BP	GO:0000018	regulation of DNA recombination	1/8	131/18800	0.0544138	0.0702419	0.0187334	PTPRC	1
BP	GO:0001909	leukocyte mediated cytotoxicity	1/8	131/18800	0.0544138	0.0702419	0.0187334	PTPRC	1
BP	GO:0006022	aminoglycan metabolic process	1/8	131/18800	0.0544138	0.0702419	0.0187334	IL1B	1
BP	GO:0006956	complement activation	1/8	131/18800	0.0544138	0.0702419	0.0187334	IL1B	1
BP	GO:0034219	carbohydrate transmembrane transport	1/8	131/18800	0.0544138	0.0702419	0.0187334	IL1B	1
BP	GO:0006612	protein targeting to membrane	1/8	132/18800	0.054819	0.0703577	0.0187643	ITGB2	1
BP	GO:0007498	mesoderm development	1/8	132/18800	0.054819	0.0703577	0.0187643	BTK	1
BP	GO:0010565	regulation of cellular ketone metabolic process	1/8	132/18800	0.054819	0.0703577	0.0187643	IL1B	1
BP	GO:0032874	positive regulation of stress-activated MAPK cascade	1/8	132/18800	0.054819	0.0703577	0.0187643	IL1B	1
BP	GO:0003158	endothelium development	1/8	133/18800	0.0552241	0.0707757	0.0188757	IL1B	1
BP	GO:0014074	response to purine-containing compound	1/8	134/18800	0.055629	0.0709886	0.0189325	IL1B	1
BP	GO:0070304	positive regulation of stress-activated protein kinase signaling cascade	1/8	134/18800	0.055629	0.0709886	0.0189325	IL1B	1
BP	GO:2001235	positive regulation of apoptotic signaling pathway	1/8	134/18800	0.055629	0.0709886	0.0189325	PTPRC	1
BP	GO:0099024	plasma membrane invagination	1/8	137/18800	0.0568428	0.0724339	0.019318	ITGB2	1
BP	GO:0042552	myelination	1/8	138/18800	0.057247	0.072845	0.0194276	TLR2	1
BP	GO:0051783	regulation of nuclear division	1/8	139/18800	0.0576512	0.0732548	0.0195369	IL1B	1
BP	GO:0007272	ensheathment of neurons	1/8	140/18800	0.0580552	0.0733502	0.0195624	TLR2	1
BP	GO:0008366	axon ensheathment	1/8	140/18800	0.0580552	0.0733502	0.0195624	TLR2	1
BP	GO:0050768	negative regulation of neurogenesis	1/8	140/18800	0.0580552	0.0733502	0.0195624	IL1B	1
BP	GO:1903305	regulation of regulated secretory pathway	1/8	140/18800	0.0580552	0.0733502	0.0195624	ITGB2	1
BP	GO:0034763	negative regulation of transmembrane transport	1/8	141/18800	0.058459	0.0735479	0.0196151	IL1B	1
BP	GO:0046328	regulation of JNK cascade	1/8	141/18800	0.058459	0.0735479	0.0196151	IL1B	1
BP	GO:0070555	response to interleukin-1	1/8	141/18800	0.058459	0.0735479	0.0196151	IL1B	1
BP	GO:0010212	response to ionizing radiation	1/8	142/18800	0.0588627	0.0739514	0.0197227	PTPRC	1
BP	GO:0071456	cellular response to hypoxia	1/8	143/18800	0.0592662	0.0741451	0.0197744	CYBB	1
BP	GO:1903531	negative regulation of secretion by cell	1/8	143/18800	0.0592662	0.0741451	0.0197744	IL1B	1
BP	GO:2001056	positive regulation of cysteine-type endopeptidase activity	1/8	143/18800	0.0592662	0.0741451	0.0197744	CASP1	1
BP	GO:0010324	membrane invagination	1/8	144/18800	0.0596696	0.074441	0.0198533	ITGB2	1
BP	GO:0030177	positive regulation of Wnt signaling pathway	1/8	144/18800	0.0596696	0.074441	0.0198533	TLR2	1
BP	GO:0007612	learning	1/8	145/18800	0.0600728	0.0748393	0.0199595	TLR2	1
BP	GO:0062013	positive regulation of small molecule metabolic process	1/8	146/18800	0.0604759	0.0752364	0.0200654	IL1B	1
BP	GO:0034614	cellular response to reactive oxygen species	1/8	147/18800	0.0608788	0.0754221	0.0201149	BTK	1
BP	GO:0050796	regulation of insulin secretion	1/8	147/18800	0.0608788	0.0754221	0.0201149	IL1B	1
BP	GO:2000377	regulation of reactive oxygen species metabolic process	1/8	147/18800	0.0608788	0.0754221	0.0201149	ITGB2	1
BP	GO:0007043	cell-cell junction assembly	1/8	149/18800	0.0616842	0.0763139	0.0203528	IL1B	1
BP	GO:0007584	response to nutrient	1/8	150/18800	0.0620867	0.0767055	0.0204572	CYBB	1
BP	GO:0008360	regulation of cell shape	1/8	151/18800	0.062489	0.0768831	0.0205046	ITGB2	1
BP	GO:0036294	cellular response to decreased oxygen levels	1/8	151/18800	0.062489	0.0768831	0.0205046	CYBB	1
BP	GO:0045580	regulation of T cell differentiation	1/8	151/18800	0.062489	0.0768831	0.0205046	PTPRC	1
BP	GO:0045834	positive regulation of lipid metabolic process	1/8	153/18800	0.0632932	0.0777652	0.0207398	IL1B	1
BP	GO:0097553	calcium ion transmembrane import into cytosol	1/8	154/18800	0.0636951	0.0781513	0.0208428	PTPRC	1
BP	GO:1905952	regulation of lipid localization	1/8	155/18800	0.0640968	0.0785362	0.0209455	IL1B	1
BP	GO:0007009	plasma membrane organization	1/8	156/18800	0.0644984	0.0787039	0.0209902	PTPRC	1
BP	GO:0008643	carbohydrate transport	1/8	156/18800	0.0644984	0.0787039	0.0209902	IL1B	1
BP	GO:0051168	nuclear export	1/8	156/18800	0.0644984	0.0787039	0.0209902	IL1B	1
BP	GO:0030856	regulation of epithelial cell differentiation	1/8	157/18800	0.0648998	0.0789776	0.0210632	IL1B	1
BP	GO:0031960	response to corticosteroid	1/8	157/18800	0.0648998	0.0789776	0.0210632	CYBB	1
BP	GO:0046631	alpha-beta T cell activation	1/8	158/18800	0.0653011	0.0793577	0.0211645	PTPRC	1
BP	GO:0051250	negative regulation of lymphocyte activation	1/8	161/18800	0.066504	0.0807096	0.0215251	BTK	1
BP	GO:0001837	epithelial to mesenchymal transition	1/8	162/18800	0.0669046	0.0809755	0.021596	IL1B	1
BP	GO:0006633	fatty acid biosynthetic process	1/8	162/18800	0.0669046	0.0809755	0.021596	IL1B	1
BP	GO:0071453	cellular response to oxygen levels	1/8	166/18800	0.0685058	0.082801	0.0220829	CYBB	1
BP	GO:0016573	histone acetylation	1/8	167/18800	0.0689057	0.0829472	0.0221219	IL1B	1
BP	GO:0022900	electron transport chain	1/8	167/18800	0.0689057	0.0829472	0.0221219	CYBB	1
BP	GO:0051048	negative regulation of secretion	1/8	167/18800	0.0689057	0.0829472	0.0221219	IL1B	1
BP	GO:0071466	cellular response to xenobiotic stimulus	1/8	168/18800	0.0693054	0.083316	0.0222202	IL1B	1
BP	GO:0060402	calcium ion transport into cytosol	1/8	171/18800	0.0705038	0.0846425	0.022574	PTPRC	1
BP	GO:1905475	regulation of protein localization to membrane	1/8	172/18800	0.070903	0.0850073	0.0226713	ITGB2	1
BP	GO:0018393	internal peptidyl-lysine acetylation	1/8	173/18800	0.071302	0.085371	0.0227683	IL1B	1
BP	GO:0010950	positive regulation of endopeptidase activity	1/8	174/18800	0.0717009	0.0857335	0.022865	CASP1	1
BP	GO:0006475	internal protein amino acid acetylation	1/8	175/18800	0.0720996	0.0858649	0.0229	IL1B	1
BP	GO:0007254	JNK cascade	1/8	175/18800	0.0720996	0.0858649	0.0229	IL1B	1
BP	GO:0046890	regulation of lipid biosynthetic process	1/8	175/18800	0.0720996	0.0858649	0.0229	IL1B	1
BP	GO:0031056	regulation of histone modification	1/8	176/18800	0.0724981	0.0862244	0.0229959	IL1B	1
BP	GO:0001659	temperature homeostasis	1/8	177/18800	0.0728965	0.0864677	0.0230608	IL1B	1
BP	GO:0090276	regulation of peptide hormone secretion	1/8	177/18800	0.0728965	0.0864677	0.0230608	IL1B	1
BP	GO:0030073	insulin secretion	1/8	179/18800	0.0736929	0.0871805	0.0232509	IL1B	1
BP	GO:0050777	negative regulation of immune response	1/8	179/18800	0.0736929	0.0871805	0.0232509	PTPRC	1
BP	GO:0002791	regulation of peptide secretion	1/8	180/18800	0.0740909	0.0874194	0.0233146	IL1B	1
BP	GO:0007416	synapse assembly	1/8	180/18800	0.0740909	0.0874194	0.0233146	TLR2	1
BP	GO:0010721	negative regulation of cell development	1/8	181/18800	0.0744887	0.0877727	0.0234088	IL1B	1
BP	GO:0050728	negative regulation of inflammatory response	1/8	182/18800	0.0748864	0.0881248	0.0235027	PTPRC	1
BP	GO:0048469	cell maturation	1/8	183/18800	0.0752839	0.0883595	0.0235653	BTK	1
BP	GO:0090087	regulation of peptide transport	1/8	183/18800	0.0752839	0.0883595	0.0235653	IL1B	1
BP	GO:0018394	peptidyl-lysine acetylation	1/8	184/18800	0.0756812	0.0887091	0.0236586	IL1B	1
BP	GO:0001906	cell killing	1/8	185/18800	0.0760784	0.088941	0.0237204	PTPRC	1
BP	GO:0007565	female pregnancy	1/8	185/18800	0.0760784	0.088941	0.0237204	IL1B	1
BP	GO:0051302	regulation of cell division	1/8	186/18800	0.0764755	0.0892882	0.023813	IL1B	1
BP	GO:0007369	gastrulation	1/8	190/18800	0.0780623	0.0907843	0.024212	ITGB2	1
BP	GO:0050731	positive regulation of peptidyl-tyrosine phosphorylation	1/8	190/18800	0.0780623	0.0907843	0.024212	PTPRC	1
BP	GO:0060401	cytosolic calcium ion transport	1/8	190/18800	0.0780623	0.0907843	0.024212	PTPRC	1
BP	GO:0071248	cellular response to metal ion	1/8	191/18800	0.0784586	0.0911264	0.0243032	CYBB	1
BP	GO:0010952	positive regulation of peptidase activity	1/8	192/18800	0.0788548	0.0914674	0.0243942	CASP1	1
BP	GO:0032872	regulation of stress-activated MAPK cascade	1/8	198/18800	0.0812287	0.0940987	0.0250959	IL1B	1
BP	GO:1903828	negative regulation of protein localization	1/8	199/18800	0.0816238	0.0944337	0.0251853	IL1B	1
BP	GO:0002285	lymphocyte activation involved in immune response	1/8	201/18800	0.0824136	0.0951008	0.0253632	PTPRC	1
BP	GO:0070302	regulation of stress-activated protein kinase signaling cascade	1/8	201/18800	0.0824136	0.0951008	0.0253632	IL1B	1
BP	GO:0000302	response to reactive oxygen species	1/8	203/18800	0.0832028	0.0957638	0.02554	BTK	1
BP	GO:0002064	epithelial cell development	1/8	203/18800	0.0832028	0.0957638	0.02554	IL1B	1
BP	GO:0017157	regulation of exocytosis	1/8	204/18800	0.0835972	0.09597	0.025595	ITGB2	1
BP	GO:0043281	regulation of cysteine-type endopeptidase activity involved in apoptotic process	1/8	204/18800	0.0835972	0.09597	0.025595	CASP1	1
BP	GO:0032869	cellular response to insulin stimulus	1/8	205/18800	0.0839914	0.0960517	0.0256168	IL1B	1
BP	GO:0044703	multi-organism reproductive process	1/8	205/18800	0.0839914	0.0960517	0.0256168	IL1B	1
BP	GO:0045216	cell-cell junction organization	1/8	205/18800	0.0839914	0.0960517	0.0256168	IL1B	1
BP	GO:0002573	myeloid leukocyte differentiation	1/8	210/18800	0.0859604	0.0981776	0.0261838	TLR2	1
BP	GO:0042180	cellular ketone metabolic process	1/8	211/18800	0.0863537	0.0983749	0.0262364	IL1B	1
BP	GO:0048863	stem cell differentiation	1/8	211/18800	0.0863537	0.0983749	0.0262364	PTPRC	1
BP	GO:0044706	multi-multicellular organism process	1/8	213/18800	0.08714	0.099144	0.0264415	IL1B	1
BP	GO:0072330	monocarboxylic acid biosynthetic process	1/8	215/18800	0.0879256	0.0999104	0.0266459	IL1B	1
CC	GO:0030667	secretory granule membrane	4/8	312/19594	4.1976e-06	5.05689e-05	8.87174e-06	PTPRC/ITGB2/CYBB/TLR2	4
CC	GO:0045121	membrane raft	4/8	326/19594	4.99586e-06	5.05689e-05	8.87174e-06	PTPRC/ITGB2/TLR2/BTK	4
CC	GO:0098857	membrane microdomain	4/8	327/19594	5.05689e-06	5.05689e-05	8.87174e-06	PTPRC/ITGB2/TLR2/BTK	4
CC	GO:0070821	tertiary granule membrane	2/8	73/19594	0.000377825	0.00252195	0.000442447	ITGB2/CYBB	2
CC	GO:0030670	phagocytic vesicle membrane	2/8	77/19594	0.000420324	0.00252195	0.000442447	CYBB/TLR2	2
CC	GO:0035579	specific granule membrane	2/8	91/19594	0.000586572	0.00293286	0.000514537	ITGB2/CYBB	2
CC	GO:0045335	phagocytic vesicle	2/8	138/19594	0.00134111	0.0057476	0.00100835	CYBB/TLR2	2
CC	GO:0042581	specific granule	2/8	160/19594	0.0017965	0.0062873	0.00110303	ITGB2/CYBB	2
CC	GO:0070820	tertiary granule	2/8	164/19594	0.00188619	0.0062873	0.00110303	ITGB2/CYBB	2
CC	GO:0030666	endocytic vesicle membrane	2/8	194/19594	0.00262571	0.00787713	0.00138195	CYBB/TLR2	2
CC	GO:1904090	peptidase inhibitor complex	1/8	11/19594	0.00448316	0.0122268	0.00214505	CASP1	1
CC	GO:0043020	NADPH oxidase complex	1/8	14/19594	0.00570278	0.0142569	0.00250122	CYBB	1
CC	GO:0098802	plasma membrane signaling receptor complex	2/8	313/19594	0.00668346	0.0154234	0.00270585	ITGB2/TLR2	2
CC	GO:0061702	inflammasome complex	1/8	18/19594	0.00732691	0.0157005	0.00275448	CASP1	1
CC	GO:0030139	endocytic vesicle	2/8	342/19594	0.00793416	0.0158683	0.00278391	CYBB/TLR2	2
CC	GO:0097038	perinuclear endoplasmic reticulum	1/8	21/19594	0.00854348	0.016019	0.00281036	CYBB	1
CC	GO:0005925	focal adhesion	2/8	419/19594	0.0117287	0.0198779	0.00348734	PTPRC/ITGB2	2
CC	GO:0030055	cell-substrate junction	2/8	428/19594	0.012216	0.0198779	0.00348734	PTPRC/ITGB2	2
CC	GO:0008305	integrin complex	1/8	31/19594	0.0125893	0.0198779	0.00348734	ITGB2	1
CC	GO:0009897	external side of plasma membrane	2/8	455/19594	0.0137315	0.0205973	0.00361356	PTPRC/ITGB2	2
CC	GO:0098636	protein complex involved in cell adhesion	1/8	43/19594	0.0174252	0.0248932	0.00436722	ITGB2	1
CC	GO:0101003	ficolin-1-rich granule membrane	1/8	61/19594	0.0246402	0.0336003	0.0058948	ITGB2	1
CC	GO:0005791	rough endoplasmic reticulum	1/8	79/19594	0.0318089	0.0414898	0.00727892	CYBB	1
CC	GO:0044853	plasma membrane raft	1/8	113/19594	0.0452239	0.0565299	0.00991752	ITGB2	1
CC	GO:1990204	oxidoreductase complex	1/8	120/19594	0.0479655	0.0575586	0.010098	CYBB	1
CC	GO:0009898	cytoplasmic side of plasma membrane	1/8	169/19594	0.0669649	0.0772672	0.0135556	PTPRC	1
CC	GO:0101002	ficolin-1-rich granule	1/8	185/19594	0.0730965	0.0812183	0.0142488	ITGB2	1
CC	GO:0098562	cytoplasmic side of membrane	1/8	193/19594	0.076149	0.0815882	0.0143137	PTPRC	1
MF	GO:0001540	amyloid-beta binding	2/8	81/18410	0.000526246	0.0259788	0.0120323	ITGB2/TLR2	2
MF	GO:0005178	integrin binding	2/8	156/18410	0.00193188	0.0259788	0.0120323	ITGB2/IL1B	2
MF	GO:0005539	glycosaminoglycan binding	2/8	234/18410	0.00428268	0.0259788	0.0120323	PTPRC/TLR2	2
MF	GO:0016175	superoxide-generating NAD(P)H oxidase activity	1/8	10/18410	0.00433804	0.0259788	0.0120323	CYBB	1
MF	GO:0071723	lipopeptide binding	1/8	10/18410	0.00433804	0.0259788	0.0120323	TLR2	1
MF	GO:0097199	cysteine-type endopeptidase activity involved in apoptotic signaling pathway	1/8	10/18410	0.00433804	0.0259788	0.0120323	CASP1	1
MF	GO:0035325	Toll-like receptor binding	1/8	12/18410	0.00520366	0.0259788	0.0120323	TLR2	1
MF	GO:0016004	phospholipase activator activity	1/8	14/18410	0.00606863	0.0259788	0.0120323	BTK	1
MF	GO:0050664	oxidoreductase activity, acting on NAD(P)H, oxygen as acceptor	1/8	15/18410	0.00650087	0.0259788	0.0120323	CYBB	1
MF	GO:0097153	cysteine-type endopeptidase activity involved in apoptotic process	1/8	15/18410	0.00650087	0.0259788	0.0120323	CASP1	1
MF	GO:0001846	opsonin binding	1/8	16/18410	0.00693294	0.0259788	0.0120323	ITGB2	1
MF	GO:0050135	NAD(P)+ nucleosidase activity	1/8	16/18410	0.00693294	0.0259788	0.0120323	TLR2	1
MF	GO:0050700	CARD domain binding	1/8	16/18410	0.00693294	0.0259788	0.0120323	CASP1	1
MF	GO:0060229	lipase activator activity	1/8	16/18410	0.00693294	0.0259788	0.0120323	BTK	1
MF	GO:0061809	NAD+ nucleotidase, cyclic ADP-ribose generating	1/8	16/18410	0.00693294	0.0259788	0.0120323	TLR2	1
MF	GO:0005001	transmembrane receptor protein tyrosine phosphatase activity	1/8	17/18410	0.00736485	0.0259788	0.0120323	PTPRC	1
MF	GO:0005149	interleukin-1 receptor binding	1/8	17/18410	0.00736485	0.0259788	0.0120323	IL1B	1
MF	GO:0008656	cysteine-type endopeptidase activator activity involved in apoptotic process	1/8	17/18410	0.00736485	0.0259788	0.0120323	CASP1	1
MF	GO:0019198	transmembrane receptor protein phosphatase activity	1/8	17/18410	0.00736485	0.0259788	0.0120323	PTPRC	1
MF	GO:0042834	peptidoglycan binding	1/8	18/18410	0.0077966	0.0259788	0.0120323	TLR2	1
MF	GO:0043395	heparan sulfate proteoglycan binding	1/8	18/18410	0.0077966	0.0259788	0.0120323	PTPRC	1
MF	GO:0042277	peptide binding	2/8	322/18410	0.0079647	0.0259788	0.0120323	ITGB2/TLR2	2
MF	GO:0030506	ankyrin binding	1/8	19/18410	0.00822818	0.0259788	0.0120323	PTPRC	1
MF	GO:0001848	complement binding	1/8	20/18410	0.0086596	0.0259788	0.0120323	ITGB2	1
MF	GO:0016505	peptidase activator activity involved in apoptotic process	1/8	20/18410	0.0086596	0.0259788	0.0120323	CASP1	1
MF	GO:0043274	phospholipase binding	1/8	23/18410	0.00995286	0.0287102	0.0132973	BTK	1
MF	GO:0030507	spectrin binding	1/8	26/18410	0.0112446	0.0301196	0.0139501	PTPRC	1
MF	GO:0038187	pattern recognition receptor activity	1/8	26/18410	0.0112446	0.0301196	0.0139501	TLR2	1
MF	GO:0003953	NAD+ nucleosidase activity	1/8	28/18410	0.012105	0.0305164	0.0141339	TLR2	1
MF	GO:0033218	amide binding	2/8	402/18410	0.0122065	0.0305164	0.0141339	ITGB2/TLR2	2
MF	GO:0001530	lipopolysaccharide binding	1/8	34/18410	0.0146822	0.0355215	0.016452	TLR2	1
MF	GO:0043394	proteoglycan binding	1/8	36/18410	0.01554	0.0364218	0.016869	PTPRC	1
MF	GO:0005547	phosphatidylinositol-3,4,5-trisphosphate binding	1/8	39/18410	0.0168254	0.0380592	0.0176274	BTK	1
MF	GO:0043028	cysteine-type endopeptidase regulator activity involved in apoptotic process	1/8	40/18410	0.0172535	0.0380592	0.0176274	CASP1	1
MF	GO:0016504	peptidase activator activity	1/8	43/18410	0.018537	0.039722	0.0183976	CASP1	1
MF	GO:0004715	non-membrane spanning protein tyrosine kinase activity	1/8	45/18410	0.0193918	0.0403995	0.0187114	BTK	1
MF	GO:0016799	hydrolase activity, hydrolyzing N-glycosyl compounds	1/8	50/18410	0.021526	0.0436337	0.0202093	TLR2	1
MF	GO:0038024	cargo receptor activity	1/8	79/18410	0.0338243	0.0667585	0.0309197	ITGB2	1
MF	GO:0050660	flavin adenine dinucleotide binding	1/8	85/18410	0.0363518	0.0699074	0.0323782	CYBB	1
MF	GO:0016651	oxidoreductase activity, acting on NAD(P)H	1/8	88/18410	0.0376134	0.0705252	0.0326643	CYBB	1
MF	GO:0004896	cytokine receptor activity	1/8	97/18410	0.0413896	0.0757126	0.0350669	IL10RA	1
MF	GO:0004725	protein tyrosine phosphatase activity	1/8	103/18410	0.0438998	0.0783924	0.0363081	PTPRC	1
MF	GO:0004197	cysteine-type endopeptidase activity	1/8	120/18410	0.0509808	0.0884245	0.0409545	CASP1	1
MF	GO:0031072	heat shock protein binding	1/8	123/18410	0.0522256	0.0884245	0.0409545	ITGB2	1
MF	GO:0009055	electron transfer activity	1/8	125/18410	0.0530547	0.0884245	0.0409545	CYBB	1
MF	GO:0004713	protein tyrosine kinase activity	1/8	135/18410	0.0571906	0.0890863	0.041261	BTK	1
MF	GO:0019838	growth factor binding	1/8	139/18410	0.0588406	0.0890863	0.041261	IL10RA	1
MF	GO:0020037	heme binding	1/8	139/18410	0.0588406	0.0890863	0.041261	CYBB	1
MF	GO:0070851	growth factor receptor binding	1/8	139/18410	0.0588406	0.0890863	0.041261	IL1B	1
MF	GO:0019955	cytokine binding	1/8	141/18410	0.0596646	0.0890863	0.041261	IL10RA	1
MF	GO:0016798	hydrolase activity, acting on glycosyl bonds	1/8	144/18410	0.0608994	0.0890863	0.041261	TLR2	1
MF	GO:0140375	immune receptor activity	1/8	148/18410	0.0625437	0.0890863	0.041261	IL10RA	1
MF	GO:0046906	tetrapyrrole binding	1/8	149/18410	0.0629543	0.0890863	0.041261	CYBB	1
MF	GO:0008201	heparin binding	1/8	168/18410	0.0707272	0.0982322	0.045497	PTPRC	1
MF	GO:1901981	phosphatidylinositol phosphate binding	1/8	175/18410	0.0735767	0.0984151	0.0455817	BTK	1
MF	GO:0004721	phosphoprotein phosphatase activity	1/8	177/18410	0.0743894	0.0984151	0.0455817	PTPRC	1
MF	GO:0008234	cysteine-type peptidase activity	1/8	178/18410	0.0747955	0.0984151	0.0455817	CASP1	1
KEGG	hsa05134	Legionellosis	4/8	57/8164	1.46412e-07	1.09809e-05	5.39412e-06	ITGB2/IL1B/TLR2/CASP1	4
KEGG	hsa05140	Leishmaniasis	4/8	77/8164	4.97656e-07	1.86621e-05	9.16734e-06	ITGB2/CYBB/IL1B/TLR2	4
KEGG	hsa05144	Malaria	3/8	50/8164	1.18481e-05	0.000277443	0.000136288	ITGB2/IL1B/TLR2	3
KEGG	hsa05152	Tuberculosis	4/8	180/8164	1.4932e-05	0.000277443	0.000136288	ITGB2/IL1B/TLR2/IL10RA	4
KEGG	hsa04613	Neutrophil extracellular trap formation	4/8	190/8164	1.84962e-05	0.000277443	0.000136288	ITGB2/CYBB/TLR2/CASP1	4
KEGG	hsa05417	Lipid and atherosclerosis	4/8	215/8164	3.01372e-05	0.000376715	0.000185053	CYBB/IL1B/TLR2/CASP1	4
KEGG	hsa05171	Coronavirus disease - COVID-19	4/8	232/8164	4.06675e-05	0.00039365	0.000193372	CYBB/IL1B/TLR2/CASP1	4
KEGG	hsa05133	Pertussis	3/8	76/8164	4.19893e-05	0.00039365	0.000193372	ITGB2/IL1B/CASP1	3
KEGG	hsa05132	Salmonella infection	4/8	249/8164	5.36923e-05	0.000447436	0.000219793	PTPRC/IL1B/TLR2/CASP1	4
KEGG	hsa05323	Rheumatoid arthritis	3/8	93/8164	7.69011e-05	0.000576758	0.00028332	ITGB2/IL1B/TLR2	3
KEGG	hsa05146	Amoebiasis	3/8	102/8164	0.000101329	0.00069088	0.00033938	ITGB2/IL1B/TLR2	3
KEGG	hsa04145	Phagosome	3/8	152/8164	0.000330873	0.00206795	0.00101584	ITGB2/CYBB/TLR2	3
KEGG	hsa04217	Necroptosis	3/8	159/8164	0.000377825	0.00217976	0.00107076	CYBB/IL1B/CASP1	3
KEGG	hsa04621	NOD-like receptor signaling pathway	3/8	184/8164	0.000580271	0.00290197	0.00142553	CYBB/IL1B/CASP1	3
KEGG	hsa05340	Primary immunodeficiency	2/8	38/8164	0.000580393	0.00290197	0.00142553	PTPRC/BTK	2
KEGG	hsa04623	Cytosolic DNA-sensing pathway	2/8	63/8164	0.00159272	0.00746587	0.00366745	IL1B/CASP1	2
KEGG	hsa05321	Inflammatory bowel disease	2/8	65/8164	0.00169463	0.00747629	0.00367256	IL1B/TLR2	2
KEGG	hsa04933	AGE-RAGE signaling pathway in diabetic complications	2/8	100/8164	0.00396412	0.0145937	0.00716886	CYBB/IL1B	2
KEGG	hsa05142	Chagas disease	2/8	102/8164	0.00412103	0.0145937	0.00716886	IL1B/TLR2	2
KEGG	hsa04064	NF-kappa B signaling pathway	2/8	104/8164	0.00428083	0.0145937	0.00716886	IL1B/BTK	2
KEGG	hsa04620	Toll-like receptor signaling pathway	2/8	104/8164	0.00428083	0.0145937	0.00716886	IL1B/TLR2	2
KEGG	hsa04625	C-type lectin receptor signaling pathway	2/8	104/8164	0.00428083	0.0145937	0.00716886	IL1B/CASP1	2
KEGG	hsa05145	Toxoplasmosis	2/8	112/8164	0.00494869	0.0160087	0.00786391	TLR2/IL10RA	2
KEGG	hsa04670	Leukocyte transendothelial migration	2/8	114/8164	0.00512277	0.0160087	0.00786391	ITGB2/CYBB	2
KEGG	hsa04380	Osteoclast differentiation	2/8	128/8164	0.00642014	0.0192604	0.00946126	IL1B/BTK	2
KEGG	hsa05135	Yersinia infection	2/8	137/8164	0.007326	0.0209301	0.0102815	IL1B/CASP1	2
KEGG	hsa05162	Measles	2/8	139/8164	0.00753484	0.0209301	0.0102815	IL1B/TLR2	2
KEGG	hsa04514	Cell adhesion molecules	2/8	157/8164	0.00953577	0.0255422	0.0125471	PTPRC/ITGB2	2
KEGG	hsa05164	Influenza A	2/8	171/8164	0.0112404	0.02907	0.01428	IL1B/CASP1	2
KEGG	hsa05130	Pathogenic Escherichia coli infection	2/8	197/8164	0.0147399	0.0368498	0.0181016	IL1B/CASP1	2
KEGG	hsa05169	Epstein-Barr virus infection	2/8	202/8164	0.0154614	0.0374067	0.0183752	TLR2/BTK	2
KEGG	hsa05163	Human cytomegalovirus infection	2/8	225/8164	0.0189761	0.0444752	0.0218474	IL1B/IL10RA	2
KEGG	hsa05131	Shigellosis	2/8	247/8164	0.0226304	0.0514328	0.0252652	IL1B/CASP1	2
KEGG	hsa05020	Prion disease	2/8	273/8164	0.0273034	0.060228	0.0295857	CYBB/IL1B	2
KEGG	hsa01523	Antifolate resistance	1/8	30/8164	0.0290343	0.0622164	0.0305624	IL1B	1
KEGG	hsa04060	Cytokine-cytokine receptor interaction	2/8	295/8164	0.0315452	0.0657192	0.0322831	IL1B/IL10RA	2
KEGG	hsa05143	African trypanosomiasis	1/8	37/8164	0.0357019	0.0723687	0.0355495	IL1B	1
KEGG	hsa04216	Ferroptosis	1/8	41/8164	0.0394939	0.0775969	0.0381178	CYBB	1
KEGG	hsa05332	Graft-versus-host disease	1/8	42/8164	0.0404398	0.0775969	0.0381178	IL1B	1
KEGG	hsa04940	Type I diabetes mellitus	1/8	43/8164	0.041385	0.0775969	0.0381178	IL1B	1
KEGG	hsa05010	Alzheimer disease	2/8	384/8164	0.0511881	0.0936367	0.045997	CYBB/IL1B	2
