# Supplementary material for: Exploring the common mechanism of vascular dementia and inflammatory bowel disease: a bioinformatics-based study
Source: Front Immunol. 2024 Apr 25;15:1347415. doi: 10.3389/fimmu.2024.1347415 (PMC11084673; doi:10.3389/fimmu.2024.1347415)
Supplement: Supplementary file 1 [file DataSheet_1.zip › Supplementary material/Raw data/ssGSEA/IBMssGSEA/coDEGs expression matrix in IBM.csv]

Gene.Symbol	GSM1162227	GSM1162228	GSM1162229	GSM1162230	GSM1162231	GSM1162232	GSM1162233	GSM1162234	GSM1162235	GSM1162236	GSM1162237	GSM1162238	GSM1162239	GSM1162240	GSM1162241	GSM1162268	GSM1162269	GSM1162270	GSM1162271	GSM1162272	GSM1162273	GSM1162274	GSM1162275	GSM1162276	GSM1162277	GSM1162278	GSM1162279	GSM1162280	GSM1162281	GSM1162282	GSM1162283	GSM1162284	GSM1162285	GSM1162286
SLAMF8	6.21284113	6.404952187	6.140011986	6.312339138	6.184367137	6.301173526	7.008817323	6.415007094	5.807934148	7.034032647	6.597227217	6.054553202	6.569697676	7.438613917	6.416386753	7.577222787	7.138288969	6.610673938	6.381928847	7.327599913	6.997483561	7.736875905	6.167689049	7.204376097	7.378576458	6.390872838	6.377901774	6.011587467	7.399503019	6.107661947	7.614356215	7.00206526	6.883576376	6.813487955
MIA	6.504387487	6.545182677	6.453894181	6.740619338	6.497288542	6.970697677	6.723588088	6.490887602	6.522078931	6.367891934	6.32711926	6.269684448	6.430583216	6.299130209	6.356511142	7.08325753	7.447753328	7.716152622	7.799339229	7.266311095	7.730807856	7.757171197	7.348874994	8.107081087	8.519337497	7.349439873	7.203538675	7.276270197	8.134254609	6.503441399	7.218871378	7.691974901	6.738440783	6.792330546
SPP1	3.408923615	3.361334409	3.125962452	3.17715585	3.20047898	3.293609499	3.08928295	3.214239378	3.264775781	3.212080839	3.07001812	3.332917716	3.232296239	3.401653851	3.400666264	3.16569895	3.310035994	3.296647473	3.316838959	3.252409746	3.35660966	3.113666403	3.902804793	3.660590259	3.733479281	3.27670322	3.750618514	3.294856051	3.118447392	3.086140939	3.249422053	3.574022378	3.354683422	3.569839897
C5AR1	6.966394482	7.281317865	6.212278432	6.429201461	5.674044975	6.818074424	6.797219614	6.233540357	7.140523022	6.122379086	6.19858684	7.647245788	6.323351754	7.66976946	6.121615637	6.878134053	8.900998332	9.670363855	7.718964985	6.768913318	7.819665786	7.434869486	7.101317441	8.663335793	7.970046859	6.666911375	6.059724209	6.294800969	8.768446449	6.036880685	7.308816565	6.942786619	6.305460255	7.834013333
SERPINA3	6.271724368	7.195610055	6.387159553	6.662430454	6.964503877	6.680011792	7.215635491	6.200867995	7.976698988	6.823853504	6.609078779	6.237509319	7.152984997	8.230748315	6.671576426	8.503323072	10.97130328	9.272114774	9.436295697	9.216506339	10.57754261	9.73436092	8.925353205	11.06850781	10.79540814	9.563179182	7.852563773	6.656683368	10.18383039	6.586973196	9.913800832	8.310418935	8.295999904	10.59812603
PEX6	6.545657573	6.657670638	6.707677397	5.681390965	7.110081506	7.809997036	7.462938567	6.983627745	6.653143692	5.142256279	6.52907536	5.34675786	5.350021974	6.28929212	5.470951931	6.928012073	6.982293083	6.037709006	6.848185632	6.994784049	7.840960875	7.691322233	6.772312564	7.09295058	7.412985542	7.947189237	7.460857477	7.541707866	6.114925521	6.978947746	7.626207756	8.208169481	7.435010129	5.395235977
ADCY7	6.457104511	6.206826835	6.284025951	6.434115647	6.322117368	6.196410004	6.443904919	6.136333435	6.307383355	6.437913674	6.025475954	6.081641857	6.232318442	6.353047977	6.212754862	6.200241679	6.251854116	5.871725657	6.295667862	6.250093671	6.243147982	6.145095259	5.884544637	5.480306069	5.798931446	6.084938238	5.920178041	5.95207799	6.050034587	6.076576209	6.061306114	5.762808694	6.663067998	6.331212722
IGLL5	11.57676894	11.00789256	10.76162537	12.71263998	10.44626634	11.82960302	11.49684338	11.59406043	11.21951852	11.91569428	11.54518999	10.58924713	11.46934704	13.01791014	11.25834018	13.25888191	13.04111381	14.05392044	13.81903155	12.35433701	12.88098942	12.87948785	12.3618214	13.8585051	13.62589138	13.38891781	10.75167438	11.69258204	14.01808163	10.78159537	11.88655424	12.20260311	11.03872919	12.26063538
FPR1	3.7102289	3.66567455	3.912312028	3.748039656	3.708615363	3.943232308	3.856091413	3.898846094	3.634543973	3.625227585	3.69488194	3.671146653	3.767234702	4.417888001	3.755111669	3.867330312	4.186637325	4.123811615	3.944361513	3.911116314	3.70314873	3.63133281	4.091077233	3.863025965	3.804273501	3.676825376	3.859087295	3.660271894	3.725142853	3.822379902	3.811415557	3.705185823	3.81008266	4.733358884
ITGB2	7.016742789	7.814362486	7.357031512	7.801032083	7.238404301	7.732589281	8.345856438	7.762663637	7.191440311	8.594249621	7.304647211	7.298949426	7.619045095	8.814078058	7.379573039	8.591220936	8.656510704	8.551023873	8.59341901	8.187223432	8.265776789	9.067615013	7.394760548	9.266829423	8.662879968	8.112020404	5.111262033	7.328125453	8.99468479	7.241113385	9.174652131	7.681332404	7.695093264	8.104919255
PDLIM4	6.510345731	6.860095387	5.545265966	5.633415981	5.776296564	5.772758867	5.900947473	5.351993967	6.155183104	6.12697797	5.678486277	6.242480953	5.51678968	6.747788019	5.841534449	6.574285422	7.829491973	8.239342222	7.027622738	6.34562685	6.847300416	7.520839404	6.899022668	7.885385086	7.895459489	7.743200839	6.052314875	7.357658737	8.015195945	6.144658392	7.722082915	6.336153733	6.145524286	6.828078919
CD300A	7.259690101	8.026615427	7.171143283	8.046825978	8.195531279	7.906802504	8.331160471	7.354661031	7.325102031	8.61316089	8.01979259	7.518048285	7.898727753	8.099207957	7.898933144	9.315486389	9.054344829	9.5378125	8.316673047	8.641385898	8.795214138	9.195863525	8.163770465	9.017952303	9.130476291	8.412081943	7.792053963	7.951297797	9.143792009	7.546890407	9.365209949	8.81725011	7.955530673	8.356925485
PARVG	6.700505139	7.188842557	6.549660029	6.738993834	6.54365522	6.744258735	7.342147226	6.669199539	6.636365749	7.312052897	6.544319832	6.352777315	6.969389881	7.57720976	6.888549102	7.70040446	7.89416943	8.300870233	7.916879258	7.479835775	7.414598432	8.5702824	7.352582693	9.026233995	8.3592226	7.573178963	7.886986019	7.641549987	8.686862416	6.507215059	8.32264488	8.348494753	6.69997304	6.539791945
SLC7A7	7.62705487	7.986831901	7.505935731	8.222749869	9.469299109	8.030850165	8.752692547	8.140457924	7.664075358	9.068149108	8.538144088	7.741741183	8.132532735	8.72984499	8.145013114	8.815712891	8.98083702	9.268495566	9.069535711	8.578407402	8.503038065	9.228129071	9.808067781	9.501622604	9.605461814	8.383664016	8.200324209	8.162121278	9.779637987	8.993391613	9.167630382	8.505504262	7.906233272	8.554567176
IDO1	6.97254764	7.535049595	7.185897919	7.177084412	6.964103662	7.190812767	8.592911909	6.796761063	7.416228848	8.272539628	6.660117162	6.316317194	7.58119833	10.47624094	6.790086336	12.02257311	11.06957095	10.10742917	7.746391719	12.90241386	11.47734589	10.08542744	7.872984591	9.481655654	7.492960658	8.81048812	7.263678754	7.290835055	10.55181056	6.809348679	12.89107022	11.84019475	8.882620073	11.76668849
PTPRC	3.067622268	3.137732376	3.181717795	3.375559582	3.046551096	3.274062501	3.062790389	3.058634131	3.08113233	2.978795799	3.187869357	3.185739501	3.240791038	3.473827346	3.251752969	3.463467241	3.375948171	3.686771802	3.664421207	3.247777605	3.438136996	3.725391795	3.413950936	3.580155277	3.849029704	3.507284377	3.343701829	3.269468597	3.931373611	3.172784216	3.575542005	3.272740432	3.085591158	3.216546919
SAMSN1	7.841940097	7.545407495	6.548374525	7.52881879	6.983034851	7.585934161	7.641623191	7.524622576	7.016410137	7.82275174	7.398709844	7.289713627	7.815594887	9.022579453	7.035172476	8.056169799	9.3639547	10.0291837	9.516451317	8.003216225	8.153261578	8.491615335	8.155618261	9.068433179	8.801558378	8.628348402	6.306424142	7.75255796	9.451623824	7.279604811	8.088589266	8.649815512	7.222865461	8.395671293
GNLY	5.893622834	6.446193622	6.695712931	6.223445234	5.640254104	5.726551942	5.746174151	5.455714448	6.515536157	5.553321664	5.049886747	5.091299622	5.958946213	6.911502113	5.744683395	7.630309094	6.870129279	7.038270889	7.282845605	7.327326856	8.111049065	7.100188142	6.459923355	6.600084404	5.816654705	7.937592537	5.556760285	5.70145616	7.765424149	5.418769826	7.969461425	8.555411241	5.722297876	7.687272918
TLR2	7.065905863	7.0051598	6.044783248	6.540393698	6.542636814	6.552223508	6.973686758	6.563692115	7.044133987	6.807166618	6.658654814	6.402963547	6.501401022	7.990467426	6.281175373	7.796150101	8.598607175	8.445887001	7.211263501	7.388739504	7.273526587	7.729856323	6.872267915	8.047076899	7.856619707	6.637750857	6.323466544	6.574285422	8.335786722	6.959898268	8.032711841	7.043711449	7.130413077	8.462727947
ACRC	5.293238477	5.177931784	5.23535547	5.056618596	5.803302106	4.917049303	5.070033351	5.414833547	5.243830294	5.256407357	5.272493308	5.650191086	5.522304944	5.158574777	5.463648889	5.838872642	5.852975201	6.197589861	6.42685896	5.701470805	5.422166241	6.354708735	6.129739614	6.559583772	6.465846876	5.791106381	5.361269357	6.311068973	7.031837952	5.290224729	6.400225891	5.757223677	5.016881679	5.305517261
RHBDF2	6.267264863	6.769606446	6.50189807	5.870747168	6.102341259	6.452533438	6.976161344	5.827637524	6.559767194	6.50946113	6.350293045	6.782116448	6.601344606	7.28525493	6.277072607	7.715708844	7.641257449	8.221219798	7.83062853	7.552321404	7.287995452	7.700949323	7.181317321	8.240884987	7.995462642	7.478380967	6.992219904	7.140556869	8.149106954	6.73184998	8.197625338	7.141873728	7.136396503	7.465874034
PEG3	4.995378647	4.94759855	4.771587888	5.151172541	5.271490873	4.62863411	5.54843123	4.797236634	5.034538722	5.172119106	4.985654483	5.233634816	4.948442537	5.268643273	4.842183778	4.917634657	5.479728619	6.241871649	5.972856935	5.22962282	5.477871523	6.508414586	5.237958033	6.440339493	6.64176552	5.929548472	6.212372502	6.863875222	6.539825806	5.24261706	5.687966775	5.408273428	4.856363554	4.791666259
TRAF3IP3	6.882145727	7.525449401	6.864292915	7.10023884	6.669385249	7.075393558	7.321886236	6.770925535	6.761058628	7.724095664	6.909854151	6.195749169	7.740100152	7.263841553	6.915092909	7.423573116	7.030021609	8.419981393	8.822327002	7.174881639	7.069113657	8.620655233	7.485663806	8.909941808	7.909964248	7.195648154	6.853521719	8.072046928	8.382868298	7.19823373	8.223443813	7.764500196	6.87461984	6.733102014
TGFBI	10.63724958	10.85423259	10.04794184	9.781941495	10.55218819	9.801965254	10.17643925	9.917445947	10.75485792	10.23918958	10.09721527	10.60167184	10.09937858	11.16902425	9.938953238	10.32779212	12.28344602	11.9440378	11.62605076	10.10654054	11.46359375	11.50460686	11.25231395	11.96652863	11.90709221	11.5791944	10.30858762	10.27014798	12.28204604	10.07631227	11.23407278	10.72750155	10.78675089	11.9464083
CCR1	7.339676853	7.301454134	6.318342171	7.128919359	7.82870121	7.181828072	8.022870869	7.312258371	7.028021018	7.525428847	7.327384623	7.052281287	7.381078243	8.635396452	6.617258868	8.375957189	8.936500208	9.621457094	9.108892077	7.9289603	8.39109552	8.599035713	7.866755801	9.173678604	8.632640554	8.45184081	6.244817378	7.136431795	8.620424847	7.498388955	8.600473525	8.104899455	7.26837042	8.603160362
ITGAL	5.81720044	6.270088939	5.741547449	6.003207124	6.017499581	5.991191223	6.729477311	6.008989472	6.247931621	6.848964531	6.45964007	5.341629015	7.34154889	7.097205747	6.420789117	7.47444225	7.039120652	8.020067585	8.523777203	7.374814712	6.828792147	8.009357574	6.901524135	8.728574312	7.63396647	7.458980817	5.984545949	7.8471009	8.646914919	6.53765927	7.995473547	7.280751922	6.333342124	6.812528438
EVI2B	7.822095491	8.977873317	8.132387872	9.307339016	8.141885712	9.301272214	9.028801209	8.5534655	8.37785542	9.338050794	9.020098393	8.649497385	9.357226475	9.668928014	8.74762743	9.528521612	10.01112102	10.70345343	10.79932136	8.921643449	9.832638255	10.25261831	9.810020779	10.84299769	10.2525309	9.794635359	8.490950087	9.431889603	10.9693376	8.42991913	9.79687925	9.811091724	8.028683381	9.816498236
COL27A1	5.038535719	5.057552464	5.149691503	4.777506654	4.691035691	5.013950881	5.140138616	4.999981088	4.932342504	5.227581532	4.736937301	4.702149307	4.996083636	4.843357001	4.820589922	4.812091158	4.998668507	5.056874008	5.125465042	4.985179664	4.907051232	4.762029863	4.920471885	4.648581411	4.73984016	4.927052676	4.926749354	4.894153018	5.134491002	5.092630603	4.941186296	5.099068941	4.9378515	5.05212231
IL10RA	7.283356285	7.876766638	7.084715342	7.233416092	7.031089687	7.367171203	7.598559797	7.367109946	7.605150287	7.854643635	7.035745167	7.599443059	7.857989548	8.546462714	7.572980677	8.343149232	8.627266058	9.474976266	9.283437303	8.428880251	8.055777775	9.086991007	8.219992632	9.577062183	9.01492537	8.627984688	7.51652637	8.325194869	9.955003703	8.001562666	8.677057543	8.4820337	7.032184337	7.95210449
LOC100131262	6.655624184	6.363854595	6.504352187	6.065172767	6.752981249	6.677179441	7.309214805	6.873010575	6.501272	7.132640426	7.142069056	6.716664484	6.852419415	6.451062706	6.867852695	7.454867852	7.535161253	7.234260656	7.043690028	7.413451661	7.704302301	8.031537105	7.881158892	7.284169555	7.345178256	8.214097491	7.262014837	7.227742505	7.69774228	7.227579235	7.683569781	7.299707008	7.163818585	7.428034993
SASH3	6.502511012	7.760485526	6.455518379	7.312195558	6.956424072	7.05374477	7.889019069	6.892610419	7.1228324	8.137969659	7.270167457	6.583107168	8.36073302	8.010479796	7.257245563	8.053241743	8.054856636	8.984108094	9.15280241	8.074697625	7.955418923	9.340154497	8.112998973	9.875863139	8.787899325	8.278964864	7.559122199	8.131419387	9.204462319	6.959564212	8.80115664	8.75982945	7.606487739	7.600167605
CHI3L1	4.712737709	4.606577369	3.680406856	3.983612575	4.462424262	3.978695053	6.466064705	4.043565054	6.110064664	4.075265825	5.301266565	4.337984432	4.412285108	10.18571872	3.999790133	9.497912984	11.19989288	12.81194319	11.40497779	10.1881541	10.73166143	10.69599849	10.65169345	12.30614669	11.52332561	10.5195378	5.624053809	4.066216951	11.83998084	3.741944987	11.93984889	9.56637626	9.464290389	10.85319536
CYBB	6.909095326	7.286070386	6.924097489	7.591231927	7.284008493	7.040839768	7.786025876	7.087030146	6.892684369	7.773789579	7.145316936	6.576836576	7.064716545	8.103747932	6.378294427	7.007747009	7.155670797	7.195762518	6.967024629	7.446593155	6.792069749	7.243090316	5.547933776	7.463720989	6.683161781	6.699166415	6.387621032	5.873049716	7.187808026	6.551434696	7.68104958	6.774380724	6.897079479	7.535532433
TNFRSF10B	7.252093758	7.157655948	6.657753858	6.55782397	6.140142181	6.36407443	6.338436203	6.292647683	7.055601539	6.636911505	6.235172481	6.812946088	6.347317971	6.894555447	6.289596912	5.952587211	6.31895052	6.60688356	6.054102447	5.765985361	6.431054771	6.103775959	6.143165968	5.924605382	5.744781432	6.154407579	6.23605086	5.726475741	6.369952231	5.764157318	6.397807676	5.949675195	6.941884595	7.531384663
ANGPT2	5.428431812	5.521653315	5.015820228	5.185219689	5.255937803	5.111363482	5.212591177	5.118669256	5.707358816	5.267316534	4.899999057	4.951928004	5.099714628	5.888677808	4.965812108	5.499717215	6.67018033	6.357304287	5.898122132	5.17704922	6.915500851	5.361236093	5.568428274	5.762820046	6.166458339	5.866970906	5.597993325	5.083503239	6.177869507	4.706215711	6.025839729	5.602627748	6.10475315	6.429046389
C10orf10	6.797882465	6.656798918	7.071028317	7.317319992	6.669714093	6.904753542	6.926597207	6.719209734	6.812661146	6.992779159	6.449193583	6.443477011	6.624923402	7.004801745	6.667492609	6.510918502	7.172800936	7.576564681	6.972059719	6.594560047	6.877240516	6.845238238	7.189369513	6.936202797	6.961712433	6.865529751	7.016613197	6.75452377	7.205703139	6.468874059	7.187850879	6.71330172	7.584982535	7.15236692
IKZF1	4.106804604	3.7717216	3.973565179	4.161190638	3.960990821	3.906341757	3.793372446	4.077593097	3.90396816	4.348459793	3.73530496	3.871182763	3.847139613	4.012967329	3.913814631	3.779772306	4.17216189	4.388974856	3.979820832	4.003757258	3.879518888	3.726829527	4.272436613	3.847551453	4.007618949	3.759660499	4.598454478	3.525149116	3.715985799	3.889162309	3.70941684	3.973053368	4.00981443	3.953982483
TMC8	6.021469888	7.256956063	6.114829662	6.725722394	6.412282268	6.540791661	7.277986109	6.474805765	6.731274595	7.782713249	6.719217978	5.754401557	8.090305492	7.117131848	7.120839225	7.006028461	7.388123586	8.044721581	8.48349559	7.434238035	7.234055335	8.986099984	8.632257628	9.24889164	8.306035417	8.123803495	7.367651349	8.631178828	8.911863348	6.401041811	9.08172489	8.801187952	6.848756636	7.266909673
LOC100131043	6.402400961	6.419535945	6.591713142	6.84296702	6.500116009	5.916395003	6.513408494	6.352455448	6.574878565	6.824763123	6.49714755	5.829007734	6.542166158	6.918540582	6.707238046	6.933163048	6.836100352	7.901957238	7.439386723	6.709583312	6.847902448	7.06713932	7.043548806	7.940495792	7.34166667	6.851051386	6.986700232	6.651036769	8.316582399	6.382264718	7.010624371	7.137908649	6.681053187	6.757036614
NCF1	6.013430071	6.82259372	5.846877118	6.417273472	6.405489673	6.590796976	7.347533867	6.588643566	6.368208854	7.118574128	6.182877928	6.040102344	7.078656105	7.5862109	6.852956933	7.767264916	8.06050955	8.831953232	8.298277104	7.987702753	8.253477684	8.41614195	7.1712249	9.169234315	8.513658312	7.61165262	7.238842889	7.292647368	8.792585433	6.770085036	8.70908592	8.189312441	6.302438874	6.836957242
ZBED6	4.441672415	4.433322711	4.411760288	4.190617118	4.185150512	4.52693122	4.524692676	4.443030573	4.214099148	4.44221254	4.110990072	4.386044588	4.158603212	4.36313877	4.375788251	4.382600081	4.310618649	4.947140184	4.511627341	4.549370947	4.306213292	4.183356247	4.409941701	3.989457661	4.629880943	4.643397396	4.356700683	4.386079565	4.46643742	4.46711392	4.592351288	4.384873181	4.36711279	4.401406595
FYB	5.960414957	6.745284643	6.120895133	6.325965871	6.129397218	6.358088344	6.587878047	6.391580313	6.02325748	6.951378883	5.929524209	5.741381368	7.185404532	7.058601829	6.14060504	6.764872525	5.471772271	7.265924404	7.121293454	6.808545185	6.174500741	7.047032193	5.52291618	6.704514255	6.41033225	6.443275455	6.134204764	5.831007378	6.900032426	5.915673406	6.780102245	6.106034799	6.298333576	6.264914204
MAFF	8.115688798	8.250333205	7.261698055	7.104472942	6.734708007	7.097841598	7.365328723	6.593998235	7.566110025	7.224242033	6.687592389	8.487802562	6.94481379	7.66120315	6.700095119	8.16827428	9.024767558	8.634263568	8.662041709	8.300446465	8.510972793	7.851132331	8.622838468	7.793813595	8.185752618	7.782718765	7.717590933	7.522671206	8.248199618	8.117312934	8.71583044	8.701130075	8.209620976	8.386281595
S100A4	10.13456409	10.46751114	10.01175291	9.10747975	10.0681199	9.697469411	10.22375111	9.709340919	10.16704354	10.00885309	10.05226625	9.828306451	9.467934832	10.65198279	9.6429715	10.62163147	11.74726976	11.85433024	11.62144654	10.14107581	11.42394034	11.83015135	10.70856776	11.58928069	11.94691601	11.14880551	10.52508583	11.62390696	11.75038184	9.290081303	10.69232247	11.09149168	9.165044647	10.20383493
LY96	7.778348706	8.174414484	7.763618867	8.45035476	8.230696221	8.563606134	8.141001175	8.122731757	8.009981866	8.349952075	7.940192098	8.122047779	8.159954913	9.666355409	7.559689667	9.630565906	9.862777863	11.37536883	11.6231213	8.946351978	9.996827817	10.21661158	8.932475983	10.6469922	10.19862799	9.786522773	8.034368521	8.537085098	10.97112734	7.595174671	9.470260308	9.80945806	6.950476569	9.267428137
GPR84	4.472942597	4.693436841	4.367086987	4.596304123	4.689409368	4.433304367	5.218832478	4.31356908	4.919580495	4.683918998	4.971868869	4.200099749	4.252413968	5.518844799	4.549503841	5.244921458	6.86444412	7.207093585	5.426199466	4.787694843	4.580464866	4.51222278	5.269668944	6.112895568	5.075564627	4.819222494	5.006298955	3.787071471	5.89562918	4.634869644	6.137766158	5.290044369	4.996760162	6.427368137
HSPA6	5.711234319	5.839272746	5.626475564	5.483479909	5.459889336	5.69291917	5.555775853	5.799453946	5.720640886	5.908354879	5.909632978	5.735142654	5.572978744	6.226134347	5.705903899	5.784115293	6.510338541	6.421922422	6.05435139	6.013117541	5.951000729	5.915209969	6.033743197	6.071426927	6.363148867	5.887127548	6.028788035	5.677936219	6.726156784	5.834146099	6.191846334	6.065370883	5.937804043	6.267266019
IL21R	4.824718459	5.354388536	5.027882917	5.151495121	4.77982216	5.389258544	5.143014046	5.09849811	5.563862293	5.351216478	4.969724531	4.915425428	5.256840528	5.380743463	5.039020407	5.156890081	5.213480714	6.141884902	5.994022486	5.25515537	5.521364508	6.180378936	5.036319193	6.956244097	6.273863665	5.538322822	5.046427816	4.973941843	7.057976621	4.994332851	5.749470044	5.126313184	5.396035989	4.874529769
AIM2	5.548877646	6.572872023	5.464889857	5.51300215	4.894738712	5.772540249	6.888351004	5.685806208	6.470437472	6.69846424	5.21063234	4.990978695	6.902431177	8.156373064	5.626267906	7.293656284	6.692330273	8.130350267	8.750011247	7.58055022	6.843110901	8.37347624	6.51170841	8.91293161	7.736338854	6.995042904	4.984940651	6.385599579	8.872867081	5.326449364	7.722704424	8.396021936	5.836401995	6.880598052
CCDC88B	7.480102547	7.538019997	7.702993142	7.815847032	7.429878121	7.854729018	7.695985383	7.444122454	7.40361621	7.551231767	7.620659443	7.511666803	7.770794909	7.905230596	7.779765664	8.031760894	8.951849687	8.284676967	8.323237988	8.035831899	8.471344889	8.561023033	8.581872348	8.500380215	8.124875545	8.18918708	8.454580273	7.839460022	8.495167475	8.043089551	8.629323766	8.460304157	7.709988699	8.087896132
INPP5D	4.517410722	4.656155293	4.25225041	4.408622796	4.346971977	4.222781651	4.249385938	4.206102208	4.442689491	4.912941668	4.132338034	4.151938412	4.671062134	4.464101946	4.555730208	4.428528503	4.559333021	5.381239586	4.722253215	4.448599224	4.260173371	4.671033424	4.759847453	5.1810679	4.637811425	4.762420053	4.717184571	4.353008774	5.45829784	4.647812452	4.91286087	4.617976763	4.254355862	4.307891683
CCDC102A	4.84139478	4.911101996	4.681642078	4.846556212	4.783340146	5.014264274	5.208154062	4.916756179	5.057289911	5.062077706	4.928766824	4.62933796	5.103421551	4.937141066	4.994629435	5.154994929	5.696553633	5.823784689	5.920920312	5.101174931	5.568762913	6.132196754	5.34738152	6.498440283	6.026318864	5.996553907	5.991802412	5.581268085	6.278243809	4.794975891	5.688580016	5.738227	5.26885015	5.256117486
ALOX5	6.322947933	6.259276114	6.210752679	6.540393698	6.755636832	6.814129577	6.552001813	6.586622605	6.145632832	6.423487964	6.582341203	6.155117609	6.718461415	6.722662094	6.614667529	6.071145855	6.854819132	6.149081032	6.189943813	6.080353436	6.518618287	6.307152165	5.873143998	6.0071616	6.086440257	6.439428223	6.787859981	5.834064956	5.808776097	5.966682398	6.179039003	6.275142083	6.912105272	7.539638341
CASP1	8.130921287	8.450996532	7.664521298	9.479989602	8.113087024	9.649539368	8.838902373	8.915172972	9.284831569	9.649748387	9.140051494	7.943413452	8.805285084	10.72088895	8.324402679	11.20510534	10.70720693	10.08824587	9.080547533	10.99913106	10.29870834	10.11740649	10.52928316	9.894307106	9.133181878	9.530382352	8.253251894	9.615891993	9.384762832	9.171870805	10.88802158	10.88419982	10.43724017	10.47148922
SLC17A9	7.334032188	7.80404259	7.589177081	6.457758236	7.120211618	6.494090629	7.46291152	6.773604463	8.393115117	6.892881564	7.845701253	7.927006245	7.112388085	7.728561971	7.667740961	7.497838667	8.269800013	8.886612712	8.451294773	8.184974621	7.952541356	7.888543424	8.258676278	8.479695837	8.464594923	8.041862053	8.444732386	7.881108211	8.723852681	7.405264164	7.848992599	8.339046176	7.860587383	8.127524855
HCLS1	8.43264215	9.086316586	8.01153951	8.19619237	8.011133366	8.496615796	9.076071014	8.121511815	8.444154357	9.253673546	8.685120365	8.066811156	9.198641296	9.901465725	8.64120524	9.627443516	9.642463997	10.56174806	10.36853118	9.189593029	9.169783551	10.54049278	9.149061574	10.86300077	10.22653303	9.542179611	8.019561308	9.355440685	10.81409748	8.127071111	9.9786041	9.617062691	8.271186021	9.204216336
BTK	6.063117955	7.082891435	6.444681887	6.749524427	6.675103263	6.863117401	6.891779185	6.798217707	6.760406859	6.735172433	6.127970019	6.026659397	7.053454254	7.194443155	6.524065353	7.095230645	7.091823268	7.986817954	8.091992954	7.086499487	6.941297758	7.951102483	7.207636584	8.76127152	8.035633041	7.334825572	6.790629118	7.049089613	8.130242051	6.421533192	7.423355263	7.086853282	6.353356682	6.672830923
RUNX3	6.53956543	7.140748256	5.864138523	6.083756733	5.926412852	6.313242485	6.631971542	6.313232759	6.604780269	7.347575419	6.551880364	6.038702234	6.870803853	7.275877787	6.362696326	7.222733703	7.476162653	7.901908799	7.825079923	6.957975634	6.895511341	8.076316009	7.220139899	8.371245755	7.682914687	7.072257574	6.440834992	7.071289919	8.07684956	6.292232948	7.614703731	7.251702322	6.193419906	6.44042116
CMTM7	5.033786444	5.49018966	5.30522351	5.435183304	5.420286676	5.295439948	5.170429797	5.369900603	5.345508283	5.645395508	5.017868447	5.058520494	5.729786739	5.479014146	5.792839003	5.083213072	5.216481883	6.014871724	5.756528008	5.376289789	5.097331499	5.329912375	4.835738373	5.699528969	5.791695904	5.414453918	4.492493494	5.341950239	5.99913416	4.608515187	5.257389305	4.91437046	5.077027578	5.325032097
TCIRG1	8.212334473	8.191884977	8.532059793	7.878258368	8.429035681	8.360549145	8.577066882	8.291685211	8.678126279	8.340277104	8.191050616	8.364227245	8.079410612	8.869748672	8.393628099	10.36016422	10.53226463	10.07756813	9.831132739	10.14080367	10.20936968	10.15889565	10.22027423	10.57739741	10.26645319	10.12174961	9.79193417	9.802407056	10.46745339	9.588182954	10.52431572	10.50957816	9.206439529	9.665808107
LAMP3	6.037437494	6.932442348	6.086654259	6.124495141	5.880851875	5.301866173	7.372680094	6.066600845	7.557465697	8.212960222	6.621241515	5.996203223	8.038880651	9.467373212	6.327492268	8.913876535	8.437978021	9.771024976	7.998135862	8.777173811	7.972217378	8.526531312	7.960748981	8.858632761	7.599719599	8.01896641	5.691597583	7.404077893	9.540261531	5.46393219	9.601559126	7.992783933	6.687542183	9.342459128
CRYAB	7.15726393	7.496121632	7.301165877	7.014912258	7.558201941	7.487376611	7.384488375	7.195824539	7.167404596	7.361888063	7.537578224	7.170341837	7.0921694	7.613782207	7.278866463	7.614070845	7.143495389	8.761751286	8.587900145	7.906983579	7.583752299	8.926779102	7.447060322	8.448592556	8.878614931	8.767339851	7.635436709	9.230346505	8.478613562	7.062210992	8.375593328	7.348045553	8.329156533	6.877637004
BTN3A2	8.873260862	7.94402293	9.582374212	9.055189139	9.283686732	9.636493189	8.940293788	9.395693979	9.20867251	8.613243296	9.361841276	9.166963829	9.55845855	10.4504027	9.570122264	10.76270047	10.20691455	9.653308957	10.35105687	10.80391818	10.21512331	10.22241332	9.687047736	10.52473844	9.961446804	10.76535239	8.231695487	9.341967821	10.47320324	9.48147765	10.73148084	9.524111659	9.992925135	10.0255008
SLCO4A1	7.868662131	7.088712864	6.787285793	6.702619983	6.851122735	6.557918084	7.595926534	6.518720469	7.822511143	7.436218051	7.358204377	8.034333477	6.976555516	7.120443126	7.400181688	8.05421765	8.782803901	8.639587659	7.906183268	8.693945376	9.337847819	8.753879676	8.793464616	8.600067821	8.770210687	8.503347996	7.786345639	7.725541645	8.682764512	7.386087285	9.698438419	7.878954519	8.405737931	9.70405597
SLA	7.19020603	7.415736096	7.091834563	6.781624729	6.857041328	6.69306803	7.307945273	6.875683794	7.026451825	7.291995246	6.973653283	6.771286774	7.454873629	8.132894421	6.837640823	8.601798054	7.761685372	9.718114012	8.514558205	7.646515648	8.183715322	9.382063429	7.352616884	8.501715432	8.697012722	8.022735519	6.427088903	7.317852653	9.195060928	7.19810163	8.604757258	8.014227465	7.266521388	7.577042431
FAM65C	5.275105874	5.352831046	5.452526884	5.40297179	6.394768846	5.730427754	5.739680057	6.050170942	5.969379249	6.060679241	6.162762018	4.964178197	6.133596341	6.531411958	5.60738422	6.966126978	8.120145016	9.107304849	7.911476991	6.945197684	7.937691116	8.120990918	7.955073762	8.742845436	8.403713458	6.929758734	8.065785771	6.68740541	9.008996586	6.345504924	8.689255517	8.093723433	6.775065137	7.581143637
CXorf21	5.705066331	5.894193545	5.115461563	5.608251109	5.606777041	5.232441061	5.332880458	5.812452646	6.110490776	5.545548446	5.970405979	6.028880151	6.339535804	6.4462687	6.106843162	6.75043931	6.045029814	7.053055948	6.559232819	6.656877115	6.140353318	6.342586484	5.971547118	6.506618414	6.576382262	6.389656489	6.052225551	6.501065248	6.819171142	5.996072833	6.756951874	6.348189117	5.604402226	6.176340377
AIF1	4.817159743	4.481969271	4.066514237	5.028978571	4.301935833	4.573564623	4.535939848	4.534373154	4.685505624	4.697745828	4.467880634	4.275469681	4.796667331	4.732750754	4.421091613	4.317420106	4.572850267	4.789336787	4.544723993	4.562820231	4.372306152	4.397649935	4.414031631	4.515745408	4.2118604	4.550652232	4.912179968	4.12254344	4.806492227	4.309848261	4.253095626	4.666284885	4.655734203	4.741218962
KLHL6	4.43608108	4.536532454	4.170350087	4.651799286	3.878337959	4.374650062	4.355740452	4.077965355	4.064090165	4.653599683	4.139080831	3.781210306	4.367177781	5.07476122	4.240580908	4.790459856	4.524415662	5.328075742	5.351242523	4.616698257	4.757531483	5.043685981	4.569328482	5.638314387	5.144677352	4.366033938	4.140106399	4.300671317	5.052835095	3.857409495	4.382793188	4.309635176	4.16224735	4.128840389
GEM	8.390308487	8.387609588	7.077534501	7.366993348	7.426476748	6.997002645	8.389168596	6.613593235	7.267867732	7.925276023	7.301621819	7.583764904	7.284036816	8.332592553	6.601114475	7.84012555	8.38872429	10.27813393	10.23810306	7.621861508	8.080174222	8.41774287	8.40657072	9.687323319	9.632190665	9.511808209	7.360164954	8.288320392	10.29081042	8.134339684	9.050035847	7.674610434	8.026306445	8.220185245
HK2	11.16744366	11.37888248	10.93964823	11.0154609	11.17437896	10.97816924	11.20622627	11.09358447	11.59835807	11.5438188	11.52709943	11.47782045	11.27633227	11.61439853	11.41483873	12.70682238	12.65907423	11.27522954	11.11591123	12.51375945	12.58287091	11.96897418	12.65210818	11.36652532	11.29492641	11.64635387	10.63725486	11.58173365	10.69766905	11.75777371	12.67203806	11.9059138	12.54901143	12.06467033
IGF2BP3	4.423533876	4.335126661	4.479585946	4.626616539	4.469601135	4.469070491	4.289080199	4.524808479	4.225322678	4.522823649	4.399727715	4.26964742	4.366770983	4.324909943	4.532821754	4.296708552	4.371720543	4.563360036	4.345429827	4.341553366	4.398275494	4.155929978	4.275713828	4.569924795	4.48112254	4.468875118	4.485207538	4.200066183	4.197621189	4.120862016	4.24091051	4.264250659	4.940291974	4.662820596
CEBPB	10.21207473	10.4120273	9.519060912	9.879446886	9.706969084	9.754493485	10.08393798	9.801693286	9.996297425	10.07871391	9.967967599	10.34382362	9.857616662	11.02556571	9.736069019	11.04838732	11.85861732	12.59466012	11.74373805	10.98572279	11.60511467	11.22657471	10.85021863	11.75775418	11.68749056	11.16353375	10.2080909	10.46491644	12.05179402	10.28598605	11.7310405	11.04582541	10.44983544	11.60595741
MYO1F	7.074853691	7.240114913	7.215156642	7.132627912	6.896236357	7.091219877	7.44630892	7.227820904	7.078268398	7.630803122	6.861947663	6.725263245	7.255272253	7.94212577	7.278521788	7.849234833	8.409268493	9.052184113	7.669767418	7.81305367	7.949916543	8.492291283	7.85316432	8.393890321	8.029250966	7.712485905	7.544729599	7.409029639	8.752876737	7.102907629	8.299470621	8.263469801	7.046547148	7.777165593
RBM6	5.025362039	5.445644395	5.098765949	4.589179182	5.012629352	4.847737583	4.60521076	4.744885466	5.430237703	4.780280818	5.186395123	5.42436068	5.314986934	4.984368022	4.968303212	5.054195751	5.447034544	6.26195932	5.758357798	5.075979279	4.732747139	5.418237903	6.265671917	5.664959868	5.807314962	5.014307965	5.327693882	6.574293258	5.630858159	5.066699226	5.338781387	5.007354836	4.703351273	4.772085903
GBP2	8.656492652	8.520647966	8.459354286	8.90149023	8.731196735	8.879973659	9.562686827	8.551949513	8.543609366	9.380287724	9.130536355	8.737582019	9.260950884	10.09074157	8.637644457	11.01472943	10.38328948	10.72132897	9.249996629	10.90469215	10.03857329	10.2107951	9.703300273	10.1615045	9.511896148	9.695891973	9.032694589	9.257926412	10.19330517	8.645642691	10.93115858	10.66052663	10.0618062	10.2109339
IL1B	7.7701067	6.969466854	6.296900364	7.182632573	6.819839272	7.030023723	7.991031555	7.05932292	7.298027615	7.736784152	7.442866665	7.195493174	7.145786368	9.041763614	6.823519335	9.024953968	12.5767931	12.39569984	10.31270278	9.686083311	9.37203464	7.318247027	9.692817924	10.52951916	8.676581174	8.552018628	6.43626743	7.543128624	10.27827406	7.09132358	10.18130577	9.255723992	9.242263866	10.56368491
G0S2	8.163382174	7.033457672	7.141929988	6.15517773	6.870093912	6.699977827	7.820972661	6.9618295	7.396633284	7.663137791	7.221718388	7.036002891	7.358224962	8.306033292	7.782207203	8.088840269	11.20096722	11.22475643	9.277396063	8.113242589	8.680716699	7.635858848	8.639639613	8.945893781	8.048171651	7.546585883	6.193385631	7.986908333	9.973398215	6.404933444	8.849134819	8.792427942	7.378270437	9.232558456
FAM26F	4.336084539	4.233647786	4.500142365	4.599057195	4.276311178	4.585687114	4.977073435	4.485172165	4.339867471	4.580604936	4.328761977	4.2551321	4.530524599	5.957206271	4.357087073	6.597926777	5.061374745	5.888871331	4.710173978	5.909291838	4.725433459	5.310796597	4.47756668	5.183027124	4.824149659	4.66106049	4.415639381	4.379486201	5.711585082	4.607897165	5.92736621	5.009854816	4.50738404	5.146145062
SERPINA1	10.77216713	11.30805298	11.11273647	10.93002198	10.64605826	11.24920177	11.01906189	10.17261427	11.18203053	10.57116393	11.40465932	11.35547635	10.72217856	11.80892801	11.19999373	11.54208128	13.30398003	11.36042683	11.94021807	12.39898386	13.00886221	11.19217639	11.92975098	12.88373094	12.18448508	13.02633519	10.37899313	11.76589161	12.17302351	10.58120264	12.91642164	12.51829912	11.82812238	13.86698015
ADAMTS9	6.18990128	6.061715342	5.295359523	5.449412968	5.876182994	5.81966327	5.436848292	5.473185036	6.267020734	5.645100489	5.4256742	5.539772002	5.403732068	6.264902165	5.631794626	5.491695755	5.474377943	5.755039544	5.650039812	5.28193369	5.956239546	5.084901326	5.482109925	5.278067806	5.598284	5.506747266	5.311548065	5.150148715	5.237345292	5.33703275	5.421869214	5.323462466	6.055038996	6.704236809
RNF19B	9.164551033	9.188848332	8.617577492	8.876386	8.822086003	8.955321582	9.076924406	8.615394154	8.837311821	8.678937185	8.685440568	9.248340352	8.427057592	9.479620321	8.924984136	10.01133071	10.31917233	9.421743527	8.888936412	9.960363487	9.870440769	9.300849612	9.963689427	9.152040441	8.952311019	9.370760205	8.939190351	8.991717424	9.037218887	9.598489751	10.14504616	10.21696305	10.33299633	9.675912495
IL18	8.889080871	9.039937586	8.698543166	8.918852534	7.653874823	8.918349623	8.674954682	8.186119541	8.907132737	8.887055137	8.674863835	9.121207453	8.7106558	9.164506424	8.357059056	10.30148556	9.895670504	8.885228867	8.895871019	10.17812138	9.974456653	9.388014076	10.51979304	8.635140113	8.465657599	9.176748379	9.270539685	8.940159662	8.697717006	9.269647261	10.11447695	10.00059815	10.44553525	10.39605035
GIMAP2	6.915049628	7.634219088	6.783918106	8.016168448	7.109097961	8.283607059	8.323492496	7.303997334	6.87669609	8.083150027	7.983402469	6.519433074	8.491997756	9.192520194	7.59785306	9.160048807	8.631256377	9.251737339	9.616385529	8.911863348	9.018916853	9.718075163	8.975940639	9.622816312	8.934255738	8.835643134	7.680687414	8.565354053	9.45864063	7.55608262	9.411120445	9.623169824	7.391916296	8.610899085
RGS18	5.651516933	5.877381158	5.480132599	6.397766305	5.958477455	6.770006953	6.40294498	6.584303398	5.300581417	6.558854425	5.707260052	5.963038106	5.978378563	7.817554742	5.631135718	7.225361337	7.564197655	7.906594854	7.505932279	6.335676983	6.911657406	8.213951045	6.323088199	7.309339719	6.830157658	6.887022444	4.916548607	5.740859531	7.618317083	6.641904931	7.081718197	7.533265752	5.834367985	6.608238294
LAMA4	8.043291268	7.944183317	6.926528356	7.096065892	8.083048857	7.48182061	7.333468843	7.845119504	7.546688051	8.036990571	7.864359555	7.944302974	8.186680741	8.429367721	7.830500785	8.056631476	9.234793723	8.732716582	9.204161787	7.803653669	8.903911711	8.928407113	8.513993185	9.30877563	9.161143301	8.715876472	8.571300242	8.953897229	9.30346961	7.992248215	8.719074295	8.150790698	7.325430416	8.166420952
PNISR	9.081310959	9.086570218	9.113523786	8.424569724	8.973644086	8.321869386	8.935806571	9.443211256	9.345078139	9.242515608	9.396221174	9.189238662	9.617835509	9.01676627	9.773789149	10.05787332	9.642685678	10.54581104	10.21729267	9.794929023	9.40374942	10.02173217	10.15533125	10.49756632	10.08505345	10.06027195	10.13821124	10.30794999	10.63258026	9.518617775	10.2043556	10.28489749	8.506006909	8.787575044
RUNX2	4.175686714	3.948405182	4.243371112	4.297145766	4.130280199	4.487006169	4.206199709	4.248886565	3.983971784	4.066211335	4.304616452	4.0125858	4.20442121	4.190646413	4.077774859	3.869892157	3.896528073	4.360379006	4.146560444	3.723248836	3.99054577	3.865614538	3.8644406	3.853536273	3.900622214	3.813612321	5.106823077	3.992817768	4.013886011	4.074564293	3.92322549	4.444825817	4.217036882	4.156348308
BNIP3L	9.760694883	9.855788838	9.750030306	9.866274499	9.868557867	9.767552391	9.658515476	9.246974934	9.694871564	9.282754016	9.919217231	10.04729453	10.27683269	9.849262083	10.08600896	10.26616455	10.73431956	10.79187567	11.01369593	9.923049966	10.77397532	10.81095478	10.22228823	10.71545047	10.56142087	10.6897034	9.947343571	10.44048006	10.84049188	9.545047207	10.71922396	9.897358509	9.266452392	10.29303974
PALLD	3.894568949	3.604734539	3.586717667	4.054074325	3.896375162	3.747040726	3.818189086	3.673524145	3.362473745	3.708740103	3.604869748	3.493896408	3.810145967	3.575780485	3.554776366	3.690724346	3.857485634	3.763509829	3.721727758	3.62749623	3.645493449	3.92090538	3.597403168	3.722932902	3.601333164	3.828264615	3.705948217	3.603619003	4.086290763	3.667217686	3.704927951	3.775214404	3.579369181	3.737641115
NACC2	8.096252417	8.184266898	8.032527181	7.27347718	8.098365103	7.80458737	7.700220933	7.539761211	7.935272489	7.756364307	8.07752762	8.186949564	7.723524303	7.667766904	7.802456109	8.478024524	8.81959614	8.715044075	8.438489407	8.292050546	8.693396382	8.949320071	8.953461223	8.764330751	8.767398686	8.912112932	8.057205872	9.008519709	8.525584112	8.48513768	8.676033767	8.116289026	8.022371526	8.06346285
TNFAIP8L1	6.6339399	7.049372763	7.261698055	6.751529414	7.064736557	7.045550525	7.732922583	7.21908452	7.210992675	6.881142424	7.504769056	7.336499539	7.286159304	7.365241586	7.395469006	7.710000609	7.923237241	7.855419652	7.780086505	8.032729069	8.353852893	8.483391245	7.476112406	7.827188058	8.108044859	8.026596001	7.561069558	7.638891961	8.019675073	6.891028977	7.948108729	8.269937114	7.830726186	7.565281453
PPP1R18	8.206246197	8.563683824	7.023028281	8.02215137	8.137068585	7.851725895	8.696761278	7.740815327	8.029603852	8.820073899	8.179958904	7.445098421	8.636573301	8.976967947	8.051119482	8.808085803	9.225713821	9.856493504	9.453668784	8.810796119	8.936892957	9.803226398	8.834390436	10.08235843	9.454232091	9.105849027	7.551441573	8.778950843	9.79864719	8.112217115	9.645161254	9.210801358	8.620117973	8.636804093
BIK	8.970491294	9.401782806	9.461062656	9.366084668	9.461607829	9.517766103	9.856851907	9.394079137	9.6926038	9.023984139	9.366003895	9.448930398	9.333213007	9.744534226	9.547473328	10.14235576	10.01477705	9.149290589	9.681328417	10.50143851	10.49827481	10.42016585	10.49243057	10.27245846	10.00193229	10.65405142	10.2287753	9.840927881	9.450156829	9.868169474	10.73100537	10.78362418	9.885648882	10.3706632
BACE2	8.71788305	8.949448543	9.343273848	9.399487359	8.580141835	9.333719605	9.21797918	8.065076516	9.618350645	8.611032793	8.405702336	9.362265322	8.396370931	8.891810563	8.680989883	10.86022458	11.24381743	9.496337085	10.60534419	11.03102156	11.62397349	10.73497658	11.09506234	10.93689439	10.71741622	11.51463154	9.86852215	10.16000513	10.7489483	9.570768273	11.5837421	11.3534857	10.63899578	11.05069539
STX2	5.429965396	5.285979175	5.677816435	5.804584462	5.677835353	5.628510161	5.54545749	5.713010102	5.489912077	5.430376622	5.627893058	5.354252181	5.352451289	5.69368235	5.416347819	5.903474902	5.80774322	6.689308927	6.314715992	5.538197256	5.850560288	5.797355448	5.792630544	5.867219466	6.666615458	5.843725996	5.75742037	5.968394416	6.225843422	5.365695812	5.819814347	5.73406407	5.634123215	5.478393091
SNORD89	6.870262985	6.999356638	6.932790199	6.459379109	6.529852934	6.840775976	6.686425581	6.972137505	7.029222902	6.844457705	7.013262092	7.258474529	7.011272086	7.324806896	7.060008324	7.733113108	7.698217709	8.361139767	7.664939342	7.758636918	7.494726213	7.615683688	7.535688696	8.073433664	7.826154052	7.587278279	6.935137325	7.790473807	8.009617336	7.180875802	8.055148827	7.764488762	6.569910888	7.508831228
FAM167B	5.703502319	5.627328729	5.918853555	6.455371183	6.129519873	5.641718562	5.810070242	5.836535027	5.529016583	5.788885875	5.603073677	5.215343366	5.457648014	6.995938223	5.837523705	6.894428849	6.945197684	7.490709545	6.781336574	7.292195938	6.925494756	6.455822578	6.883739225	6.646017087	6.985647266	6.708503218	6.526884227	5.612692675	6.944220709	5.893051591	7.708962073	6.636862405	6.645947657	7.601055829
CARD16	8.753433589	8.793085287	8.337402937	9.878123151	8.700118079	9.701640938	9.245987429	9.165206588	8.954939399	9.324260925	9.090729544	8.922203893	9.642750554	10.56821647	8.687272268	11.05368057	11.02297291	11.11010513	10.1100481	11.29068512	11.35882596	10.83866563	10.5552918	10.52927286	10.09935352	10.23862238	10.28910667	9.763717445	9.759405123	9.327791981	11.28425305	11.70318276	10.07983163	10.83742858
IGF2BP2	9.292645284	9.483203125	9.430797121	8.676224317	8.943408568	8.954331408	8.559166799	8.915424178	9.358842445	8.627163575	9.17257843	9.533920805	8.576587759	8.664810052	8.883365804	9.915778075	9.964447743	9.099849249	8.824080478	10.10703047	10.11202416	9.854714713	9.747669995	9.140691793	9.735634615	9.591005398	10.58276976	10.35457971	9.020537414	10.47227521	9.778854552	10.18410863	8.969529743	8.874133024
OBSL1	6.172355392	5.981147107	5.338691763	4.759317344	5.826819032	5.413337068	5.082690832	5.149072485	5.551553154	5.194263885	5.946190174	5.790934414	5.439139686	5.599337457	5.842365494	6.021060422	7.160373081	6.525717113	6.747953922	6.092903542	6.440020462	6.571787794	6.257699057	6.959789371	6.840592761	6.575716206	6.485336928	7.449622453	6.82146998	5.397513616	6.936775312	6.489115321	5.696068822	6.122572979
PLXNA3	5.489761748	5.718898941	5.288154604	5.239893684	4.844110982	5.358476895	5.11398861	4.995877563	5.609829203	5.325710036	5.124033502	5.334902545	5.218516212	5.338390428	5.174373805	5.056867942	5.605814415	5.082791077	5.525785222	4.911338201	5.047469274	5.15883015	5.159466666	5.435406383	5.088674527	5.125806035	5.039504335	4.879757573	5.190757401	4.990725147	5.160014923	5.197783776	6.17489315	5.261238781
RALGDS	9.58546511	9.450298509	9.30326216	9.143652932	9.191244651	9.256028317	8.660244526	8.86376313	9.374191922	9.071529998	8.930766929	9.436622734	9.193778412	9.024201047	9.04046174	9.611448653	10.64396506	10.22711127	10.00530066	9.687700542	9.686267217	9.713373698	10.01940036	10.18611655	10.05833223	9.546057103	9.895220461	9.637982863	9.868363747	9.303401526	9.953718576	9.881655702	8.924838121	9.699886911
HLA-DMB	9.301997893	10.07440203	9.394578408	9.731439372	9.431226677	9.87203497	9.929367915	9.67357343	9.290306739	10.55666552	9.574502052	9.601103458	10.07420705	10.84350158	9.517118854	11.34711601	10.9529658	10.85035494	10.62860627	11.44266551	10.60434034	11.32184618	9.473744073	11.15070941	10.32612249	10.2593542	9.660818911	9.766496715	11.03816222	9.433697725	11.43594582	11.44943251	9.550135226	10.39641641
IFI16	9.954607008	9.496271709	8.484445033	8.475053836	8.870361665	8.695171003	9.151429164	8.688831132	9.674999479	9.172460676	9.342548824	9.230180932	9.498099267	11.01350344	8.663951207	10.09879628	10.01254168	10.84350709	10.48173971	9.339088744	9.991319475	10.51416441	9.786524238	10.78380338	10.16882777	9.71298763	9.216740752	10.11762399	10.6448855	8.94765521	10.71456823	10.18097282	8.808196191	10.25274205
ANKRD36B	7.215712878	7.509502468	7.206279697	5.737462721	6.537478651	5.418222267	5.566892248	6.616724379	7.047862378	6.628899165	7.182163026	7.641500557	7.307262502	7.049343215	6.584180321	8.373984585	7.449872054	8.835666059	8.305676636	8.401168269	7.914253144	7.566799591	7.552843453	8.007348127	8.513342562	8.259042207	8.381154808	9.111114655	8.185539505	8.005993179	8.891985237	7.782079699	6.39705846	7.256056765
TP73-AS1	4.524461843	4.581033888	4.418666418	5.228115855	4.938843577	4.544428701	4.573436138	4.920814584	4.928785555	4.654112404	5.219323832	5.187907939	5.021125138	5.063062625	4.837754189	5.328611816	5.433352628	5.308948136	5.492323586	5.337096091	5.031529756	4.892472954	5.369029271	5.360179379	5.135651458	4.820439444	5.487709598	4.892030326	5.299588436	5.228495598	5.053708124	5.34310273	5.065942717	5.115794287
C3	7.06585689	9.60783274	7.652106358	6.809472561	7.12429007	7.774605492	10.12530554	6.848276756	8.694341298	10.07584908	8.699540096	6.720329309	10.32120892	10.00810631	8.956817071	9.732583632	11.02744136	11.64790786	11.43757234	10.15598691	9.272185855	10.8652796	10.3584009	11.80754297	11.8632143	10.69881231	9.665112049	10.42123536	11.53970454	7.929955294	11.50399286	9.74414541	8.8642471	8.46085671
SRGN	3.669737022	3.774451744	3.527889027	3.932265438	3.43136896	3.629161793	3.713102811	3.880179509	3.875111319	4.197936866	3.871529446	3.974475649	3.793480379	3.992923816	4.073985385	4.041650943	4.577590467	5.338781433	4.119108471	4.181521291	3.844096841	4.210188129	3.989500367	4.388426127	4.519268001	4.250731049	4.112416673	3.922621618	4.947608698	3.894766305	4.264369948	4.006591144	3.722596264	4.05491713
MIR100HG	4.757905038	4.670106732	3.960705441	3.901381803	4.361335022	4.011096689	5.001300216	3.82874438	3.960851993	4.972463246	4.653956023	4.076945295	4.144111687	5.550251482	3.994387085	4.733799139	5.857254556	7.994175131	7.346615248	4.912251311	5.183216269	7.042052168	5.959301984	6.864582809	7.296660522	7.184710854	4.736129426	7.131287362	7.068677076	4.367673111	6.984127353	4.838671032	4.708600424	4.452247702
LAG3	5.451542947	5.323691609	5.424717869	5.326199232	5.773797064	5.345576048	5.73393536	5.324680876	4.916137819	5.612416458	5.112265478	5.537761117	5.795232264	6.224703679	5.57388878	6.113676571	6.426589568	7.04184769	6.870076675	5.838476015	6.450682465	7.026770386	5.751223837	7.425894274	6.656186166	6.159795318	6.090885877	5.552189283	7.157095033	5.441522197	6.518613369	6.506881043	5.676054476	6.110135561
PPP1R16B	7.100405846	7.68981639	6.736002477	7.306623816	6.81543401	7.23306742	7.984116219	7.10871978	7.324872061	7.962439445	7.431071994	6.740727309	8.443216249	8.313287182	7.457029945	7.934178513	8.125799809	9.126612775	9.37294605	8.08297957	8.085737701	9.212482503	8.187437821	9.701454465	8.900531644	8.340582927	7.02509496	8.116773565	9.560361768	6.788751418	8.706504037	8.525973895	7.721997768	7.743435371
FCGR1B	5.93398363	5.73730727	5.548800961	5.780940361	5.89646428	5.733662233	6.618440408	5.513256705	6.495887504	5.317229727	5.465934592	5.622642149	5.352159877	8.20058455	5.256587758	7.691086729	6.969142669	8.475489806	6.410752698	7.662933255	6.633149623	6.899265412	5.838644024	7.816330926	7.047555938	6.33951647	5.03032316	5.266799282	7.463095101	5.066269253	8.019851827	6.455279808	6.585302039	7.446242959
PARP14	7.127395351	7.455922759	7.41080173	7.908066428	7.948516202	7.732105738	8.289273352	7.872304744	7.610015161	8.154885997	7.989454712	7.37060731	7.960827141	9.640580061	7.678842646	9.410167035	9.277756476	8.783687076	7.967497578	9.265905687	8.934512126	8.763347128	8.67635603	8.877360455	8.209906397	8.774196503	7.430251093	8.41529575	8.753612916	7.867324104	9.650900071	8.87897982	8.733936473	9.238540568
ANKRD36	4.680164643	4.504103865	4.204216279	4.59697852	4.247162675	4.550247507	4.134711324	4.552808282	4.673242942	4.069274694	4.849698329	4.921766748	4.98586634	5.335767204	4.454597786	6.215891223	5.293171614	7.310019455	7.10233752	5.878103896	5.750000467	5.453565233	5.387409467	6.019645734	6.763875832	6.520366894	6.397675143	6.247472337	6.562222972	5.395333936	5.991266246	5.974036391	3.970735556	5.119943718
ARID3A	5.373680393	5.544825697	6.10707668	5.521385421	5.750433996	5.610867386	5.558591539	5.453272126	5.455689074	5.333422193	5.48034401	5.188605119	5.169604833	5.802736056	5.564176105	6.458610937	7.099009796	7.330996659	6.989001536	6.000083083	6.701040143	6.757838096	6.403288654	7.125247179	6.73599355	6.689109145	6.193883375	5.93368577	7.322076557	5.995067556	6.562587153	5.969251834	5.905396305	6.022480909
DNAJC3	10.15675521	9.900397289	9.700237913	9.471649422	9.327157413	9.585061704	9.623938659	9.324870387	10.02110416	9.825557834	9.816665497	10.06734623	10.06107743	10.07865016	9.245331384	8.373470044	7.452126278	6.946763623	8.199821546	8.132227865	7.678351727	7.837464003	7.894053836	7.475176244	8.079026032	8.446956973	6.439424416	7.262457899	7.658678006	8.187721182	7.796992582	7.322008229	9.821733104	9.957539562
MICB	6.109473094	6.205832226	6.149225487	6.742704935	7.070081036	6.738764908	7.126874941	6.736590329	6.735332939	6.653264113	7.361708685	6.476500749	6.465092885	8.045435739	5.921700693	9.017951055	7.836782735	8.0611718	8.144764152	7.962134786	8.625029256	9.178868595	7.626429025	8.855015998	7.988656241	8.586338742	7.458713834	7.287774882	8.657525942	6.336147203	8.449877318	8.639309094	6.321901187	8.610331998
IL3RA	6.379243958	6.6843355	6.714307711	6.247893809	6.299447898	6.170353122	6.773609031	6.181602583	6.565090122	6.315557848	6.363809181	6.435041996	6.362821638	7.118358507	6.517732118	7.630343225	8.131813429	7.561554422	7.190012475	7.077723554	7.286706008	6.934843935	7.660944085	6.98619673	7.370159766	6.469594628	6.115434968	6.607714257	8.080220624	6.408328723	7.781106821	7.180435606	6.808672776	6.841687737
APBB1IP	4.043004488	3.956495837	3.592483666	3.934431195	4.05677027	4.082597428	4.059996916	4.099644713	3.917884858	3.915211175	3.766058835	3.5141594	3.830617353	3.903909674	3.870572733	3.817226703	3.886150805	4.00650891	4.049807841	3.838235807	3.812546497	4.165132827	4.044547708	3.747707289	3.815051506	3.94392296	3.946889203	3.852237681	4.477736162	3.857081139	3.989989784	3.72525834	3.825366949	3.963583582
WNT5A	8.238659401	8.094453255	7.130444853	8.346585236	7.353672382	8.265380633	6.615268247	7.569373252	6.563702345	7.32094425	6.93725762	7.450101077	7.287807491	9.049460173	6.345930297	8.715153488	10.09837815	10.65784172	10.19338148	7.892888108	10.03547363	8.732135625	8.130964212	10.39062083	10.16189189	9.881305793	7.940120888	7.530167234	10.87399296	8.555551632	8.977888217	8.33273847	7.188791588	10.42045403
RBM43	5.480507484	5.419771985	5.902518406	5.687117412	5.976943105	5.669563422	5.755007912	5.955251047	5.433701684	6.021496944	5.507949692	5.14656509	5.726080903	6.362416107	5.752320328	7.255392098	6.984521755	6.452526017	7.989395329	7.170326843	6.774800979	7.629713011	6.776844324	7.872986216	6.986439368	7.432704403	5.413541941	7.2845231	7.902125298	6.042368238	6.675854436	7.089404227	5.638180671	5.648340845
HOXB8	4.526043431	4.29305028	5.118169724	4.579828162	4.4978429	4.42628439	4.301974734	4.179335622	4.462379368	4.470311694	3.971859135	4.198392607	4.170692	4.331279097	4.481730956	4.337327613	4.468040446	4.121652312	4.389549042	4.167030783	4.085821643	4.095586701	4.327278703	4.418862909	4.29700737	4.474483286	4.631374756	4.215661189	4.198404484	4.365977858	4.378034565	4.542065379	4.501394322	4.423678035
N4BP2	6.857681655	7.276768246	6.482312939	7.096862856	7.068872956	6.688846579	7.211038041	7.365458195	7.328724527	7.020968807	7.429636516	7.671547013	7.495112175	7.462747373	7.247822773	8.030060746	8.083223885	8.019680543	8.565518732	8.033362655	7.876664333	8.124374944	7.68320241	8.362750124	7.897739008	7.847689817	6.70532546	7.740830567	7.990530804	7.267805711	8.007068443	7.603866276	6.911318218	7.601497628
HLA-DOA	5.71476916	6.260844065	5.776535599	6.152490677	5.948315394	6.073820386	6.176611687	5.623765729	5.922511954	6.33487098	5.849558617	5.88265977	5.716423013	6.563657227	5.687729851	6.477712044	6.477669107	6.370597833	6.314103198	6.594526426	6.003690277	6.653405836	5.751424287	6.376670581	6.237060768	6.317836914	6.136218998	5.522773461	6.670976463	5.958926438	6.620628959	6.21257351	6.215127332	6.106164949
NR2F1	5.715268786	5.852826295	5.086487874	5.443722696	6.547686689	5.91511355	6.167061834	6.184693334	5.21814713	6.1870044	5.922411263	6.043288168	6.752499244	6.740430932	6.116127529	7.321996549	7.583374577	8.025922511	8.31414488	6.714680615	7.431698731	8.101392096	7.625585745	8.734016859	8.297932896	7.376061736	6.564844804	7.101763156	8.155272043	6.589691029	7.769054181	6.795436211	5.752983901	6.582237844
GBA3	6.839597276	7.056180733	7.380115135	9.552191776	9.199111101	10.20978023	8.498413144	8.967694746	7.045611566	8.862577075	7.730860618	6.604537149	8.322562181	5.929979135	9.329471848	7.516152017	4.80699087	4.646018389	5.525774818	6.155881003	5.293755204	4.787450064	4.858273851	4.069827366	5.469135908	6.257115481	6.290640001	5.78272634	4.981352594	8.162582019	5.308063266	5.784843308	7.725480491	5.37374003
DHRS11	10.48246805	10.67982876	11.07502261	11.52719094	11.57363318	11.47927167	11.42738629	11.33787995	10.66358034	11.51285982	11.42044662	11.11415921	11.39806492	10.4066119	11.65999402	10.66550413	9.186303396	8.480836894	8.354902244	10.81293398	9.326364215	9.262315593	10.01475141	8.244550628	8.184733412	9.669394907	10.83418444	10.36713914	6.430776079	11.48834514	9.399293611	10.26118504	10.88642234	9.138571955
IL2RG	10.41369424	10.94240446	10.72187359	10.61891095	10.09320857	10.13856941	10.20043868	10.25556312	10.43824651	11.19067289	11.15119358	10.27950179	10.57187072	10.44313383	9.987127974	8.67003153	8.391571534	8.752796319	8.779964844	9.298541877	8.486518733	9.509678707	8.578562333	9.239720735	8.418289653	9.112742579	8.244116192	9.454763863	9.145507147	8.333110265	8.617173721	8.598859526	9.911705353	10.01265591
SCUBE2	7.793475589	7.442340748	7.683775733	8.56399576	8.26137864	9.040361027	7.926371589	8.458499869	7.28502596	7.907505459	7.541228673	7.385081113	8.595187926	7.166820628	8.291526243	7.380434793	7.073045816	5.674676838	5.971180281	7.34246068	5.612689851	5.693384819	6.639506593	6.66256511	6.463614685	7.280036973	6.339774872	6.386706247	5.885203437	7.558604898	6.011598171	6.501231633	7.341633329	5.313599556
PPARGC1A	3.7102289	3.749269316	3.611304244	3.610549691	3.75964803	3.562058922	3.758540759	3.496486562	3.670606595	3.788781772	3.704478599	3.629695336	3.702441355	3.629988589	3.607378697	3.561396452	3.654043985	3.804024692	3.686990985	3.497923933	3.685721382	3.695308994	3.686938602	3.480838627	3.576951252	3.635497711	4.233285653	3.586000555	3.57193796	3.740925442	3.520206299	4.133777086	3.701032064	3.694309086
HSPB3	6.541406672	5.105936213	4.983261943	4.969756196	8.441441205	5.256864966	8.500359797	6.160724003	4.919580495	6.943099079	7.483740925	4.595997157	7.837918631	4.6478776	6.801364636	4.894763412	4.917420334	4.613347727	4.848260838	4.870057563	4.601111305	4.719088186	4.427739816	4.551539811	4.41699784	4.579462388	4.758411042	4.796523635	4.90104394	7.654211241	4.376581152	4.546140969	5.214792613	4.772342837
FGF9	7.784267956	7.434562405	8.097977599	7.001804173	7.652377173	6.750920498	6.812708333	7.68575801	7.643912846	7.424807177	7.719586254	7.859466449	7.261588516	6.665554558	7.738554276	6.369836553	6.239867121	5.608434971	5.542304065	6.814992012	5.823323785	5.940379023	6.675135158	6.434960592	5.609350636	7.369943654	6.247624956	7.508680781	5.593418892	7.18056221	5.481931993	5.971200389	6.215848647	6.56524143
ANXA13	9.407456219	9.873220599	9.895640374	9.030066332	9.626733247	9.342620477	9.78774856	9.790043435	9.796064852	9.304540406	9.29947607	9.812395451	9.5793811	9.176066704	9.743079581	8.492854285	7.977369663	7.404329288	8.113183699	8.802997751	8.899567756	7.527244247	7.465351698	7.660957451	8.572847309	9.916036267	9.289693475	9.530818585	7.459041811	8.851052101	8.105772396	9.264583108	8.210544766	8.197002329
SST	10.77893181	10.39526439	9.976455852	8.495726954	8.446941362	8.303979229	8.336364325	9.893266668	9.965328171	9.498991926	11.12643286	11.37727331	9.88433039	9.880804079	10.30770892	7.311090239	7.53226996	6.666415933	7.052041257	9.621359257	9.239232959	9.547040814	8.533423218	9.697470524	9.867864103	10.53367756	5.399919548	11.79625274	7.371344515	9.575795798	9.200400563	7.863509937	8.713646178	9.433805444
HAPLN1	7.74070187	7.698871395	6.831768457	7.181097175	7.548296317	7.348998604	7.147352835	6.718310442	7.436311823	6.767615967	7.198198713	7.651149879	7.56092547	7.984550208	7.07193691	6.67590718	6.539643109	6.35883113	3.941840242	6.368121662	6.67758859	7.147411494	4.051266049	4.257775921	4.867978619	4.203054785	6.152619212	8.211291953	4.772516686	4.538286305	6.657121002	6.720831895	6.236701724	6.325255218
CLYBL	8.607895214	8.368662305	8.594496721	8.709942188	8.49499998	9.204176565	8.658361748	7.900307383	8.448226496	8.342561429	8.633911877	8.532131914	8.557810886	7.838559499	8.757671878	8.137180403	7.4220778	6.251487545	7.339669712	8.001449531	7.344661982	7.110291672	7.681024432	7.22686921	6.941088671	7.049729173	7.907735982	7.400800778	6.755236194	8.772331926	7.116956475	8.010872974	7.926723958	6.965779907
EMILIN3	7.653751401	7.391451089	8.121639129	7.906602593	7.879638712	7.846260118	7.886653449	8.207782295	8.271964113	8.433302289	7.967364664	7.651353226	8.110739117	7.26405508	8.153315953	6.976254348	7.039393996	6.976360201	6.658892789	6.965255105	6.953926839	6.906443541	6.820834274	6.999791928	6.42810255	6.800134422	6.039542487	6.341734081	6.525657517	7.106353496	6.632097389	6.594204719	8.161336873	7.53187783
CLPTM1	8.537424114	8.7730146	8.910797308	8.717438309	8.597505705	8.693101168	8.677215353	8.72805885	8.689960872	8.745206231	8.678065288	8.692542464	8.620275698	8.455140293	8.665106809	8.440392662	8.498980652	8.693616884	8.623188223	8.411689882	8.492010097	8.287478442	8.567411222	8.62615751	8.631385135	8.585490925	8.454708919	8.525413096	8.761800104	8.397725643	8.491982595	8.403250775	9.118579391	8.613090181
SLC25A33	8.856588618	9.191200743	9.160800237	9.377233315	9.60935551	10.38292911	9.26746625	9.546467955	9.118250328	9.670689019	9.248163438	9.307730525	9.276170155	8.881875933	9.054727961	8.346780977	8.168416441	7.762989328	7.864403926	8.470118605	8.256625564	8.030998964	8.096696569	7.83767424	8.140952485	8.41606641	8.745841783	8.38133159	7.626839112	9.940641099	8.469815497	8.617884741	8.76992677	8.07709042
PPP1R14C	8.547460984	8.982571388	8.951800906	8.966503859	9.136746169	9.408858926	9.294626589	9.213749434	8.609383152	8.981002133	8.876684838	9.192694465	9.145592431	8.493092708	9.364853851	8.686967911	9.003690699	6.432284634	7.144881615	8.571843672	8.607484971	7.630987935	8.659776034	6.814746143	7.447206638	7.732854953	8.071118575	7.961917613	6.489896547	9.398673229	8.715827232	8.468103237	9.033124813	8.474864022
ARHGAP42	3.324726541	3.295956299	3.475191907	3.471888142	3.41257245	3.610146819	3.541785337	3.405725132	3.183197859	3.203304403	3.319064284	3.430924147	3.306116106	3.377072951	3.159477908	3.466309398	3.462661419	3.470746369	3.262872695	3.467081993	3.178540032	3.241471611	3.345699039	3.414082093	3.358068317	3.357205388	3.074787741	3.245643196	3.341000718	3.499965156	3.218322042	3.248322669	3.333722468	3.216546919
GOT1	10.54461898	10.4154639	10.47728162	10.63523774	10.46528479	10.68541225	10.82302416	10.6406539	10.63346507	10.65746613	10.64358797	10.66211074	10.65611891	10.19311592	10.68204792	9.943841534	9.33464801	8.802233641	8.974085122	10.2736191	9.843055817	9.459179564	9.548046688	8.477408915	8.887532987	9.663864276	10.23939908	9.966688909	8.612491144	10.6437501	9.865732546	10.09480102	10.84543288	10.2235307
LOC202181	5.727800134	6.005688938	5.79372814	5.478252794	5.596220335	5.501515675	4.986229641	5.824382687	5.779451819	5.738939163	5.720806544	5.809911364	5.98702752	5.721472474	5.698780776	7.47331162	5.785827542	6.899675867	6.435795707	6.586183086	5.910263634	6.657745293	6.488308181	6.705260061	6.383403733	6.230352307	7.470740607	7.266982921	6.807977795	6.717637829	6.879564198	6.983144818	5.513484408	5.152661236
EDN3	8.623419383	8.244160879	9.323657431	8.959491438	9.625750698	8.717687463	9.156022246	9.009952444	8.442559316	8.650745905	9.292835095	9.147248758	9.317898418	7.799503885	9.534224478	8.60037828	8.895379645	5.777507086	7.124581513	9.162954478	8.101154935	8.461070801	9.310219914	7.728654132	7.709987085	8.395851168	8.601296456	9.165612684	5.923150855	8.938768048	7.590923063	8.21225083	9.048915781	7.363764469
AFG3L2	11.64635626	11.47268204	11.32542789	11.34324348	11.61635311	11.60185929	11.58222839	11.68805046	11.54419852	11.53132359	11.8768107	11.8366056	11.92476266	11.24137712	11.69595642	11.39620463	10.72810417	10.03411206	9.713939482	11.1957582	10.76888171	10.94128281	11.18078215	9.960155006	10.69417483	9.872457016	11.63419699	11.3860524	9.273930501	11.72726555	10.72877625	11.13807432	10.78281325	10.79940294
PTPN3	9.717242811	9.733027769	9.510950974	8.850728881	8.948607687	9.307164547	9.025845094	9.136985728	9.923672654	8.839925011	9.114504621	9.996038137	9.010048913	8.939207743	9.308232389	8.477523249	9.241754859	7.866335922	7.944536547	8.646637802	8.822327273	8.231787944	8.873836934	7.673655434	8.156262925	8.650549487	7.940129618	8.931842613	7.39212009	9.390885941	8.60816708	8.67384464	9.143961261	8.795719502
PIGZ	8.830327195	9.177549526	9.824309433	9.850517724	10.70962676	9.660142727	9.49176791	10.03950252	9.565877673	9.547427655	9.601394186	10.09395197	9.554463934	8.00935936	10.55189069	9.198513548	9.543265675	7.589080934	7.938861572	9.528256806	9.228859883	8.943424324	8.916708598	8.291291746	7.630968321	9.284177281	9.569888696	9.490291852	7.586896561	9.799052942	8.840304983	9.111764738	8.895100155	8.598759399
UQCRC1	12.09820521	12.08156577	12.33190133	12.3802072	12.35688952	12.55295261	12.59000478	12.62846924	12.43767965	12.4284226	12.50660076	12.38293221	12.3047192	12.00410452	12.56514639	11.63940345	11.36461915	10.5382403	11.01045964	12.01621525	11.6181168	11.42163205	11.48093688	10.73735489	11.05744249	11.89185261	11.83430333	11.901349	10.76174739	12.08716385	11.70007828	11.86768988	12.79161453	11.89836439
SLC22A18AS	8.59638316	8.228164157	8.479143146	9.440780552	9.58034071	9.470119199	9.023710537	9.277449078	8.442124972	9.325003178	8.784805765	8.853411231	8.53459513	8.250309614	8.842826149	7.996210954	8.225806324	7.383036272	7.676580339	8.351512592	8.276424697	8.022194056	8.376573444	7.451288082	6.620417421	8.266333252	9.566062765	8.266333252	6.616754673	8.473555587	8.14846223	8.758478082	9.321305819	8.169920037
HES5	5.758654649	5.950711954	5.942090132	6.1724538	6.040347118	6.079971014	5.732276983	5.621489328	5.59593698	5.945389902	5.545698951	6.02154985	5.319571825	5.680889051	5.691684087	5.156705008	5.193988157	4.641437261	4.628751231	5.304052924	5.180181785	4.516830624	5.413729702	4.609766976	4.82982873	4.859361923	5.617109554	5.267789843	4.827738895	5.237578297	4.74654158	4.882971879	5.729838013	5.25241459
ALDH1A1	10.12505477	9.803423035	9.400600193	10.89015363	10.04901299	10.93603836	10.29531902	10.39842645	10.1213699	10.36533656	10.25914754	10.18140575	10.04196574	9.848843045	10.34898949	9.254456359	9.688355171	9.25814821	10.73619113	9.567525076	9.370829846	9.722431566	8.599694188	9.172029089	9.432452835	11.11238047	7.888229029	9.901918682	9.753179981	9.443690526	9.347783374	9.05472987	9.096119915	9.597522799
KIAA1324	8.657761771	8.597989797	8.796931605	7.88293305	7.760780778	7.871307566	7.998853158	7.858729603	8.597129624	7.663074781	8.855903161	9.245035293	8.337975105	8.252810161	8.319149614	8.143118974	7.561313056	7.053518027	7.495378708	8.869675407	7.869065037	6.94666581	7.660827394	7.944617151	8.043164856	8.219469755	7.079397719	9.087968298	6.311423423	8.294635362	8.136792414	7.914158078	7.625748652	7.494792057
PFN2	9.409511903	9.212049565	9.100016109	9.860443969	9.25680345	9.746562461	9.543225141	9.431329877	9.290750761	9.754578897	9.489084244	9.801196528	9.431833933	9.237051432	9.54492362	8.812132461	8.631207851	7.863450828	8.599910048	9.072223485	9.172467782	8.374333527	8.639091896	8.503796524	8.688195748	8.509576302	8.466860424	9.522393567	8.722099694	9.524738448	8.772756772	8.898659621	9.039162974	9.138773869
LOC145837	5.256629815	5.989250476	5.575588171	6.3260247	5.493914156	5.746658863	5.549416843	6.134916118	5.24235009	5.45643726	6.087025966	6.126178373	5.821757049	6.042471652	5.583957387	5.878181855	4.450599288	4.570073864	4.357945378	5.654334015	5.128051031	4.117743652	4.304856705	3.737793341	4.855898587	4.731351989	4.934949643	5.654168935	4.446571029	4.987685686	4.522729647	4.712335936	5.147175508	4.710590376
WARS2	3.330805259	3.453133271	3.624051041	3.415316706	3.451874241	3.241654473	3.51374623	3.489192913	3.587411022	4.090569596	3.551377939	3.40815418	3.52537617	3.349158532	3.269985973	3.266880842	3.470636247	3.367535824	3.338319486	3.411962343	3.374751412	3.442456578	3.440655497	3.228766601	3.545014084	3.504379903	3.432491949	3.30936363	3.396484118	3.726214251	3.304426933	3.466376195	3.502259838	3.390945521
SDHB	10.32262453	10.33760089	10.32198871	10.71558687	10.62770915	10.90830862	10.88841301	10.79991185	10.60618131	10.83434808	10.79940376	10.92023329	10.82800609	10.51325219	10.7463625	10.24639685	9.771106953	9.503733178	9.624315997	10.3993204	10.07951872	9.787107612	9.760929589	9.297359601	9.586604464	10.10220406	10.01045826	10.25562579	9.178470718	10.74746962	9.983020228	10.23165002	10.65581304	10.28498978
FAR2	4.302557846	4.410773956	4.172221008	4.15812845	4.336544621	4.16596471	3.885166282	3.931421023	4.397540135	3.931351099	3.838207804	4.214396704	3.931816807	3.979626853	3.91643474	4.031186127	4.086016713	4.022599069	3.709349645	3.723329126	3.833537288	3.680485018	3.906115393	3.574074175	3.623623541	3.701160454	4.337603239	3.785969947	3.765626241	3.907421807	3.96697631	3.868287876	4.054566215	3.926090899
GSS	9.264192641	9.333197587	9.476306941	9.392285718	9.54457595	9.560092064	9.724764545	9.636196191	9.501631154	9.487717431	9.517325752	9.516807957	9.560200345	9.055196304	9.837645452	9.646892674	9.341184517	8.662014417	8.743421092	9.64784918	9.391734103	9.473359364	9.502616186	9.137235221	9.365562531	9.357156965	10.39873259	9.768133969	8.809738151	9.811020847	9.314812505	9.883131818	9.293676726	9.110032264
AIMP2	10.23806449	10.13145296	10.18006561	10.54904136	10.30190921	10.70732765	10.75363879	10.49964378	10.33741636	10.59690356	10.28818771	10.03044666	10.41250973	10.25433585	10.45611225	9.783230816	9.371733621	9.257790705	9.283262234	10.11491049	9.770449513	9.762402265	9.579267987	9.088228906	9.380119614	9.849158501	9.812152202	9.830682179	9.180017968	10.19766986	10.01654791	9.768495116	10.52912028	10.29949865
ZNF57	8.68452341	8.84012632	8.793071307	8.766553231	9.052192509	9.018140202	8.502744635	8.655536641	8.815208031	8.140873636	8.778411809	9.169671376	8.654312472	8.163104053	8.798790507	8.3517213	8.123469671	7.374471487	7.08605374	8.268923159	8.391057288	8.11117398	8.462981439	7.898540135	7.694118798	7.956850865	9.447767659	8.756121893	6.718230409	8.832333105	7.870828067	8.90093927	8.065680521	7.954498304
ATP5B	13.158343	13.10491137	13.18557365	13.31495398	13.20060143	13.31118714	13.50886033	13.48985097	13.24755966	13.4603612	13.2574856	13.20025544	13.25014993	13.09333076	13.38730445	12.76140461	12.47635702	12.09336636	12.29677167	13.11492651	12.66566306	12.53031186	12.57686427	11.8644712	12.08121568	12.71093146	12.63668715	12.93155761	12.18933831	13.35678312	12.77571816	12.81443324	13.54637855	12.71900168
ZNF503-AS1	7.472231491	7.453976027	7.105538056	7.23831833	6.49983383	7.646411608	6.761462563	6.308310084	6.847275575	6.757519761	6.892327779	7.471529437	6.700304596	6.823081573	7.260856123	6.90353336	6.400480774	5.724407538	5.943464949	6.261002324	6.843535881	5.676557783	5.928539411	5.928297893	6.008120355	6.698951101	7.967918801	6.569746789	5.987766918	6.480780878	5.609583148	6.975160835	7.08790734	6.406489324
MORC2-AS1	7.477057384	7.448110703	7.628796938	7.279940353	7.282749253	7.685430407	7.309621946	6.98236449	7.295016762	7.46878905	7.23512724	6.997818649	7.197159354	7.131340452	7.142205116	6.60750748	6.807472764	6.882640854	6.470664736	6.715251004	6.772881464	6.12431395	6.973493418	6.597302383	7.046385169	6.512632779	6.930103253	6.409948443	6.342408501	6.70247398	6.142936421	6.516032268	7.511572923	7.283074423
PPP2R3A	7.913727453	8.107255489	8.563399741	8.846417442	8.6617946	9.116763404	8.772050537	8.657997009	8.008315253	8.610879011	8.826412926	8.440418206	8.490835244	7.54772801	8.526510503	7.067346234	7.050863775	6.352886099	6.392703017	6.959253695	6.454066095	6.165386737	6.99786353	5.855376272	6.175680114	6.832094503	7.396563585	6.841335387	6.123482685	7.792450895	6.900758962	7.196155787	8.49703471	7.269976894
STRADB	9.109254325	9.283503977	9.71038837	9.885779991	10.06331885	9.795596995	9.838309554	10.1045825	9.29157422	9.879907916	10.21309966	9.885384191	10.176164	9.001919973	10.22215975	9.483580347	8.807834487	8.222387674	8.268693302	9.616820988	9.220095559	9.334956332	9.035147679	8.606062191	8.795078726	9.232150544	10.67678397	9.535026641	8.297618378	10.09424673	9.167969411	9.759079744	8.964678828	9.265911854
NPY	5.308685189	6.177929618	6.386341723	6.284967046	6.24509855	5.543162301	5.954907418	5.839169803	5.622794207	5.936302654	6.455354124	6.337743765	6.003197778	5.363395092	5.78746063	4.929779734	5.145006455	5.335204744	4.678741719	6.028009238	5.409087664	4.664301472	4.983868815	6.06642799	4.953962094	4.836704534	7.351963574	5.948870481	5.119201229	4.760940417	4.909384462	5.487808535	5.537351756	5.124027872
