# Supplementary material for: Exploring the common mechanism of vascular dementia and inflammatory bowel disease: a bioinformatics-based study
Source: Front Immunol. 2024 Apr 25;15:1347415. doi: 10.3389/fimmu.2024.1347415 (PMC11084673; doi:10.3389/fimmu.2024.1347415)
Supplement: Supplementary file 1 [file DataSheet_1.zip › Supplementary material/Raw data/ssGSEA/IBMssGSEA/INM group.csv]

Gene.Symbol	group
GSM1162227	control
GSM1162228	control
GSM1162229	control
GSM1162230	control
GSM1162231	control
GSM1162232	control
GSM1162233	control
GSM1162234	control
GSM1162235	control
GSM1162236	control
GSM1162237	control
GSM1162238	control
GSM1162239	control
GSM1162240	control
GSM1162241	control
GSM1162268	UC
GSM1162269	UC
GSM1162270	UC
GSM1162271	UC
GSM1162272	UC
GSM1162273	UC
GSM1162274	UC
GSM1162275	UC
GSM1162276	UC
GSM1162277	UC
GSM1162278	UC
GSM1162279	UC
GSM1162280	UC
GSM1162281	UC
GSM1162282	UC
GSM1162283	UC
GSM1162284	UC
GSM1162285	UC
GSM1162286	UC
