# Supplementary material for: Exploring the common mechanism of vascular dementia and inflammatory bowel disease: a bioinformatics-based study
Source: Front Immunol. 2024 Apr 25;15:1347415. doi: 10.3389/fimmu.2024.1347415 (PMC11084673; doi:10.3389/fimmu.2024.1347415)
Supplement: Supplementary file 1 [file DataSheet_1.zip › Supplementary material/Raw data/ssGSEA/IBMssGSEA/m.csv]

	PTPRC	ITGB2	CYBB	IL1B	TLR2	CASP1	IL10RA	BTK
Activated CD4 T cell	0.682322134707064	0.749144936324189	0.305847666712144	0.678753839903051	0.680985779186357	0.440807085772253	0.856509567240709	0.793034638538992
Activated CD8 T cell	0.313681106275224	0.334273255885895	0.128640904775739	0.400251359294606	0.340992509731126	0.47670478339592	0.359889594149152	0.252149083023781
Activated dendritic cell	0.725293127330879	0.585263231923014	0.171662578782497	0.374807718738138	0.563096205253627	0.206600353202354	0.673210123351211	0.602735361839808
CD56dim natural killer cell	0.643184058775732	0.522062290968241	0.177157260283527	0.24923849259892	0.40593363264073	0.065998060732062	0.660036502269624	0.752336909088616
Central memory CD4 T cell	-0.323739794992246	0.268047225733607	0.433320494592794	-0.436615684938797	-0.212603337129519	-0.148207564210654	-0.324123037969118	-0.189328713992667
Effector memeory CD8 T cell	0.62088824422926	0.659746070380832	0.373185564277422	0.557403668906515	0.724743219631475	0.493694270874527	0.784136087711003	0.694162841121945
Gamma delta T cell	0.409995045400893	0.418478726083287	0.0853742081586203	0.305393781195033	0.271907110476757	0.391696483788473	0.263245348300063	0.231513266313984
Immature B cell	0.344663966466883	0.582717046138035	0.759097084437641	0.278133988843869	0.446981355488203	0.158603469837648	0.429066179642179	0.526591290605986
Macrophage	-0.321755845668586	-0.157957442947682	0.259351699453499	0.0517593054167474	-0.00780393995001586	0.0387242777783096	-0.285056432244663	-0.255077273632517
Mast cell	0.520440657240035	0.196029738417482	-0.179118521432217	0.310510731057982	0.313258221531135	-0.00894016815340538	0.559828512325453	0.554856351013653
MDSC	0.719331967777375	0.479195833811156	-0.0214559413389701	0.401846674771417	0.405862721167931	0.260230973410437	0.836685156640902	0.854303397387225
Memory B cell	-0.262664277177757	-0.696061945943023	-0.167790665659374	-0.504182593659137	-0.522136353544518	-0.441165674080141	-0.474324679458713	-0.329490979352507
Monocyte	-0.190805194479583	-0.381796582648084	-0.0928199967151271	-0.112509441800534	-0.268412647575226	-0.164969020211012	-0.268305560419905	-0.167525776078302
Natural killer T cell	0.621534601864478	0.444200993075587	0.139825616980718	0.431584496557704	0.501789736078597	0.444823929817388	0.576512123637202	0.570840453107283
Plasmacytoid dendritic cell	0.261939752161827	0.244020997071567	-0.175568172140213	0.535103265835622	0.422380168074862	0.290449132694202	0.239036740490003	0.0651570695359941
Type 2 T helper cell	0.467680240841101	0.685382354899261	0.375549403577108	0.706209404372553	0.75108092154813	0.667244137428726	0.682589346635702	0.546856099407908
