# Supplementary material for: Exploring the common mechanism of vascular dementia and inflammatory bowel disease: a bioinformatics-based study
Source: Front Immunol. 2024 Apr 25;15:1347415. doi: 10.3389/fimmu.2024.1347415 (PMC11084673; doi:10.3389/fimmu.2024.1347415)
Supplement: Supplementary file 1 [file DataSheet_1.zip › Supplementary material/Raw data/ssGSEA/IBMssGSEA/p.csv]

	PTPRC	ITGB2	CYBB	IL1B	TLR2	CASP1	IL10RA	BTK
Activated CD4 T cell	8.80381660239848e-06	3.45054214090368e-07	0.0785595944865787	1.02225304574599e-05	9.31271165716119e-06	0.00907195939935201	1.04000363876366e-10	2.24496297107635e-08
Activated CD8 T cell	0.0708326830535604	0.0533326517449368	0.468413392741989	0.0189986802716389	0.0484342859082174	0.00436740603338337	0.0365608846412901	0.150252620810573
Activated dendritic cell	1.21985967460603e-06	0.000277149692044842	0.331674034556272	0.0289582786255833	0.00052609305375162	0.241069750470168	1.28418836378152e-05	0.000161715528923967
CD56dim natural killer cell	4.08435876431135e-05	0.00154090761204206	0.316192079553667	0.155175996403794	0.0172177879694246	0.710755275588772	2.16734112212791e-05	2.88336281517587e-07
Central memory CD4 T cell	0.061795896247931	0.125346958790292	0.0104671909270091	0.00983219389637258	0.227366578839513	0.402873236865312	0.0614704788789222	0.28353592590798
Effector memeory CD8 T cell	8.92877422091765e-05	2.19186729046861e-05	0.0297162552257511	0.000615780663314247	1.25397015837692e-06	0.00300527603047285	4.10797551531061e-08	5.28199829785692e-06
Gamma delta T cell	0.0160321777059207	0.0137748426851749	0.631177134452071	0.0790265505504668	0.119791846550651	0.0219671282909588	0.132521821196636	0.187694087436665
Immature B cell	0.0459138589814523	0.000299023595949466	1.95355575050016e-07	0.111220172032644	0.00804334792307904	0.370302518246426	0.0113380785834798	0.00137757449881803
Macrophage	0.0635022560902327	0.372279898991341	0.13855840958441	0.771271561033449	0.965061491339342	0.827869421727613	0.102241266783702	0.145414916762868
Mast cell	0.00160338471563626	0.266521682886177	0.310777257899111	0.0738851264768909	0.0712340499978183	0.959978364787005	0.000576043629170631	0.000660120039987167
MDSC	1.63929734453561e-06	0.00413931292726355	0.904132505203249	0.0184838718761844	0.0172391213897183	0.137177901140018	7.09669656373535e-10	1.30566224498807e-10
Memory B cell	0.133410165016787	4.85557488771882e-06	0.342858858850837	0.00236316515231305	0.0015381058508499	0.00900930475343342	0.00459538763460721	0.0570529265575328
Monocyte	0.279728265841348	0.0258715390615734	0.601590870449362	0.526397379405124	0.124813001087075	0.351152541489843	0.124969302577128	0.343632338839317
Natural killer T cell	8.73595531256655e-05	0.00849353136845887	0.430283726780481	0.0108154637259217	0.00249803868719511	0.00839084746422447	0.00035889989024751	0.000422724535162677
Plasmacytoid dendritic cell	0.134523958006504	0.164291630302972	0.320622340000671	0.00111126217618329	0.0128301559558524	0.0956357904391432	0.173352539040599	0.714285795501872
Type 2 T helper cell	0.00528690286536082	7.73226790862225e-06	0.0286170318463328	3.06275704264891e-06	3.09545450605242e-07	1.63286859269363e-05	8.70514346673623e-06	0.000818295260359037
