# Supplementary material for: Exploring the common mechanism of vascular dementia and inflammatory bowel disease: a bioinformatics-based study
Source: Front Immunol. 2024 Apr 25;15:1347415. doi: 10.3389/fimmu.2024.1347415 (PMC11084673; doi:10.3389/fimmu.2024.1347415)
Supplement: Supplementary file 1 [file DataSheet_1.zip › Supplementary material/Raw data/ssGSEA/IBMssGSEA/ssGSEA_GSE.csv]

	Activated CD4 T cell	Activated CD8 T cell	Activated dendritic cell	CD56dim natural killer cell	Central memory CD4 T cell	Effector memeory CD8 T cell	Gamma delta T cell	Immature B cell	Macrophage	Mast cell	MDSC	Memory B cell	Monocyte	Natural killer T cell	Plasmacytoid dendritic cell	Type 2 T helper cell
GSM1162227	-0.0242900423486695	-0.214352654791834	0.318055372834622	-0.383236564627824	0.207364795315043	0.411797656945462	0.33776781967198	-0.0998426753297665	-0.438224612423815	0.146912206237206	-0.132843821073027	-0.474174054539511	-0.480669589533203	-0.112526644718442	-0.123415164880147	-0.181874979823374
GSM1162228	-0.00866681117281747	-0.155892839848606	0.309973567132526	-0.331272284678288	0.265180447489765	0.421634348498648	0.162388374842298	-0.0405882434317703	-0.469183374452508	0.16601814035406	-0.0975699793511548	-0.480669589533203	-0.493660659520586	-0.0968369564272633	-0.123415164880147	-0.0909374899116869
GSM1162229	-0.157940525308942	-0.0259821399747677	0.323503624318099	-0.363749959646748	0.276126558270894	0.320987810393203	0.415714239596283	-0.0866236617376157	-0.473462876171089	0.160852251918743	-0.134976086851823	-0.435200844577359	-0.467678519545819	-0.0618280822493011	-0.0129910699873839	-0.175379444829682
GSM1162230	-0.0454229270676911	-0.162388374842298	0.291570270129954	-0.344263354665672	0.268658897743942	0.332206687351187	0.33776781967198	0.0207085122364557	-0.424329093726384	0.0790595110046145	-0.119912618649071	-0.448191914564743	-0.461182984552127	0.00990987360431336	-0.155892839848606	-0.188370514817066
GSM1162231	-0.138369977331897	-0.298794609709829	0.291570270129954	-0.383236564627824	0.252483273551539	0.343440246714396	0.363749959646748	-0.00659311230122179	-0.473109512016242	0.137641978570288	-0.138152487454565	-0.467678519545819	-0.480669589533203	0.114561590433012	-0.149397304854914	-0.240334794766601
GSM1162232	-0.0385258033218101	-0.240334794766601	0.268965064080073	-0.305290144703521	0.259141917917112	0.355526266926729	0.383236564627824	-0.0310127215971676	-0.439096689106442	0.124705151834695	-0.11166352227352	-0.422209774589975	-0.493660659520586	-0.029906000612487	-0.162388374842298	-0.324776749684596
GSM1162233	-0.00971654592309504	-0.253325864753985	0.283894297124905	-0.357254424653056	0.304213254742249	0.38945993055614	0.298794609709829	0.0562850852872381	-0.454436560195959	0.153026551930702	-0.0596778280049644	-0.461182984552127	-0.500156194514278	0.0124944427167229	-0.116919629886455	0.0259821399747677
GSM1162234	-0.0392406876890151	-0.298794609709829	0.304648608542574	-0.350758889659364	0.298149700287073	0.357205528928303	0.383236564627824	0.00538375309344969	-0.442971206017868	0.13482969634905	-0.119912618649071	-0.435200844577359	-0.467678519545819	0.00586027838140351	-0.16888390983599	-0.194866049810758
GSM1162235	-0.095668622756264	-0.142901769861222	0.283894297124905	-0.285803539722445	0.225126174404701	0.375987932397923	0.331272284678288	-0.102168420468532	-0.453188865491037	0.159024360335353	-0.14248701484786	-0.467678519545819	-0.487165124526894	-0.0522288645769556	-0.116919629886455	0.13640623486753
GSM1162236	-0.00299765682603142	-0.285803539722445	0.291570270129954	-0.311785679697212	0.302710489487137	0.399978433365639	0.240334794766601	0.0375754149780748	-0.451779307729795	0.144753333117171	-0.0384630320713745	-0.487165124526894	-0.454687449558435	-0.00475793387115477	-0.194866049810758	0.175379444829682
GSM1162237	-0.096484239896932	-0.357254424653056	0.288996798624451	-0.383236564627824	0.241624778822599	0.392195011026666	0.376741029634132	-0.0768772524549101	-0.461240005957254	0.152602253337617	-0.114306159649157	-0.441696379571051	-0.493660659520586	0.0595278669490951	-0.142901769861222	-0.0714508849306112
GSM1162238	-0.114470165199113	-0.33776781967198	0.296760217362471	-0.376741029634132	0.233071245110712	0.362921443693645	0.305290144703521	-0.0961184706010757	-0.453025313434159	0.130659673180697	-0.178096049166457	-0.467678519545819	-0.480669589533203	-0.0317561190524569	-0.0649553499369192	-0.188370514817066
GSM1162239	0.0143855312593891	-0.233839259772909	0.318055372834622	-0.344263354665672	0.246011491819272	0.408764813176714	0.383236564627824	-0.0490064889405585	-0.449127118397563	0.0930014842419207	-0.0179842736666108	-0.448191914564743	-0.480669589533203	-0.0659389423687417	-0.175379444829682	0.142901769861222
GSM1162240	0.191576433332269	-0.162388374842298	0.33732398591647	-0.357254424653056	0.25533396185527	0.486852735498338	0.441696379571051	0.0437690852507613	-0.440885192487163	0.159550683012421	-0.0704634185910445	-0.474174054539511	-0.480669589533203	0.0313107583078334	-0.110424094892763	0.324776749684596
GSM1162241	-0.115474940503137	-0.240334794766601	0.291570270129954	-0.350758889659364	0.270319901850027	0.317824049422566	0.396227634615207	-0.0539958264316823	-0.463072445161849	0.124705151834695	-0.040966352385358	-0.454687449558435	-0.487165124526894	-0.0873741807286	-0.0909374899116869	-0.13640623486753
GSM1162268	0.000835924881924306	-0.0194866049810757	0.382669482303435	-0.357254424653056	0.279425239499028	0.448236615755472	0.454687449558435	-0.0551421244152561	-0.472889805181036	0.12930122516835	-0.025816522935371	-0.480669589533203	-0.500156194514278	0.154670115360728	-0.0129910699873839	0.259821399747677
GSM1162269	0.0660165843302035	-0.188370514817066	0.281845011380934	-0.376741029634132	0.22982224982634	0.402232205072475	0.383236564627824	-0.0202032089306002	-0.452786297116679	0.182859243049654	-0.0580915321137401	-0.493660659520586	-0.480669589533203	0.0317654346886607	0.084441954917995	0.129910699873838
GSM1162270	0.210779674649837	-0.162388374842298	0.430008874045264	-0.305290144703521	0.127465679248607	0.454178309068314	0.324776749684596	0.0379071675610593	-0.455548974950912	0.186897190098641	0.0493692665392461	-0.474174054539511	-0.467678519545819	0.0648320851444742	-0.0714508849306112	0.344263354665672
GSM1162271	0.285412792065782	-0.084441954917995	0.359283809525098	-0.292299074716137	0.202638108045246	0.444383946942652	0.422209774589975	-0.023456345259135	-0.458199449267953	0.176692338546168	0.103085797454761	-0.461182984552127	-0.480669589533203	0.0665467200647492	-0.0974330249053789	0.0649553499369192
GSM1162272	0.0301789632605157	-0.0779464199243031	0.294158169068443	-0.363749959646748	0.238719337294571	0.407659746900604	0.448191914564743	0.0139914109012576	-0.459213868309068	0.115447512740634	-0.042346645630238	-0.500156194514278	-0.474174054539511	0.0198832992377847	-0.116919629886455	0.220848189785525
GSM1162273	-0.024331539180517	0.0909374899116868	0.3300609962278	-0.324776749684596	0.22874437598086	0.415297452423771	0.422209774589975	-0.0225342638610746	-0.470788646217614	0.164387065359806	-0.105654175886176	-0.467678519545819	-0.474174054539511	0.0729069245545677	-0.0649553499369192	0.0584598149432272
GSM1162274	0.104703745229073	-0.13640623486753	0.415683739091574	-0.259821399747677	0.265211770316235	0.470771697377971	0.415714239596283	-0.00440746593937242	-0.472806421134532	0.183264795875872	0.0804617475437733	-0.487165124526894	-0.493660659520586	0.139999219687531	-0.175379444829682	0.13640623486753
GSM1162275	-0.0124614026220759	-0.181874979823374	0.277588192222275	-0.37024549464044	0.165166996691425	0.356388235279706	0.350758889659364	-0.18339829098336	-0.44992734067678	0.176660864735674	-0.0744766619597266	-0.50665172950797	-0.461182984552127	0.0745993747888491	0.0389732099621515	0.0974330249053789
GSM1162276	0.202638108045246	-0.227343724779217	0.314410024830993	-0.175379444829682	0.255071214480022	0.467310366929993	0.402723169608899	0.0873199080369134	-0.44992734067678	0.171025482936235	0.170436211196709	-0.474174054539511	-0.480669589533203	0.092681099190827	-0.162388374842298	0.16888390983599
GSM1162277	0.118238953270036	-0.311785679697212	0.379144137918706	-0.266316934741369	0.255925940354679	0.434638013516713	0.376741029634132	0.00179945240781277	-0.485764298904536	0.193841166149262	0.0392525756714673	-0.480669589533203	-0.474174054539511	0.0570807489140791	-0.0974330249053789	-0.0649553499369192
GSM1162278	0.0571040282434336	0.0259821399747677	0.30798095231957	-0.33776781967198	0.187172752492397	0.402232205072475	0.474174054539511	-0.0881370477893507	-0.469183374452508	0.16111317179378	-0.0358956892888726	-0.487165124526894	-0.493660659520586	0.0669761976285881	-0.220848189785525	0.0454687449558435
GSM1162279	-0.243402444157248	-0.298794609709829	0.259355837381636	-0.357254424653056	0.150947705336368	0.366058287172491	0.253325864753985	-0.0336621326206992	-0.453188865491037	0.178824417600028	-0.0152643360710433	-0.350758889659364	-0.441696379571051	0.0386225419250419	-0.20136158480445	-0.272812469735061
GSM1162280	-0.0417166102786793	-0.298794609709829	0.288996798624451	-0.376741029634132	0.206320911694121	0.40856636352424	0.311785679697212	-0.131406250950671	-0.472008350167593	0.174943731531436	0.0916369088228522	-0.461182984552127	-0.513147264501662	-0.0373324374277849	-0.149397304854914	0.0129910699873839
GSM1162281	0.255702174110771	-0.0324776749684596	0.403108636140391	-0.13640623486753	0.205880855312678	0.460922202767627	0.409218704602591	0.0461254774801602	-0.469183374452508	0.202507218692396	0.127465679248607	-0.487165124526894	-0.513147264501662	0.134398705290141	0.0129910699873839	0.318281214690904
GSM1162282	-0.0856155056098298	-0.266316934741369	0.315349150880228	-0.350758889659364	0.265321566503004	0.336788760164705	0.376741029634132	-0.0552845896982643	-0.468280816825413	0.0829977203010341	-0.0882154512167322	-0.454687449558435	-0.474174054539511	0.00929216878001794	-0.123415164880147	-0.253325864753985
GSM1162283	-0.0220232406693813	-0.0194866049810757	0.3300609962278	-0.324776749684596	0.254874296547469	0.447855175878661	0.441696379571051	0.0393176037975264	-0.479336879463106	0.124911871498032	0.0268009074986312	-0.487165124526894	-0.500156194514278	0.0487616107106385	-0.0519642799495354	0.298794609709829
GSM1162284	0.167086270706479	0.175379444829682	0.309973567132526	-0.37024549464044	0.187102279936687	0.448236615755472	0.305290144703521	-0.0388324870552444	-0.463040005243609	0.165347699906378	0.0303048323318235	-0.448191914564743	-0.487165124526894	0.05259898546478	-0.0909374899116869	0.0259821399747677
GSM1162285	-0.109094906510977	-0.285803539722445	0.304648608542574	-0.33776781967198	0.244778750709473	0.334477726178304	0.422209774589975	-0.118656793973491	-0.456885804022333	0.0928114667897076	-0.133449926426863	-0.454687449558435	-0.474174054539511	-0.101990582615546	-0.084441954917995	-0.110424094892763
GSM1162286	0.0400470900081301	0.0519642799495353	0.298285466324328	-0.389732099621516	0.184726407651928	0.418331890814803	0.37024549464044	-0.057062913740665	-0.421480472161463	0.11073627646057	-0.166080213374804	-0.467678519545819	-0.493660659520586	0.0693919129269039	-0.110424094892763	0.305290144703521
