# Supplementary material for: Exploring the common mechanism of vascular dementia and inflammatory bowel disease: a bioinformatics-based study
Source: Front Immunol. 2024 Apr 25;15:1347415. doi: 10.3389/fimmu.2024.1347415 (PMC11084673; doi:10.3389/fimmu.2024.1347415)
Supplement: Supplementary file 1 [file DataSheet_1.zip › Supplementary material/Raw data/ssGSEA/VDssGSEA/coDEG VD group.csv]

Gene.Symbol	group
GSM3454053	VD
GSM3454054	VD
GSM3454055	VD
GSM3454056	VD
GSM3454057	VD
GSM3454058	VD
GSM3454059	VD
GSM3454060	VD
GSM3454061	VD
GSM3454062	VD
GSM3454063	VD
GSM3454064	VD
GSM3454065	VD
GSM3454066	VD
GSM3454067	VD
GSM3454068	VD
GSM3454069	VD
GSM3454070	VD
GSM3454071	VD
GSM3454072	VD
GSM3454073	VD
GSM3454074	VD
GSM3454075	VD
GSM3454076	VD
GSM3454077	VD
GSM3454078	VD
GSM3454079	VD
GSM3454080	VD
GSM3454081	VD
GSM3454082	VD
GSM3454083	VD
GSM3454084	VD
GSM3454085	VD
GSM3454086	VD
GSM3454087	VD
GSM3454088	VD
GSM3454145	Control
GSM3454146	Control
GSM3454147	Control
GSM3454148	Control
GSM3454149	Control
GSM3454150	Control
GSM3454151	Control
GSM3454152	Control
GSM3454153	Control
GSM3454154	Control
GSM3454155	Control
GSM3454156	Control
GSM3454157	Control
GSM3454158	Control
GSM3454159	Control
GSM3454160	Control
GSM3454161	Control
GSM3454162	Control
GSM3454163	Control
GSM3454164	Control
GSM3454165	Control
GSM3454166	Control
GSM3454167	Control
GSM3454168	Control
GSM3454169	Control
GSM3454170	Control
GSM3454171	Control
GSM3454172	Control
GSM3454173	Control
GSM3454174	Control
GSM3454175	Control
GSM3454176	Control
GSM3454177	Control
GSM3454178	Control
GSM3454179	Control
GSM3454180	Control
GSM3454181	Control
GSM3454182	Control
GSM3454183	Control
GSM3454184	Control
GSM3454185	Control
GSM3454186	Control
GSM3454187	Control
GSM3454188	Control
