# Supplementary material for: Exploring the common mechanism of vascular dementia and inflammatory bowel disease: a bioinformatics-based study
Source: Front Immunol. 2024 Apr 25;15:1347415. doi: 10.3389/fimmu.2024.1347415 (PMC11084673; doi:10.3389/fimmu.2024.1347415)
Supplement: Supplementary file 1 [file DataSheet_1.zip › Supplementary material/Raw data/ssGSEA/VDssGSEA/coDEGs expression matrix in VD.csv]

Gene.Symbol	GSM3454053	GSM3454054	GSM3454055	GSM3454056	GSM3454057	GSM3454058	GSM3454059	GSM3454060	GSM3454061	GSM3454062	GSM3454063	GSM3454064	GSM3454065	GSM3454066	GSM3454067	GSM3454068	GSM3454069	GSM3454070	GSM3454071	GSM3454072	GSM3454073	GSM3454074	GSM3454075	GSM3454076	GSM3454077	GSM3454078	GSM3454079	GSM3454080	GSM3454081	GSM3454082	GSM3454083	GSM3454084	GSM3454085	GSM3454086	GSM3454087	GSM3454088	GSM3454145	GSM3454146	GSM3454147	GSM3454148	GSM3454149	GSM3454150	GSM3454151	GSM3454152	GSM3454153	GSM3454154	GSM3454155	GSM3454156	GSM3454157
SLAMF8	4.391685853	5.530980019	5.137744596	5.116955467	5.518479598	5.583857072	5.079484784	6.077876012	9.338695424	9.299948708	7.782588759	8.201349174	6.843851791	6.208485415	4.626890016	7.026828532	4.986762263	5.494267354	6.575817282	6.790252656	7.303847886	7.561077313	8.667418138	8.927483869	4.514075835	3.785212039	1.899090309	1.566277937	6.966335798	7.318343428	7.943861444	7.916735675	5.266373181	6.451483865	7.798614744	7.686474779	4.104829973	4.708069544	4.135181144	4.838833154	3.5950929	3.806028306	4.412258498	3.26347634	4.015497045	4.453512738	4.31688045	3.475733431	3.919213874
MIA	6.121533517	5.888743249	6.165276498	5.991355109	5.999088082	5.714447562	5.726719043	6.286217992	5.570637043	5.800376538	5.678703692	5.023020469	7.103422814	6.399686322	6.576984443	6.883047537	5.687015389	5.449876911	5.321132272	5.380142709	5.976142899	6.224214529	6.597285779	6.620273741	4.557857842	4.338277583	4.832796958	5.0398867	5.88291272	6.203599911	6.401475624	6.403262709	4.815665836	5.652897683	6.456807357	5.756114764	4.104829973	4.138648257	3.816607235	3.563140181	3.225136538	4.870727342	4.285402219	4.697785265	4.513030866	4.592896682	4.796325962	3.790204733	3.461840527
SPP1	11.93960352	11.97758114	11.86940673	12.13385522	12.11739841	12.11776006	12.17107904	11.94587277	14.22075285	14.39355336	12.67311337	12.54977582	11.91527047	11.92029675	12.9416754	12.95450238	12.12648029	12.12355682	12.40784765	12.35949221	14.00779992	14.0973541	15.64301403	15.26306001	10.74749884	10.69797686	11.06688556	10.92125847	13.69687926	13.6786418	13.8792239	13.5799463	13.50366409	13.38932439	14.76029648	14.89094808	10.70256582	10.8361403	11.08584587	10.84531852	11.9437295	11.89626283	11.12485779	11.15916643	10.1910819	10.25618267	10.69142762	10.680387	12.23531859
C5AR1	4.001656557	4.488667166	4.752036228	4.996265778	4.268438797	4.486539296	4.957955556	2.989352756	7.042222657	6.597450111	7.457320519	6.642211004	5.431743389	6.122904104	6.339195036	4.815665836	5.287372882	4.965614546	6.204247472	5.857889544	5.878231272	5.04904772	6.933343519	6.600623516	2.422312163	4.145257867	4.014184609	3.162539427	5.647670043	5.464725918	6.703140202	5.878231272	5.775077662	5.098806186	6.796993898	6.511897962	2.889817082	3.161946944	3.816607235	3.013856313	4.501837185	3.334601925	2.518479598	3.590697116	3.635131258	3.83065501	2.933517098	3.363748271	3.009910928
SERPINA3	7.895085168	7.742631419	7.60091042	7.837697492	7.850738397	7.431359332	7.550166762	7.332234047	13.06868876	12.77618353	10.40180107	10.64208322	7.470270084	6.941651804	6.425185043	5.977448295	7.385529374	7.531381461	9.304082845	8.919432979	11.28370759	11.35326847	12.18582852	12.0727816	5.726268256	6.000455743	4.523216	4.956162592	8.192093333	8.24327901	8.659143325	8.971321655	6.991896935	7.124064278	9.286922925	9.313166476	7.580036828	7.559545797	7.305089376	7.377226482	6.3368675	5.565718124	5.861269399	6.238861305	5.931954142	6.108985603	6.585570126	6.696200475	7.094310598
PEX6	9.586667345	9.464478182	9.380206386	9.321094957	9.242298466	9.705822939	9.028022843	9.435823438	10.81009313	10.59684062	10.5664231	10.86666246	9.897895493	9.875060426	9.928814978	9.84021097	9.659599183	6.186551243	6.006119782	9.239572206	10.06356609	10.3864886	10.37978447	10.24255023	9.292406224	9.386551997	9.428302435	9.499505188	8.951991745	8.861531691	8.762797262	9.220849522	9.041125631	9.384819454	9.701816068	9.652156274	9.205132902	9.26870539	9.135633849	9.269762678	9.742612845	9.773945193	9.430102751	9.52353313	8.990176977	8.60292397	8.334207548	8.733426621	6.600022199
ADCY7	8.521109644	6.868277867	6.587115654	7.238738398	6.647881628	6.930302516	7.047204122	7.122827995	7.344230626	7.572435523	7.668415756	7.830165641	7.765091051	7.848093591	7.81097322	7.954324628	6.696993088	6.994311836	7.701892494	7.747378514	7.28574218	7.525520809	8.079524	8.149009223	7.11032977	7.293573077	7.153924523	7.003641917	16.49468431	7.503752678	8.108428366	16.44911509	7.13476604	7.221729266	8.624029377	8.859454853	7.07138349	7.240914065	7.208019132	7.212031398	6.644757593	6.899001426	7.047685288	7.005170437	6.744487612	6.606133011	6.948388705	7.338572542	6.037304695
IGLL5	3.198806121	3.963066064	3.217743918	3.807733731	3.188370669	3.102670481	1.93282266	4.728220651	5.652844973	5.392317423	3.084964667	4.115273202	3.200538048	5.279064287	3.086838703	3.931780375	4.592786784	4.965614546	3.013856313	3.99966846	7.751224059	7.361830918	7.841055534	8.014697421	2.679066067	1.384212373	2.753708348	2.894104441	5.481146481	5.383831329	5.595970452	5.903261618	4.403012024	4.462081197	3.564485769	4.17727296	0.521715897	3.804320862	3.816607235	3.176686498	2.250716409	3.144658243	3.209166633	4.015497045	3.49467914	2.429714411	3.26513239	3.363748271	3.817924164
FPR1	8.321289813	8.058946728	8.408766798	8.257881761	8.365598757	8.407658288	8.592642529	8.459567227	9.786071389	9.707251271	10.29640173	10.11472796	8.522018928	8.397061139	8.886469903	8.514837314	8.959250865	8.867454773	9.465858959	9.247543618	9.132225643	8.965450092	10.46512746	10.48716949	6.254472886	5.69814288	6.318276961	5.604444215	9.572926579	9.697140057	10.33961057	10.08035954	8.131630033	8.013507417	9.172942192	9.053556598	7.308104764	7.205362036	7.496618839	7.397643178	6.857157722	6.739035993	7.105561924	6.731967848	7.587722373	7.455387664	6.300621732	6.428914333	8.047845641
ITGB2	1.158089865	4.329202759	2.297860335	3.750559217	4.653055801	4.851932719	3.76350531	3.376061532	3.021061616	3.588053203	4.675438209	4.903704665	3.200538048	4.76086668	5.930563425	3.931780375	4.809437143	4.38738383	4.879403059	4.70948932	4.226270509	4.2417729	4.951798953	4.858346744	5.007686898	3.710603879	3.400126005	3.384212373	5.433217219	4.213175713	4.733912551	5.93914705	4.345861785	4.531954755	5.522293044	5.925118053	2.889817082	3.881203952	3.446596815	4.435486427	4.201403233	2.554588852	2.372993055	4.755574897	5.185166944	4.291915526	4.670656249	3.578317187	5.82416321
PDLIM4	6.25995091	6.644943106	6.218349546	6.621297751	6.445075723	6.137744596	6.304586198	6.26368345	8.580022968	8.645049102	6.695407427	6.62057024	7.203330008	7.023509767	6.244713605	6.883047537	5.961534812	5.944109144	7.264235599	6.920965781	6.749869427	7.108582108	7.636118117	7.755366258	5.434382934	5.212818212	5.21002666	5.283360765	6.151203124	6.371007856	6.678263542	6.583469972	6.653134853	6.232491469	7.464635837	7.222688375	5.031640396	5.266648767	5.01983598	5.1109822	4.391433148	5.461539634	5.333813064	5.21688848	5.011720569	5.613301967	5.018445667	5.482985859	6.050408866
CD300A	4.058469305	4.329202759	5.514307947	4.657686236	4.268438797	4.406017378	4.533558768	5.735008408	5.394967001	5.326165088	4.593116455	5.440136339	3.200538048	4.148850386	3.086838703	2.292456976	4.647987409	5.31101366	4.718381774	4.376189244	5.838462424	5.532126699	5.999502662	6.037668068	4.594983168	4.045358166	4.832796958	4.709692031	5.687427147	5.217886441	5.526499239	6.116879043	4.815665836	4.962300641	5.63673123	5.322723479	5.240370455	4.581975897	4.905475495	5.018936519	5.296916207	4.633315808	4.95265561	4.961024033	3.49467914	4.50370884	4.13321778	3.442699612	3.461840527
PARVG	4.570637043	5.136538833	4.979215016	5.102824837	4.534932218	5.42391921	4.824958741	4.771392367	6.568067882	6.923851784	6.803323919	6.808065108	6.131289574	6.362524037	6.576984443	5.446353548	5.319871319	5.067513449	6.090812965	5.750263633	5.699725538	5.749869427	6.793555498	7.13204604	4.634383996	4.925161698	3.737495899	4.530693207	5.932388466	6.303377855	6.823835511	6.390168956	5.522869961	6.211924072	7.61687313	7.403012024	5.013445839	4.742557122	4.505694817	4.967650095	3.914648935	4.286489814	3.209166633	4.640138586	4.748390195	5.055282436	4.93091123	4.507911207	4.652106833
SLC7A7	4.908480927	4.985507127	5.081992456	5.439953074	5.390421883	5.803323919	5.495855027	6.090812965	7.420796191	7.230514981	7.081972882	7.373153033	7.892609778	7.753241333	7.917865648	8.01768861	6.32583452	6.680411238	7.533472884	7.535318266	6.72661888	6.870070021	7.903228384	7.931563138	5.211745177	5.151240438	5.322060689	5.420517574	6.727870416	6.885000963	7.340701015	7.472108436	6.864095086	7.394935487	8.696398669	8.422033839	5.935598408	5.699011004	5.834099197	6.073157078	5.633850001	5.781504362	5.754592804	5.556224273	5.464665865	5.920352855	4.912713258	4.873082172	5.169482932
IDO1	2.717877987	4.768281643	1.795944145	0.825426495	3.823179889	2.794415866	1.93282266	3.124121312	10.95397574	11.10404223	7.634076973	7.317977822	3.200538048	2.398366467	3.086838703	2.292456976	3.969174874	3.841795567	4.718381774	3.821305042	1.009252313	1.746217907	1.775174516	3.259604816	2.285946119	3.664499572	3.661568541	3.026930214	-0.69085806	4.822430243	5.007851758	3.550973073	1.800519292	4.814535344	4.189533898	3.247369087	2.889817082	3.524023102	2.970528882	-0.339269992	2.523100663	2.12685628	2.969852037	1.398366467	3.345079059	3.505694817	1.913241428	2.497029956	2.83065501
PTPRC	8.128695666	8.629236069	7.833017956	8.18934312	7.955607176	8.467515649	7.574217849	7.961875231	8.661941793	9.254268792	8.58139445	8.910719878	8.112228672	8.592951628	7.777243226	8.687169812	7.813474704	8.41079426	8.281793692	8.713392833	8.132197286	8.584900343	9.037617605	9.325148351	7.521802484	8.115101042	7.494355604	7.978310893	8.566012053	8.864857528	8.475889861	8.914544519	8.407939399	8.762907155	8.86396987	9.486273092	7.512595239	8.022092385	7.798114383	8.089499163	7.453210102	7.923655194	7.511941552	8.034819188	8.203635894	8.218830305	7.706394441	8.464470674	7.680450022
SAMSN1	4.206296168	4.815665836	3.00198764	5.019508968	3.081835855	4.406017378	5.04904772	4.399749142	7.326165088	7.2454828	5.85724922	6.455145875	5.724513853	5.962343175	6.244713605	5.916406391	5.687015389	5.205865106	5.568067882	6.599256525	6.43989198	6.299578411	7.285266212	7.301260815	4.748291526	4.780298518	4.470120522	5.00776933	5.849635067	5.938541802	6.767746311	6.647722942	5.042464092	5.41648709	7.101705377	6.995081257	4.774980801	4.524138365	4.505694817	4.967650095	2.779429686	4.14944827	4.684336098	5.116267505	4.918512515	5.499259688	4.894104441	4.708475337	4.195770237
GNLY	4.908480927	5.530980019	5.901221846	5.444284121	5.354962352	6.12586925	5.574370915	6.649626025	5.729820646	5.441967713	3.084964667	4.835493151	6.604662235	6.768427608	7.499875191	7.328328433	5.848945058	6.797184681	6.775101876	6.448541476	6.598873535	7.489611879	6.826501755	6.823648221	2.679066067	4.170808735	4.618277528	4.492088812	7.536018607	7.733027787	7.741838716	7.946390289	6.304988755	6.506628449	7.633983518	7.489080554	6.092368515	6.047605105	5.834099197	5.784057421	4.391433148	3.4299605	3.433892221	3.911832546	4.748390195	4.967650095	4.341159045	4.925772584	3.713437059
TLR2	6.214283403	6.484289802	6.206583472	6.701000612	6.745575469	7.293928019	6.660730008	7.202195863	9.852985543	9.660480975	8.933967219	8.771865679	8.584900343	8.696059805	9.116267505	9.066480013	7.672893268	7.791952888	8.520011966	8.569311145	8.37019057	8.378239065	9.960933563	9.91382439	5.877780331	5.43695644	5.856059293	5.557294751	8.156956744	8.507444882	9.08568724	8.744524712	7.831982461	8.052807761	9.051328914	9.252952343	7.121343055	7.143195615	7.273041356	6.963767346	5.527821942	6.037466205	6.188188829	5.731119336	6.755329437	6.806928643	6.324412217	6.165645974	6.999336844
ACRC	9.234500475	9.240589677	9.345013813	9.236383579	9.13860591	9.135949715	9.282151544	9.313166476	8.755703747	9.037355169	8.848496375	8.844590392	9.789419769	9.653543222	9.967170621	10.29685085	8.429552893	8.730894647	8.046602439	8.007006649	9.0273572	8.788706339	8.773163453	8.725641928	8.6929744	8.598367285	8.830223908	8.779212397	9.354686928	9.615998066	9.972568072	9.620981194	9.771507675	9.557460182	9.747757977	9.875913064	7.494355604	7.554701699	7.513582472	7.43911281	8.157365513	7.756728003	7.79537123	7.970909467	8.126951151	8.176053953	8.016050371	8.00469553	8.45102167
RHBDF2	9.70995488	9.600712326	9.660946239	9.577192766	9.698953571	9.440907326	9.686719366	9.483208205	10.77231457	10.56059274	10.52919907	10.73840898	11.51235468	11.48834228	11.64044598	11.5928383	10.27105101	10.18243087	11.39527423	11.33806759	11.08538703	11.1748798	12.00363933	11.95042992	8.417177722	8.403904892	8.028718645	8.036496869	10.56359936	10.51707048	10.92812916	10.93289863	11.12252233	11.21803452	12.46055141	12.25040293	9.428660369	9.579111389	9.62616532	9.510222394	9.325367465	9.103885593	9.361572928	9.230492907	9.059414053	9.025088659	8.518016677	8.63196609	9.510222394
PEG3	9.867670526	9.820613076	9.704355045	9.693589447	10.14733354	10.27638103	9.92200497	10.07753244	9.548581118	9.303730393	9.089606259	9.335472458	9.527067287	9.153319176	9.352570891	9.375087358	9.985590837	9.765475026	9.094596834	8.988862173	9.76649846	9.433125149	9.17019202	9.24527306	10.36859272	10.31052507	10.57367851	10.36497147	10.48716949	10.19463466	9.955302674	9.977819171	9.562936832	9.794624906	9.158433341	9.246382587	10.43715348	10.17897372	10.06842513	10.15962559	9.714583294	9.644542235	9.633602961	9.621264078	10.12667601	10.16928027	10.35934383	10.29374845	8.916620434
TRAF3IP3	3.576984443	2.441967713	0.819427754	3.933864191	4.133066641	4.78828651	2.206583472	2.250716409	4.376189244	4.238404739	3.084964667	4.903704665	3.200538048	4.655583335	3.086838703	4.755771236	4.476090961	5.169925001	5.110368157	5.733414159	3.601661564	4.996348866	4.992021943	6.059304693	4.025465301	4.385101084	3.578761162	3.274480932	4.441113361	4.641839251	5.208521276	4.906890596	3.664081218	5.14405837	6.021633222	5.5721429	4.184583683	4.62108223	4.638009932	4.894996039	3.321928095	4.489375758	2.062919128	2.875433164	3.635131258	3.83065501	3.441723664	3.923414882	2.83065501
TGFBI	6.79446365	6.669770889	7.12700807	6.981105532	7.284534954	7.548156096	7.259968213	7.718356589	9.710546906	9.505454017	9.621802751	9.680281949	8.532814269	8.134879262	8.70876693	8.555011983	7.018629756	7.006903553	8.147672576	8.305156453	8.814364516	8.52777883	9.344605956	9.470883128	7.640417739	7.574120435	6.708018812	6.526499239	8.102853777	8.41337126	8.904446465	8.733526312	7.843274496	8.173070835	9.715690772	9.793190881	7.637796894	7.652396861	7.298483795	7.216175228	6.717298414	6.320601479	6.516771839	5.990562843	8.349931633	7.990166547	7.376699977	7.449178997	5.122599642
CCR1	7.008511012	7.049888579	6.743101881	7.153291231	7.187388464	7.354897551	7.582418747	7.321298104	8.281793692	8.289934116	7.717525232	7.53310066	7.983014539	7.944109144	7.746069678	7.562859692	7.385529374	7.459009646	8.708564089	8.561723154	8.58380869	8.387407589	9.892297265	10.03608521	6.320933247	5.906094772	5.708982418	5.910069506	8.070772083	8.116898149	8.854043331	8.90692927	7.082266469	6.911369956	8.27611585	8.370607283	6.364971466	6.20521827	6.550859933	6.740772835	6.363683863	6.341388005	6.435976598	6.31621497	7.728283184	7.487012428	6.524023102	6.580036828	5.248555485
ITGAL	4.160168035	4.425154182	5.22314994	4.788670359	4.203132047	4.965275008	5.243874015	4.99983424	6.328872887	6.7703724	6.107294013	5.542918057	6.282747765	5.548935208	4.946304274	5.851289745	4.901044338	4.778173783	5.036820054	4.95265561	5.91684542	6.110751965	7.405423065	7.15929631	4.025465301	3.821492636	3.661568541	3.328278927	6.414964981	6.308405956	6.555378597	6.602589711	6.45124142	5.993437942	6.796993898	6.891515685	4.184583683	4.864004021	5.132537531	4.72240575	4.330125999	4.330916878	4.412258498	4.545418789	5.185166944	4.129131465	4.13321778	3.870002006	4.016152815
EVI2B	5.160019694	4.943549066	5.993521193	6.179470069	4.268438797	5.583857072	6.293234956	6.077876012	6.132650928	5.712425847	6.636624621	6.316081837	7.622455623	7.790707844	7.962949151	7.840534971	6.621297751	6.599557374	8.357357942	8.333714426	6.819005028	6.674607701	8.088671341	7.738862194	6.517148298	5.740822428	5.856059293	5.933256723	6.164759072	5.811516363	6.451817159	6.313549974	6.638968215	6.870478049	7.81632488	8.130589489	5.206080653	5.150344632	5.261403602	5.318011063	6.064584279	6.105600438	5.796803091	5.964935391	4.423424924	5.661778098	5.749672284	5.118177702	5.740475239
COL27A1	4.391685853	4.393453552	4.979215016	4.539957046	4.40589228	5.133444458	4.7872304	4.813875482	3.021061616	4.283496952	5.258150312	3.468324561	3.200538048	5.351978494	3.086838703	5.977448295	3.827482815	4.352627684	3.829536208	3.559095869	2.977279923	3.865278406	4.235591919	4.516163504	4.291238427	4.243594043	4.749277917	4.188079715	4.396478864	4.590807174	5.417107898	5.125185527	5.366450791	5.207373262	5.844013393	4.94682029	4.184583683	3.161946944	1.460395665	3.176686498	3.225136538	3.031802542	4.412258498	4.782612848	4.332234047	4.249322635	2.610373517	3.702681986	5.169482932
IL10RA	7.034515784	7.166255404	6.977616648	6.931823819	7.239107088	7.386971934	7.149896521	6.890554879	9.763236781	9.61483838	9.619377136	9.647458426	9.580258567	9.399819811	9.299334299	9.515192534	8.022816545	7.875749351	9.603080841	9.231485916	9.343691939	9.140543165	9.882378948	10.04235344	6.945271687	7.020857415	6.862910794	6.889302637	8.384069494	8.45254408	8.838363933	8.556463791	8.932800953	8.917306258	10.08647287	9.990231735	7.686474779	7.720998635	7.898690294	7.546156813	7.03651707	6.96523256	7.00271162	7.137254876	7.161650611	7.208234358	7.334684073	7.309793975	7.324312934
LOC100131262	8.43052942	8.479750549	8.654550477	8.615886533	8.534259963	8.26655404	8.685972603	8.479327048	7.754199779	7.868550237	7.861052686	7.793495731	8.159574578	8.077012029	7.902109057	7.725491569	7.275576789	7.984209005	7.802231238	7.016890201	7.091474279	7.340962764	7.338048129	6.946304274	8.265571959	8.449270049	8.482214792	8.302638924	8.077836752	8.290289954	8.124235372	8.27933746	8.407939399	8.333418472	9.210519153	9.066326665	6.916142909	7.282986185	7.212138716	6.917196548	7.414996061	7.144883131	7.169077582	7.266734877	6.860174097	6.9946862	7.075950978	7.163723662	5.603844489
SASH3	5.100507751	5.559095869	5.514307947	5.568794413	5.684439239	5.906183219	5.555547772	6.194612027	6.517148298	6.640324694	5.986009313	6.240651054	6.604662235	6.736003919	6.839504859	6.916142909	5.353276582	5.868822555	6.575817282	6.078111554	6.467665481	6.847149487	7.892386561	7.83461047	5.211745177	5.129434553	5.420207936	5.523042991	6.791114996	6.891314639	7.154948377	7.303361065	6.343577646	6.626192167	8.201817617	8.029490238	5.050648935	5.4405028	5.48286726	5.540640896	5.229525721	4.286489814	5.24191307	5.031640396	5.185166944	5.42466032	4.39811493	4.614385071	5.54757503
CHI3L1	9.341330768	8.36461749	8.581089789	8.55348107	8.389647154	8.493288889	8.471144714	8.835063492	13.35267281	12.88556951	11.666583	11.73212845	10.11043293	10.07322847	9.317387673	9.341535175	9.329301706	8.917426929	9.908952719	9.872465533	11.13024642	11.08073427	12.23578438	12.30601875	8.466781243	8.384244122	7.949483437	7.985977931	10.62795627	10.48522628	11.08730927	11.34854917	11.1793317	11.39462228	12.6282026	12.43179139	9.184852559	9.065990231	9.372208908	9.473343897	8.41099685	8.353908976	8.410895559	8.354427658	8.345323707	8.271205528	8.699432111	8.853458634	8.48697547
CYBB	8.286455839	8.10921612	8.158832412	8.290815078	8.603012638	8.554567692	8.748679998	8.572289219	10.04416305	9.893881455	9.487433679	9.367768042	9.364786444	9.122428354	8.911177167	9.177034739	8.056398641	8.16035344	9.067543106	9.157620935	9.349102316	9.224272172	10.44187239	10.39360339	7.618452982	7.55653423	7.528051854	7.466496373	9.1951822	9.124026254	9.713032659	9.859046551	8.877645022	8.754175212	10.94182439	10.74811421	8.148383116	8.063236447	8.348508492	8.125907225	7.609667631	7.328493441	7.217084563	7.491204681	8.937806516	8.897289371	8.118129977	8.086048391	7.324312934
TNFRSF10B	7.329070819	7.598900895	7.836061961	7.602180308	7.239107088	7.557041289	7.520633123	7.654425431	9.007717811	9.047404627	8.515656362	8.459853468	8.146624827	8.626474031	8.245884716	8.131847506	7.399764847	7.482659688	8.382544563	8.292473893	8.691525441	8.719464321	9.085379703	9.227332798	6.91148011	6.779526249	6.795633845	6.932127887	7.874653692	7.951927484	8.056199382	8.084671629	8.24368154	8.382099488	9.194159349	9.288832155	6.631578313	6.584465163	6.60253513	6.73525735	6.252248006	6.5980525	6.411137088	6.683149437	6.708348539	6.920571787	6.563869197	6.30619575	7.870432718
ANGPT2	7.584962501	7.943398239	8.020939099	8.139626585	7.700388717	7.544041081	7.962800338	7.654425431	9.460312842	9.660480975	8.453573257	8.38534697	7.046000505	7.474779583	7.729620744	7.249810609	6.08003371	6.653477364	7.727419988	6.936724533	10.22800075	10.46545574	10.54879535	10.65133204	6.517148298	6.72661888	6.380015347	6.240686125	9.515728822	9.682633194	9.733457775	9.658286971	9.254268792	8.93121549	10.6662648	10.85416368	6.451362647	6.382560456	6.29049325	5.998756333	6.86702885	6.529200862	6.9669295	7.163094658	7.118864754	7.334076066	6.754592804	6.927015375	8.417573329
C10orf10	11.09507943	10.80354503	11.14232765	11.28933026	10.25868293	10.31954346	10.70867027	10.47297076	13.75310439	13.44162022	12.59026626	12.77035266	9.283773542	9.205460867	9.767411628	9.739405247	10.61092984	10.69619728	11.00690355	10.96998955	11.23273503	11.46133461	11.80722172	11.5809357	8.643968896	8.995528164	9.237557076	9.006444686	10.86684424	10.59254292	10.94671011	11.02513193	10.63458086	10.26622029	10.61200456	10.63895491	8.875771934	8.906675103	8.926781071	8.787302432	9.981373155	9.949263484	9.985153923	9.786347714	9.254394725	9.038505498	8.843516988	9.031579586	11.01592359
IKZF1	6.551312437	6.935121707	6.933864191	6.981105532	7.146231724	7.171802289	7.131592208	7.586577667	7.223717819	6.562691372	6.5499545	6.694972345	8.770688181	8.381399807	8.660074566	8.771671518	7.659287641	7.527189496	8.760047234	8.789629534	7.920407591	8.02733687	9.229543392	8.881929302	6.812743586	6.722003857	6.660179456	6.361072941	7.990521133	7.612136722	8.188916049	8.179259658	8.57021847	8.395329363	9.822351156	9.73045765	6.174044468	5.864186145	6.398303587	6.231432973	7.207301481	7.084026736	6.732317091	6.595586588	6.998880748	6.986929532	6.143458247	6.236436341	7.295903955
TMC8	7.092018663	5.638222939	6.218349546	5.71757563	5.284858114	5.583857072	6.043027284	6.32298851	7.178500092	7.113799609	6.61549441	7.304938441	7.203330008	7.270844951	7.173015704	6.979341127	6.895486183	6.326892069	7.334766217	7.281214125	7.336687041	7.39890084	8.094883013	8.314691528	5.756114764	5.105908509	5.949011301	5.227474378	6.353827916	6.287101226	6.531610806	6.453179835	6.935663401	7.062899293	8.296587303	8.252804548	5.731119336	5.456958306	5.726218159	5.530004624	5.847149487	5.693896872	6.021388276	5.509425726	5.587777516	5.198589484	5.209596711	4.460757016	5.95949061
LOC100131043	8.512784027	8.420533054	9.161233791	8.641513888	8.350581745	7.923764414	8.458798613	8.551665857	8.550619483	8.472765489	8.838972153	8.746378472	10.28007989	10.38275116	9.955724685	10.101604	8.999989641	8.533616021	8.18585926	8.54991912	9.003569582	8.716983332	8.505125588	8.851800703	7.880416338	7.939611621	7.384117122	7.660625158	8.120828681	8.181837369	8.245771142	7.89086777	9.098980301	8.958478084	9.297548504	9.068294217	6.033584947	6.210671344	6.32172918	6.23763176	7.719942397	7.744289732	7.990521133	7.965869147	7.732391917	7.802468848	7.909804864	7.780889507	8.371872714
NCF1	8.234201064	8.04106522	7.96811617	7.995507381	7.966611476	8.077601165	8.076933459	7.626192167	10.30655179	9.891269959	9.335669487	9.67051632	8.788166537	8.626474031	9.287822699	9.287428056	8.316248251	8.402244028	9.038127202	8.719099367	8.152359414	8.569101681	9.581972437	9.337662891	7.250698995	7.305223527	7.153924523	7.141956847	8.012172625	8.149933869	8.177529462	8.267698958	8.938768799	8.776457224	9.938044444	10.11438827	7.111902776	7.559545797	7.496618839	7.216175228	7.334076066	7.405829727	6.9669295	7.524224807	7.736812267	7.931411052	7.356193017	7.61558907	7.168192787
ZBED6	7.952987427	7.878321443	8.158832412	8.037546954	7.862135923	7.458693085	7.895352524	7.72904587	8.083039295	8.358861246	8.799233998	8.532871552	10.62134658	10.37799994	10.71976785	10.77231457	8.354427658	7.929149604	9.333693876	8.96449483	8.382099488	7.880236251	8.319788323	8.340962764	7.492088812	7.282764797	7.610047766	7.451574771	8.031113295	7.839863745	8.579745742	8.046502134	9.820038141	9.250938417	10.1309987	9.964014307	6.330191922	6.226447612	6.385101084	6.322193272	7.026991219	6.809980865	7.24995	7.158312669	7.478606066	7.449801068	7.630213582	7.449178997	9.111552834
FYB	5.791162889	6.002690939	5.421693591	6.008263827	6.146456367	6.304351322	6.072290263	6.090812965	8.211780958	7.833099368	7.904568216	7.98872645	7.892609778	7.891292299	7.962949151	8.146830695	7.37144035	7.421647188	8.617717283	8.610217437	7.832098846	7.8587581	9.108005491	9.274506626	6.391496328	6.144733209	5.823460906	6.10579299	6.893658435	6.960023233	7.607520702	7.412040515	7.115655707	6.751420991	8.254455517	8.09588177	6.033584947	6.324048147	6.32172918	6.518537453	6.023428228	6.037466205	5.959277506	5.964935391	6.914099291	6.552782095	5.996515027	6.122904104	5.894817763
MAFF	7.907244154	7.742631419	7.735356915	7.651183626	7.599557374	7.67563279	7.381129385	7.386528223	9.194951443	9.032886426	8.853355427	8.521412802	7.983014539	8.160260741	8.370607283	8.24327901	7.307133827	7.578247804	8.156603623	7.504804386	8.142426202	8.230559129	8.866778916	8.629611084	6.344100054	6.216745858	6.071896084	5.933256723	9.203698863	9.151841995	9.385791044	9.236735289	9.026116557	8.890487822	9.373752791	9.419983407	6.771198143	6.865733271	6.794320295	6.612651714	6.042504328	6.105600438	6.040491189	6.136538833	6.53813186	6.498643922	6.733065182	6.673620852	9.089800957
S100A4	5.870727342	5.573424429	6.055282436	5.387066998	5.657370996	6.260331519	5.942773215	6.002235902	7.095474593	6.944216826	6.636624621	6.642211004	7.938844457	7.833750499	7.934330467	7.848277735	7.09930913	5.99767762	8.373400963	8.612299371	7.793101207	7.390421883	8.298087845	8.139701813	5.796898498	5.585625352	5.823460906	5.456656392	7.508319119	7.123817106	7.474481376	7.962949151	8.495979909	8.351426452	10.24449282	10.20483183	7.014164092	6.512043256	6.672321338	6.875342812	6.22073396	5.781504362	6.171691928	5.524714545	6.77415722	5.846965199	5.83665375	6.236436341	5.623182184
LY96	7.134237553	6.792048616	6.905077248	6.856974708	6.944066069	7.01336373	6.975763691	7.050568916	8.880798947	9.064727907	8.652185937	8.539294257	6.749795502	7.521340627	7.81097322	7.541865316	7.018629756	7.196186242	8.760047234	8.893848004	8.537675203	8.449573512	9.515054806	9.526966637	6.812743586	6.476507968	6.057036085	6.398523656	7.488947692	7.474526111	8.20952504	7.937882225	7.124615509	6.4302373	8.351036649	7.914868734	6.707866605	6.471914249	6.614980432	6.64613512	6.440685995	6.637370723	6.794702542	6.77913996	6.973929448	6.659890988	6.716163794	6.712931542	6.260573671
GPR84	4.908480927	5.328410939	5.993521193	5.632353762	4.59476368	5.357681365	5.574370915	5.771829276	7.724150174	7.511389319	6.736352186	6.835353816	3.200538048	4.148850386	3.086838703	3.931780375	4.592786784	4.829163081	5.181809971	4.978121587	5.436650311	6.272492568	6.933343519	6.501251794	3.47143614	3.531840114	3.49467914	4.213318688	6.426788895	6.751297912	6.742309436	6.80023377	4.566277937	5.098806186	6.32464385	5.853034293	4.257942405	3.524023102	3.446596815	3.868913316	4.067038853	4.489375758	4.532986111	4.158683933	5.076815597	5.327288451	4.757929197	4.068304097	3.461840527
HSPA6	2.717877987	5.058628463	3.913945353	4.424907272	3.741863495	4.910422287	4.924637875	5.103750631	6.916033111	6.7703724	5.85724922	6.202988058	5.431743389	6.166163083	6.745921433	6.625386537	4.238404739	4.806028306	5.964765552	6.053207189	5.897578562	5.875342812	6.666954957	6.934731561	4.291238427	4.732017745	4.971374491	5.505694817	5.77827043	5.905387005	6.211602046	6.01717686	4.862546201	5.098806186	5.907067386	6.220449461	4.581754421	4.804131021	4.135181144	4.240931597	3.5950929	3.144658243	5.143608301	4.065772497	4.423424924	4.453512738	4.912713258	4.475614234	3.919213874
IL21R	4.058469305	4.046963479	2.406892762	2.813403967	3.576095263	3.102670481	3.6819618	4.399749142	5.033423002	5.453936321	4.593116455	3.934211202	3.200538048	2.398366467	4.626890016	4.251552027	4.539843039	3.464725918	5.450058921	4.454601701	4.584630961	4.730220367	5.961236879	5.5767622	4.025465301	1.384212373	2.49138155	2.894104441	3.90830431	4.107909366	4.335127593	4.452301813	4.766528909	3.300016025	5.119551479	5.484408284	1.838833154	3.229101544	1.853584765	-0.339269992	2.109753852	2.924463225	3.987682003	2.109753852	3.769546184	2.840315121	2.610373517	4.371584486	5.094776309
AIM2	4.611350327	4.573981261	5.168303416	4.956418866	4.766139123	5.024650817	5.243874015	4.347165386	7.969777987	7.815065372	6.714851565	6.338932966	5.582197339	5.670760373	5.035203407	5.404515484	4.986762263	5.222297703	8.057294966	7.336965923	6.194612027	5.881113961	7.447371955	7.362137221	5.474779583	4.810571635	5.093223354	5.207875631	3.90830431	4.978289861	5.028718645	5.151538917	6.159871337	5.798471801	7.169077582	7.37733814	5.013445839	4.63673123	4.562130165	4.636198103	5.090735143	5.260366114	5.478412752	5.052408222	5.282543374	4.564597845	4.475375812	4.227969797	5.069884094
CCDC88B	6.526096437	6.258081013	6.835214468	6.506774274	5.953597344	5.864959915	6.479483089	5.972641978	6.893479994	6.602262197	6.753265917	6.652185937	7.180585652	7.228606514	7.273161376	6.949397605	6.450877677	6.038918989	7.228924767	6.773599826	6.661201743	6.617413445	7.179835929	6.926448621	5.474779583	6.102554702	6.415431104	5.66224949	6.893658435	7.03015997	6.586674243	6.562635262	6.805933501	7.315449288	7.61687313	7.521975642	6.110675211	6.260123927	5.864186145	6.00776933	6.728820857	6.309208829	6.343806222	6.136538833	6.083440219	6.051128953	5.686397533	5.237209961	5.95949061
INPP5D	9.085828783	9.592546351	9.046682678	9.52052119	9.351402093	9.27670602	9.318314349	9.169446086	10.30552113	10.23821153	10.57167075	10.79026014	10.79146218	10.78653691	10.80061445	10.8447721	10.06984462	9.812537156	10.67937984	10.75227456	11.1867879	11.0109754	11.63261605	11.85947912	9.113301692	9.137716347	8.985266435	9.083792158	9.887724606	9.959394717	10.28689745	10.37863952	10.28982396	10.69396731	11.4289076	11.65126773	9.277971077	9.362624753	9.348829838	9.355063598	8.984282317	8.999409392	9.116267505	9.116969796	9.468856099	9.355310607	8.588328837	8.78099803	9.593837347
CCDC102A	5.378039794	5.941479202	6.206583472	6.109677045	6.166827664	6.000124308	6.017054013	5.87552351	6.893479994	6.50476058	6.695407427	6.920746909	7.512595239	7.185586017	7.679738809	6.777424551	7.046401822	6.038918989	7.264235599	7.201150941	6.43989198	6.33916228	6.7220541	6.678859007	5.828836516	6.216745858	6.123512836	6.062165213	6.737048467	6.254264449	6.353211705	6.368570654	6.550775073	6.649626025	6.499318318	6.649493947	5.498790557	5.374528109	4.881203952	5.471555682	5.296916207	5.301765154	5.707409887	4.961024033	5.901488066	5.4673658	5.209596711	5.359491198	5.492913512
ALOX5	7.448511111	7.924987111	7.633262378	7.766029476	8.00326987	7.49273683	7.926862809	7.605915213	9.768546194	9.54717807	9.21322933	9.4988712	9.469596931	9.256139296	8.99191777	9.317952891	8.488238889	8.280838988	9.217360816	9.374016606	9.914846756	9.827745485	10.75509314	10.82515463	7.521802484	7.377401941	7.404765908	7.144395829	8.865687791	8.976005974	9.390820943	9.361359245	9.536104339	9.444078538	10.50702397	10.5034129	8.183872515	8.287771783	8.426233917	8.198445041	7.568319415	7.465581409	7.764310596	7.674374035	7.79121078	7.72559181	7.446201485	7.364955378	7.620893623
CASP1	5.666902758	6.359232789	6.218349546	6.227934415	6.166827664	6.325503877	6.34976906	6.961577368	8.573215562	8.469671741	7.656359137	7.343708265	7.296578868	6.418410725	6.145257867	6.850991124	6.002566853	6.293065865	6.628579559	7.466406402	7.553629294	7.541352895	9.041890618	8.846343055	5.814252583	5.246531042	5.372737054	5.811988496	7.592292136	7.286727616	7.994665405	7.806656232	6.271463028	6.254438148	7.95906437	7.586977727	6.083440219	6.004137831	6.036577672	6.102631889	5.414498709	5.988308762	6.411137088	5.916230741	6.897978884	6.806928643	6.22073396	5.931172028	4.238123704
SLC17A9	6.089489427	6.76711339	6.442028719	6.721652109	6.084573937	6.515438961	6.56817968	6.890554879	6.593391123	6.640324694	6.803323919	6.798757672	7.409078901	7.348663073	7.87099925	7.103904872	5.586894965	5.655372876	6.405673332	6.42697384	7.396699212	7.643193034	8.527505754	8.588811069	6.344100054	5.863184178	6.041417582	6.237420876	7.437446112	7.553233996	8.205703424	8.165184114	6.790492246	6.969725093	8.259535587	8.361572928	6.416611273	6.424413326	6.437935617	6.165276498	6.494208517	6.341388005	6.516771839	6.333681545	6.261956623	6.216103884	6.710097368	6.258323544	5.603844489
HCLS1	10.34946012	10.35917626	10.11973503	10.28566145	10.46994851	10.45568607	10.26277712	10.17912699	11.63664794	11.64449999	11.39068662	11.52482435	11.86483406	11.92711413	11.91375291	11.90232662	10.76105619	10.86437678	11.58379832	11.34120402	11.6896014	11.93425457	13.02624817	12.92357054	9.409702904	9.463235102	9.256373481	9.224724366	11.50830637	11.55942103	12.15426376	12.12683968	11.60513053	11.75532483	12.93937463	12.94718905	10.47344836	10.5185718	10.6928238	10.43361996	9.892704635	9.791973829	9.806739145	9.818300208	10.42872002	10.30988173	9.788829266	10.01744811	11.26960263
BTK	6.804558128	6.507911207	6.519867472	6.236752872	7.165904552	6.44178468	6.836746558	6.589265598	7.807568015	7.676670112	7.668415756	7.633569574	8.31526613	8.029490238	8.304124797	7.645499502	7.786557926	6.890264277	8.602753439	8.654359614	8.286532282	7.926099738	9.121704912	8.893083999	6.924659705	6.735456473	7.057075915	6.754936613	7.519881922	7.115999875	7.867551298	7.927320458	7.663021716	7.465941464	9.021209643	8.665832268	6.654478084	6.283292667	6.788430465	6.665701666	6.56229855	6.196421322	6.815477482	6.65510976	7.14572615	7.046963479	7.251308355	6.043349009	6.141656379
RUNX3	7.034515784	7.06406908	7.055441946	6.880551388	7.002815016	7.403482023	6.770566735	7.455599196	9.329532555	9.076481601	8.76540799	8.876787765	9.169446086	8.965885058	9.181590766	9.341535175	7.355513042	7.358877402	8.213640332	8.120314124	7.964234677	8.285818661	8.835063492	8.779067519	6.496795046	6.318476352	6.236858367	6.365486186	7.82720258	7.932670707	8.139071653	8.184848002	7.283258617	7.893636131	8.265356501	8.475331103	6.566725632	6.758860047	6.90525426	6.973655166	6.887758199	6.9946862	6.312482596	6.979593317	7.324528038	7.098070798	6.878096005	7.163723662	7.483267492
CMTM7	7.074948158	5.941479202	5.934211202	5.417107898	6.166827664	5.864959915	5.217458828	5.771829276	6.593391123	6.14278281	5.553233996	6.714043445	6.450635131	7.046502134	6.384339365	7.194105018	5.416176586	6.444740867	6.272492568	6.130267714	5.067750689	5.547688427	5.938541802	6.140641839	5.679117828	5.984083319	6.236858367	5.420517574	5.983706193	6.434321604	6.193090464	6.204031651	6.120619069	6.077993788	6.32464385	6.545589136	5.986594975	6.715507829	6.5902568	6.295228726	6.520791981	6.290120518	5.902729781	6.785813037	6.055601439	6.796182793	6.466586338	6.456988494	8.305508557
TCIRG1	7.604444215	7.555011983	7.628177466	7.528051854	7.541666063	7.696123748	7.447371955	7.630775686	9.167860849	9.191517402	8.388713765	8.352546551	8.425277622	8.372721052	8.474339706	8.501507932	7.659287641	7.572031409	8.213640332	8.482711584	8.621876803	8.669627617	9.461644953	9.480051383	6.575817282	6.340046435	6.331180408	6.7703724	7.648991943	7.913615431	8.034252782	8.040863832	7.997220999	8.363184608	9.467800318	9.407302916	7.162743036	7.075597121	6.717424428	7.258271576	6.948281334	7.251795658	6.845720642	6.869593843	7.026828532	6.894215921	6.574955199	6.927015375	8.131989319
LAMP3	1.990020516	3.784442396	2.008593398	3.498907854	2.721903367	2.561793336	2.950770293	3.719086781	5.995309924	6.157829883	3.084964667	4.80032895	3.200538048	3.832145397	3.086838703	2.292456976	2.019100099	4.251552027	4.718381774	4.495384787	4.087774809	1.746217907	4.235591919	4.627533884	3.297320909	3.385989248	2.753708348	3.811516363	3.622267195	3.620543288	3.988350536	4.094310598	5.123056311	4.391559506	4.016808288	4.77836707	2.069884094	2.47143614	1.853584765	-0.339269992	2.779429686	3.587612079	2.20428344	2.979299091	4.282134505	2.098032083	2.122599642	4.643113435	3.597285779
CRYAB	12.68659466	12.46006999	12.58098591	12.37806271	12.50455431	12.99352249	12.40501042	12.83410719	14.51716775	14.53275385	14.6763517	14.69324712	13.47085743	13.49590875	13.32559714	13.3431311	13.07998287	13.31849245	13.90951674	13.76969088	13.73547747	14.14512936	14.33867443	14.24711816	12.6426175	12.72255329	12.79412017	12.81172884	13.09997562	13.11455812	13.26007419	13.42307824	12.98385876	13.43426985	13.57223609	13.50366409	12.27854608	12.25882796	12.48184487	12.56065684	13.26298541	13.29278841	13.18274607	13.1273033	12.46988867	12.38210545	12.78127081	12.78238098	12.4300249
BTN3A2	4.763798193	5.026116557	3.85724922	5.141205561	5.760671033	4.644810599	5.535961449	4.813875482	8.6259371	8.492913512	7.021347447	6.888071697	3.200538048	5.13231071	4.626890016	5.231927035	5.827949752	5.345079059	5.878997548	6.053207189	6.686011238	6.505490504	6.666954957	6.998134097	5.368827396	5.406455137	4.570190561	5.303243532	5.206870718	4.99368768	5.090268126	5.166975307	5.641839251	5.519925272	6.281657344	5.756114764	4.367992818	4.675023015	4.666902758	5.257249169	4.556731441	4.664604142	5.24191307	4.961024033	5.354314212	5.827856376	5.77163511	4.790396415	4.348728154
SLCO4A1	9.736165625	9.924834331	9.835609253	9.919827283	9.432772158	9.803362504	9.58791192	9.744431961	9.541110854	9.542619384	9.332159988	9.607721263	9.147831543	9.395191519	9.211306792	9.368991847	9.57543497	9.439628484	9.689426359	9.812106505	11.18507355	11.50004368	11.50198898	11.70790941	6.784298043	7.051348908	7.384117122	7.211244154	10.77176557	10.91266098	10.69355101	11.22454484	10.24995218	10.9367313	10.60887989	10.66088399	8.478026047	8.828731533	8.656306553	8.707562143	8.084202644	8.175228476	7.928692535	8.228624196	8.033888547	8.037930448	7.736327312	8.044474481	10.50764527
SLA	9.376209198	9.185850152	9.196358035	9.23913342	9.211172565	9.440907326	9.172703255	9.214662859	11.24318492	11.33674856	10.88788557	10.96656642	10.70526709	10.89394139	10.71976785	10.66346	9.373628862	9.792102461	10.7445309	10.55125588	10.52985575	10.8494051	11.98103993	11.90296248	8.58139445	8.75499186	8.886268153	9.082775211	10.57019405	10.73298416	11.21720933	11.20939065	10.10352406	10.15169746	11.49173522	11.67852652	9.05985638	9.424027312	9.404088879	9.228022867	9.15306765	9.154250374	9.163723662	9.155766938	8.937806516	9.233980869	9.204287935	9.374468177	9.996229426
FAM65C	6.444101382	7.287780269	6.87004735	7.097141351	6.445075723	6.638489153	6.867869217	6.547688427	6.424536828	6.423857433	6.418162658	6.362652952	8.832506119	8.875534803	9.293860417	9.103345669	6.391054006	6.263062031	7.121114467	7.565550138	7.28574218	7.408360964	7.620462429	7.891214106	6.151426994	6.144733209	6.318276961	6.313049739	7.395014271	7.353957611	7.527706973	7.494973202	8.013753705	7.988193876	8.289417147	8.261005986	6.631578313	6.260123927	6.367575349	6.195842594	5.847149487	6.126932177	6.264477098	6.077208434	5.798471801	5.484171311	5.817642066	5.915967228	7.389631339
CXorf21	3.576984443	4.518363882	5.640670259	4.502305326	3.657791301	3.102670481	5.474541022	5.221729266	5.754641925	4.869094821	5.85724922	5.051368903	6.450635131	4.866733469	6.339195036	6.255271614	5.586894965	4.829163081	6.819333826	6.053207189	5.838462424	5.687015389	6.582031261	6.524887354	4.917635337	4.530119411	5.238545236	4.790396415	5.797089293	4.590807174	5.417107898	5.125185527	5.197072113	4.531954755	5.844013393	5.775416624	5.050648935	4.086214295	4.862546201	4.51697456	5.468204751	4.14944827	4.871814664	4.640138586	4.82055442	4.330916878	4.554927367	3.208592997	4.562017898
AIF1	9.666605842	9.738775286	9.906548003	9.736681718	10.08337422	9.916378947	10.07105316	10.13576115	10.65964509	10.2605607	10.02475774	10.09895854	10.50034397	10.39765497	10.51760426	10.36935678	10.80662958	10.15228018	11.30850111	11.40281125	11.27436316	10.90918166	12.45286483	12.37135226	9.731294071	9.492817812	9.423741595	9.335554557	10.78931787	10.5658651	11.43441551	11.38411613	9.787098331	9.735238681	11.48926691	11.14881768	9.94396376	9.673237617	9.977411466	9.775561869	9.718627307	9.718293624	9.803638505	9.367976764	10.14689151	9.721457355	9.022148495	9.107616145	8.749080692
KLHL6	3.576984443	4.393453552	3.419588461	3.557745242	4.133066641	2.561793336	3.835121561	4.543600504	5.995309924	6.525405656	6.482630033	6.704895352	3.200538048	3.832145397	3.086838703	3.465686434	4.592786784	3.841795567	1.612109612	5.05687675	4.82092978	4.220307191	5.313950037	4.609178738	1.579648701	3.090579488	3.578761162	3.977279923	4.144808172	4.371584486	4.57242159	4.597395336	6.077522627	4.492088812	5.844013393	6.744339205	5.624419187	4.964255916	4.791928955	5.200970706	4.556731441	3.661568541	3.987682003	4.065772497	3.892319589	4.745921433	4.949397605	4.736799834	3.530004624
GEM	6.170145986	6.32639644	5.792216125	6.603299067	6.415586444	6.854960027	6.412881128	6.890554879	8.85818674	8.710920358	7.233619677	7.421507968	8.465446365	8.268318384	7.017790938	7.704831797	6.621297751	6.453210102	7.90971664	8.240475686	7.8751395	7.592869208	8.309442916	8.240475686	6.734435677	6.613599902	6.479839692	6.169077582	8.988345314	8.86407232	9.488021009	9.729445806	7.56140027	7.71356341	7.872380654	8.139175131	6.788622383	6.338867441	6.418038609	6.4319277	6.023428228	6.062165213	6.140040293	6.157049656	6.559152118	6.170514217	6.171287198	6.170919164	7.455478324
HK2	6.705683203	7.316581022	6.322392123	7.00698603	7.485740536	7.825870721	7.304217089	7.470658874	7.395770376	7.629544124	6.956290735	7.151482957	6.716441228	7.25937981	7.481057419	7.390990807	7.503884183	7.680708558	8.449095528	8.694613943	7.987504372	8.242158334	9.69108277	9.877160057	6.115961638	6.248067086	6.391054006	6.174778851	7.226199662	7.453421953	7.71727321	8.186077817	8.179360293	8.606527687	9.852411892	9.994467833	6.862021937	6.913791399	7.086253328	7.039241632	6.118712104	6.450180247	6.645896796	6.440808113	6.690434556	6.43530257	5.783479765	5.895708921	7.989436243
IGF2BP3	7.598025124	7.884484798	7.995871046	7.921731572	7.425786696	7.16005678	7.714346543	7.300857217	7.552330052	7.771052458	8.069212807	7.593761842	8.934731561	8.962056045	8.740995991	8.892308427	8.002794337	7.564457749	7.802231238	7.96811617	8.016419137	7.69501074	7.960364009	8.007882668	7.40161679	7.246356387	7.16035344	7.226801751	7.658395274	7.229030836	7.454510985	7.287542641	8.329194513	8.010085822	8.463539399	8.413985634	6.351458931	6.645446521	6.677719642	5.954538465	6.962619617	6.870070021	6.815477482	7.147055244	6.725466508	6.696788584	6.897712015	6.673620852	7.797327751
CEBPB	11.25884312	10.96170769	10.90507448	10.96383108	11.20939065	11.46398634	11.2272089	11.28971379	12.11096302	11.88203189	11.28291381	11.47471063	11.44839629	11.34403272	11.56686551	11.45562941	10.5209075	10.76564565	10.91566385	10.79009091	11.24361373	11.21803452	11.8432615	11.79065245	10.00786464	10.08603375	10.29583645	10.17501744	11.10272354	10.87163633	11.38851594	11.40350944	11.03639712	11.07702185	11.81401249	11.55722875	10.09398791	9.952430786	10.20041183	10.11534015	9.977287816	10.06160448	10.12452524	9.9039815	10.508432	10.3021853	10.00098899	10.00535623	10.62172028
MYO1F	7.210080395	7.0946987	7.678626028	7.104945569	6.647881628	7.246303987	6.900267484	7.47653775	8.414863968	8.428098412	8.596621415	8.275439852	8.511738122	8.901299498	9.395904228	8.717248006	8.018384299	8.003445571	8.933511674	8.839354331	8.697478667	8.799233998	9.670395905	9.623316692	6.537275509	7.045277853	6.628418735	6.544850821	7.748402528	7.940939687	8.191404003	8.208055006	8.131630033	8.545865906	9.378749074	9.121600173	7.461960867	7.151203124	7.3424669	7.534031039	7.288085735	7.523475475	7.200736366	7.103750631	7.170072328	6.943182744	6.727520095	6.74087202	7.066010024
RBM6	8.234201064	8.263648934	8.098051441	8.221480504	8.172280422	7.918183636	8.219364293	7.662956289	8.57028824	8.548474874	8.830305477	8.362749632	10.09760131	9.95146954	10.49544725	10.2686022	8.677816782	8.432618657	9.527167931	9.3793266	8.935831285	8.235310335	9.259725958	9.094781159	8.012398599	7.750891676	7.699342796	7.451574771	8.714876811	8.544680387	9.08568724	8.448784374	9.551015498	9.131743501	9.951158806	9.644127995	7.04228302	7.213014848	7.204211504	7.052887655	8.227297401	8.430713886	7.759423165	7.719011261	7.936464736	8.067177293	8.063791589	7.628177466	8.751962413
GBP2	4.872901168	5.379378367	5.846412195	5.369533199	5.354962352	4.88066392	4.707866605	5.073354008	10.22226662	9.869281975	7.342254454	7.765919822	3.200538048	5.837164119	5.220022607	5.851289745	5.21916852	4.965614546	6.819333826	6.448541476	6.673516934	6.661463751	7.673153162	7.614818085	5.514249923	4.992521866	5.322060689	4.900511683	6.041095426	6.047605105	5.982280605	5.847149487	5.775077662	5.911700393	7.249270342	6.936378127	5.672321338	5.026442075	5.323584652	5.171544766	5.771003893	5.835957503	5.562691372	5.257249169	5.66528366	6.246810444	5.77163511	5.621297751	4.016152815
IL1B	5.988058091	6.644943106	6.322392123	6.461659999	7.115999875	6.404390255	6.770566735	6.334108937	8.494480615	8.269608002	7.822500538	7.688173158	6.528971134	6.078229311	6.576984443	6.452967947	5.416176586	4.922365776	6.339522557	5.150568636	7.179982247	7.276603399	8.352935947	8.472765489	4.947422075	5.151240438	5.266579876	4.900511683	7.638808545	8.029490238	8.170330113	7.866006121	5.460395665	5.186041393	7.249270342	6.545589136	3.609287395	5.39471487	5.579094053	3.098960956	5.229525721	5.12655265	4.912361038	5.09392239	6.998880748	6.583967653	6.171287198	6.180201696	4.622805494
G0S2	7.546979549	7.759692404	7.94330127	8.081796701	8.152741531	8.235451134	8.067701267	8.21236227	5.806217897	6.080347288	6.769448951	6.293065865	9.141097531	9.229967439	10.47645585	10.40878045	7.447903673	7.053007489	7.264235599	7.654017312	7.251256134	6.635318013	6.611919828	6.764652097	8.357632856	8.504015677	8.890068646	8.777738792	8.522105497	8.529473617	8.873998158	8.763273401	7.578317187	8.016798048	7.768768136	7.391417352	6.728495777	6.483223027	6.853905777	6.710755798	6.847287687	6.699827585	6.856288201	6.979593317	7.693000032	7.673932562	7.338048129	7.613897775	6.786990267
FAM26F	3.947336121	4.861816738	5.326429487	5.129207243	4.653055801	5.401256004	5.574370915	4.095241869	10.16410047	10.42997203	8.732896896	8.532871552	5.004963975	5.782950044	4.838462424	6.407830084	5.783335315	5.964510757	7.573062373	7.779622805	7.336687041	7.536704325	8.678483634	9.110497703	6.496795046	6.46229175	6.344393825	6.591852307	6.221160604	6.077286989	6.804558128	6.622805494	6.518884533	6.408954068	8.254455517	8.247962408	6.707866605	6.39905797	6.480552632	6.623827709	6.740971198	6.173787346	6.385037623	6.39849222	5.354314212	5.95419631	6.005541994	5.560894741	4.746711896
SERPINA1	1.857980995	2.441967713	3.85724922	0.825426495	2.319804923	1.46712601	3.153626538	4.145857241	3.021061616	1.916055071	3.084964667	2.406392608	3.200538048	2.398366467	3.086838703	2.292456976	2.019100099	2.877599915	3.92061557	1.787518506	1.009252313	1.746217907	2.583193408	1.65147384	3.208592997	1.384212373	3.400126005	3.274480932	2.943893755	1.216317907	0.472869993	2.125641378	1.800519292	2.685264108	4.4325419	2.116496862	2.402385119	2.062919128	0.298399559	2.45798434	2.779429686	1.313416595	2.969852037	2.38827059	1.1109822	0.721501334	2.22314994	2.436589077	-0.171583462
ADAMTS9	7.026625146	7.58150522	7.224214529	7.594132466	7.927560121	7.840754787	7.770153742	7.864197527	10.37681567	10.37426039	9.844734606	9.65859873	8.576560762	8.932062735	7.118444927	7.355804499	6.968031441	7.079680853	6.679790546	7.085745812	9.380699786	9.547638817	10.29468831	10.26577877	7.176741489	7.136274938	6.558870852	6.381288463	8.352887278	8.799091116	8.85666582	8.905409128	7.736986313	8.031822809	7.857546548	8.130589489	7.248939111	7.282986185	6.930780813	6.814016906	6.440685995	6.708551411	6.609667631	6.417107898	7.273161376	7.662890859	7.27622706	6.775561869	9.890490617
RNF19B	9.887461433	9.955302674	10.0878138	9.817007144	9.710939345	9.139673603	9.686719366	9.330410271	10.44084627	10.58840118	10.3982014	10.19577928	10.45839153	10.44916192	10.6756263	10.74435312	10.56094741	10.59291042	10.29374845	10.02801268	9.981520064	9.874297706	9.888267599	9.732011508	8.816277815	8.78112463	9.393721675	9.328039624	9.952725191	9.452460805	9.973254197	9.833064478	10.73373502	10.37426039	10.58221464	10.67331395	7.869049447	7.976311403	8.553939809	8.509498499	9.132225643	9.192791397	9.346986211	9.094781159	8.918523477	9.00978746	9.260089325	9.149266129	10.02475774
IL18	3.710603879	4.329202759	3.347946982	4.275302903	5.05336693	4.78828651	3.969174874	3.719086781	5.456777165	4.499728666	5.462923225	5.582197339	7.157755594	6.704895352	6.425185043	6.520358691	5.416176586	5.494267354	7.440685995	7.206870718	4.687838787	5.257387843	6.933343519	6.425277622	5.110291383	4.766139123	5.093223354	5.073354008	5.866324381	5.837256893	6.193090464	6.325503877	6.611214699	5.41648709	6.760597659	7.318409891	5.400377193	5.39471487	5.230232405	5.306597858	3.5950929	4.838462424	4.412258498	3.790971308	5.133293343	4.932475315	4.065772497	4.594983168	4.622805494
GIMAP2	5.037869903	5.345731361	4.075872351	5.034556241	5.284858114	4.78828651	5.291238427	4.448905808	6.770882474	6.752970887	6.835353816	6.76086668	7.132121665	6.826992368	6.989832739	6.72006818	6.647061562	5.857294967	7.195444585	7.23189175	6.873376256	6.475226778	7.62811044	8.380445149	5.514249923	5.750312901	5.672789298	5.669145601	6.012542383	5.959959329	6.246181712	6.396856582	5.992813408	6.279678853	7.490024996	7.077954531	5.240370455	5.354314212	5.413254577	5.58330404	5.81076063	5.595860787	5.91930152	5.905210009	5.750263633	5.620974458	5.783479765	5.552725597	4.268851566
RGS18	5.576595494	5.311614769	5.661254148	5.583857072	5.760671033	5.729370827	5.860311055	5.928257096	5.729820646	5.637370723	5.986009313	6.316081837	6.874845775	7.153384379	6.294249081	6.625386537	5.416176586	5.964510757	6.724162716	7.040471044	7.061510178	6.870070021	8.208467483	8.092115852	5.110291383	5.567508763	5.033908785	5.283360765	6.208843991	6.364005872	7.068857293	6.864732379	6.343577646	6.007068503	7.196782909	7.501310344	5.542918057	5.383894844	5.60389902	5.744141304	5.527821942	5.170661484	5.611675784	5.381542951	5.185166944	5.484171311	4.576873326	4.507911207	5.01762721
LAMA4	7.289951062	7.325073928	7.791354443	7.64748488	6.965656982	7.115368838	7.494267354	7.645989482	7.288034828	7.284075603	6.819333826	7.586757018	8.501617691	8.859157917	9.311355989	9.210519153	7.866187992	7.554800433	8.057294966	8.489257684	6.962938522	7.055043136	7.422497683	7.601087998	7.659195805	7.644519041	7.094388226	7.277475444	6.932974596	7.043509844	7.490143008	7.41751128	7.905995263	8.242158334	8.839829018	8.570664943	6.800376538	6.65823774	6.752724983	6.90898858	7.259570202	7.166753837	6.984502232	7.229790768	7.839782714	7.730744834	7.600158884	7.445638714	8.381654276
PNISR	7.562677345	7.756274231	7.66308714	7.811894082	7.512856631	7.932974596	7.516569089	7.570190561	7.774932368	7.603476352	7.749425817	7.839203788	8.465446365	8.646902786	8.632246828	8.649738281	8.27711643	7.762785052	8.147672576	8.557336991	8.185567799	7.99973063	8.527505754	8.3365886	7.772823962	7.359814144	7.131894778	7.434444261	8.034920308	7.809839044	7.881507631	7.982322554	8.50354809	8.185941222	8.640324694	8.684722841	7.087209318	6.850991124	7.029246621	7.229596405	7.635851465	7.611811369	7.226412193	7.261922065	7.862215708	7.497705107	7.395471132	7.547915195	7.734859022
RUNX2	2.717877987	3.035688592	2.673672809	2.378103564	2.448298537	3.282679638	3.6819618	2.518479598	3.021061616	3.861999138	3.084964667	2.406392608	3.200538048	2.398366467	3.086838703	2.292456976	3.180201696	3.523561956	3.44464953	1.787518506	2.122599642	1.746217907	1.775174516	3.980307616	1.579648701	2.951456148	4.014184609	2.739482809	4.144808172	4.055282436	3.739482809	4.57620644	3.118635773	3.67616451	3.759202841	4.132915486	2.889817082	3.881203952	4.004963975	3.013856313	3.009910928	3.931085101	1.891962354	3.351069137	2.38827059	3.169630303	2.773236191	2.925859832	1.873263154
BNIP3L	8.332587831	8.327767266	8.50248084	8.247822825	8.31063784	8.074298902	8.297042688	8.152359414	7.875015239	7.63571812	7.700133684	7.860870166	8.770688181	8.220271621	8.082824119	8.71288098	8.407252141	8.385925826	8.827996437	8.250733822	8.78099803	8.235310335	8.546880278	8.667281157	8.464065192	8.210635536	8.290061211	8.048526942	8.329812823	8.092455965	8.086487507	8.037990991	8.70338198	8.655793763	9.116267505	8.536390078	8.071955218	8.030403432	8.189061449	8.09588177	7.900844615	8.361693866	8.12387415	7.358651201	8.102323118	8.168192787	8.063791589	8.197623248	8.623007305
PALLD	10.69181727	10.98187416	10.72758266	10.79596205	10.75750951	10.42941251	10.50684718	10.37452012	10.92754378	11.02852314	11.22983935	10.91206378	11.6771561	11.69009268	11.11181889	11.02209621	11.03639712	10.81637194	11.21060196	11.28971379	11.01996498	10.82494266	11.38411613	11.26982283	10.1740789	9.934476825	9.841367782	9.651358421	10.43908798	10.72071893	10.734143	10.33773257	10.92266911	10.72603655	10.90543125	11.17196896	9.847414359	9.587370783	9.527067287	9.878583472	10.17276299	10.44936109	10.23016617	9.851441903	10.07335893	10.2632692	10.26016285	9.85408918	11.08468995
NACC2	11.08584587	11.33194602	11.13553483	11.24169186	11.01149449	10.45922818	11.04583493	10.38696797	11.59963941	11.47939764	11.67914613	11.82073185	12.53216789	12.24228642	12.32247859	12.41404686	11.44507002	11.47708953	12.02260112	11.68166958	11.27515738	11.16129401	11.68140314	11.51085778	10.49564013	10.58859581	10.5266215	10.57000914	10.87588202	10.60208818	10.65450441	10.91060691	12.0454849	12.03018533	11.59061801	12.06900543	9.526614305	9.61789618	9.868292055	9.583290211	10.64091277	10.46688618	10.43567792	10.50742302	10.6129701	10.59664539	10.43175683	10.39001678	11.28193003
TNFAIP8L1	14.22615234	14.23299481	14.31246304	14.32320485	13.9135295	14.11715457	14.04728871	14.10289191	14.36456745	13.91790677	13.95149365	14.43800707	14.1733054	14.15665822	14.37508511	14.1903657	14.01385343	13.20434807	13.04857953	13.42151135	15.14445177	14.64248312	14.56687338	14.67973376	14.10813315	13.92799849	13.85944986	13.91163259	14.23948473	14.23514587	14.25808128	14.0973541	14.64784402	14.72364075	14.54688803	14.24988385	14.03913105	13.53541342	13.49102871	13.87698168	13.12106863	13.09997562	13.3835157	13.28782959	13.46177612	13.22707892	13.3431311	13.42560401	13.65744324
PPP1R18	8.47007565	8.428498733	8.629724908	8.346073701	8.277646371	8.312165566	8.399002977	8.44457341	9.75494889	9.505454017	9.077208434	9.19805678	9.699508663	9.773945193	9.928814978	9.819445365	8.692698825	8.729245852	9.2494185	9.394352354	9.162539427	9.329685061	9.928670766	10.25214363	8.075459487	8.208691607	7.921665948	8.235943822	9.060830016	9.006326079	9.274613678	9.49723547	8.816054237	9.407935495	10.30536814	10.07419066	8.194955968	8.140049694	8.186651371	8.336309645	7.964160339	8.225916239	8.341379829	8.27656919	8.083420664	8.243208993	7.980244604	8.16592302	8.233813499
BIK	3.832145397	1.857980995	3.481918118	0.825426495	1.736700368	3.364778399	3.6819618	1.088710308	3.021061616	1.916055071	3.084964667	2.406392608	3.200538048	3.469522116	3.086838703	2.292456976	4.238404739	3.841795567	4.456897928	3.415120372	4.226270509	3.794415866	4.235591919	1.65147384	2.909010647	2.615575548	3.661568541	3.656109348	2.817924164	1.216317907	1.526326623	3.330389674	2.406892762	3.613843621	3.459431619	4.033746875	3.352108355	3.161946944	2.45798434	3.013856313	2.523100663	3.144658243	2.062919128	2.38827059	1.899090309	1.737495899	3.49514961	1.054644216	1.873263154
BACE2	8.224994728	8.019907504	8.261005986	8.332711224	7.850738397	8.092018663	8.264114835	7.878253815	8.831388752	8.769874297	8.736942803	8.667072397	9.091294392	8.687465743	9.510626017	9.44583647	8.056398641	8.061549885	8.694767555	8.375670345	8.803169569	8.677732594	9.014656403	8.992855052	8.409983617	8.190460175	8.180219982	8.11578956	8.869276304	8.74534684	8.845380507	8.792885967	9.194385706	8.886581975	9.168787318	9.050308825	7.346481143	7.357665196	7.166753837	7.057075915	7.762846104	7.637370723	7.610278514	7.628874355	7.77209621	7.892386561	7.802385689	7.742309436	8.692275748
STX2	8.702802918	8.606881442	8.739941893	8.783130653	8.578428194	8.080660798	8.70838658	8.057115745	8.527505754	7.95087748	8.370062326	8.696686322	9.555893109	9.531883105	9.481068552	9.508734196	9.375490682	8.780907595	9.346578912	9.551591646	8.887080587	8.548793582	9.40903209	9.12433992	8.724802223	8.501398164	8.163594184	8.083635751	8.578428194	8.130135198	8.511040431	8.286345415	9.551015498	8.983674761	9.777551464	9.402761295	7.48766273	7.184036662	7.419278624	7.454813349	8.109600235	8.097451233	8.134879262	7.690768326	8.022500408	7.911127588	8.080660798	7.782673067	8.730788531
SNORD89	10.92411659	10.94631771	11.10066475	10.88249134	10.74344225	10.75475858	10.65781428	10.92546036	11.02319251	10.91566385	11.19191196	11.28971379	12.63273632	12.45738277	12.36923548	12.69704261	12.18582852	12.08666555	13.08758959	13.13663543	10.81343197	11.12466421	11.87336353	11.70110257	10.78325406	10.98013695	10.2729299	10.55142554	10.92546036	10.44084627	10.49354093	10.86231258	11.76417641	12.15736087	12.46861375	12.35510511	8.708665513	9.393043386	9.501551837	9.300049682	11.24678862	11.34898438	10.75661764	10.74945355	10.82494266	10.92899454	10.6364347	10.63838933	11.45736956
FAM167B	7.134237553	6.240370455	5.978121587	6.039080319	5.425030733	6.218456395	5.338932966	6.016890201	7.862078931	7.961513533	7.930541684	7.871622178	8.06015947	7.724864904	8.495531754	8.344915938	6.187934216	6.345992199	5.784442396	6.500431848	7.047805554	7.144808172	7.20494867	7.306983106	5.828836516	6.185968542	6.123512836	5.712830417	8.275499764	8.128771467	8.410576055	8.43052942	6.864095086	6.781432039	7.540982699	6.913901368	6.199311482	5.934254572	5.931172028	5.851105986	6.440685995	6.208879843	6.203743839	5.941479202	5.886772476	5.999875682	5.548141926	5.762284322	6.270638866
CARD16	4.763798193	4.903350238	5.557970434	5.050168757	5.852529509	5.290289954	5.616332613	5.771829276	8.38221077	8.240361686	7.176558178	7.229614075	5.977322018	5.613410314	5.803323919	6.062244591	5.634917794	5.747600651	6.819333826	6.695433016	6.699572453	6.77204768	7.730819742	7.556055177	5.846227814	5.455810697	5.322060689	5.684181371	6.451938338	6.31880861	6.954303242	6.76267515	5.552782095	5.267199782	6.928910205	6.63886177	6.12655265	6.060060103	5.852850756	5.633636347	5.58164367	5.343512331	5.274138307	5.179177315	6.213961903	6.440624933	5.876065469	5.465446365	4.268851566
IGF2BP2	5.405391779	5.941479202	6.165276498	5.910069506	6.204067623	6.711059587	6.230656249	6.547688427	6.424536828	5.533787767	5.956845889	5.826641947	6.183854276	5.889101282	6.244713605	5.785452468	5.287372882	5.612434897	5.450058921	6.17745618	6.494326187	6.124653517	6.826501755	6.895909356	4.594983168	4.952741247	5.465446365	4.956162592	5.740574444	6.151837333	6.638914994	6.43395357	6.343577646	6.288051797	7.183142748	7.290188295	5.186769696	5.150344632	4.666902758	4.679376603	4.65957623	5.260366114	5.143608301	5.257249169	5.627641168	5.397926248	5.83665375	5.72235552	6.290899758
OBSL1	7.486332253	7.638502462	7.623182184	7.380381483	7.3712962	7.667450751	7.230514981	7.662956289	7.277082234	7.212818212	7.14572615	7.360653464	7.103422814	6.913593433	7.017790938	7.055441946	7.5190725	7.940464747	7.900167572	7.668311462	7.467755374	7.986835446	7.898045594	8.012326702	7.833936482	8.137650432	7.824584428	7.908182873	7.678690748	7.368442266	6.924070186	7.638941604	7.155115848	7.674451928	7.530492404	7.575247253	8.161168941	8.140049694	8.182394353	8.363071849	7.680618076	7.859546205	7.565788113	7.852196714	7.512246643	7.801399296	7.383577244	7.654991341	7.4778029
PLXNA3	10.95501147	10.86092435	11.0319444	10.80916373	10.70770487	10.61998392	10.73613764	10.5936829	10.35746711	10.01473844	10.32460663	10.41764119	11.23732421	11.1216823	11.07655283	10.91922757	10.95696463	10.58954788	10.52647766	10.69142762	10.76051664	10.94094373	10.79470851	10.69260909	10.27578003	10.37197278	10.01388709	10.03088516	10.8383031	10.71038863	10.44281013	10.60643583	10.70637539	10.85038221	10.98806462	10.64787502	9.489936481	9.480723389	9.532642407	9.512617024	10.47313682	10.6283668	10.47813389	10.3657073	10.31875047	10.39198983	10.48166961	10.3982014	9.811058838
RALGDS	11.46178411	11.25283932	11.72592537	11.24468519	11.39553807	11.24192402	11.52810573	11.69110362	12.06369867	11.7314641	11.74193163	11.40090886	11.41312232	11.10957023	11.24447205	10.9535813	11.15412237	10.50823718	11.10196361	11.11018341	12.52813447	11.97758114	12.57533851	12.26313541	11.47804371	11.00108474	11.35193689	10.9862002	11.63641804	11.2586115	11.66586818	11.64070431	11.85061202	11.48787697	11.69864642	11.73608477	10.52312409	10.13544524	10.55796692	10.57849757	10.77851806	10.71314167	11.16876198	10.98639891	10.67151505	10.02529226	10.5637886	10.33844146	10.89901809
HLA-DMB	7.987577516	7.865517228	7.951927484	7.92893197	8.293657595	8.114201647	8.249026284	8.20952504	10.00462067	9.718400663	9.923627888	10.08458371	10.24872551	10.09073758	9.481068552	9.393603391	9.749441222	9.137363194	10.60245667	10.98168138	9.775138197	9.514017801	10.90974972	10.89355667	8.247403995	8.037022007	8.028718645	8.01768861	9.427270473	9.272784138	10.14399977	10.12527576	9.3140917	9.150148601	10.95527062	10.70133513	8.932345039	9.101570211	9.35314277	8.887231817	8.387043232	8.32359293	8.55348107	8.526750934	9.363518806	9.185376495	8.532463363	8.604089861	6.933300122
IFI16	6.023998899	5.983161281	6.112822764	6.25169125	6.383704292	6.576873326	6.479483089	7.095047904	8.889123656	8.693422898	7.219737968	7.819873831	7.798114383	7.521340627	7.64748488	7.22307894	6.621297751	6.568738539	7.490320008	8.084906065	7.856173751	7.957230101	9.149840497	8.95129543	6.506336754	6.396132535	5.964468286	6.095513377	7.951991745	7.426573095	8.021204538	7.976353526	7.461238677	6.938066072	8.314799804	8.198986628	6.403450695	6.361298763	6.92061557	6.490379003	7.070278823	6.88381126	6.906890596	6.907288343	7.220573937	6.862021937	6.607847024	6.81543039	6.547546679
ANKRD36B	11.74515062	11.46997468	11.54874755	11.60114263	11.37720654	10.22939318	11.55821054	9.887593025	11.07035282	10.91465168	11.21894713	11.0830613	11.78951866	11.62197694	11.57396125	11.67318646	12.00035088	11.86588249	11.84229834	11.454768	11.45249203	11.27337139	11.45350612	10.8017559	11.62998265	11.11062484	11.09424995	10.87672007	11.52041376	10.87715724	11.59090089	10.96056498	12.25554174	11.41629303	11.43200257	11.32513078	10.07808211	9.962103904	10.25931923	10.23435958	11.44211069	11.4107514	11.40377472	11.36091364	11.4868073	11.42065302	11.35081328	11.20368762	11.44839629
TP73-AS1	6.488283199	6.599639413	7.048086136	6.94083176	6.771780737	6.468683932	7.060934295	6.525117733	7.240791332	7.038878654	6.372673046	6.979067871	7.103422814	6.813639744	7.346839597	7.164463316	7.339195036	7.291577016	7.298635407	7.315349386	7.268989129	7.147541649	7.083537988	6.946304274	6.701000612	6.447751774	6.735580911	6.565606135	6.07217202	6.371007856	6.284790086	6.248415959	7.048847443	6.676268238	7.056797076	7.092523978	6.207157908	6.016644447	6.062443017	6.436803384	6.186332758	5.988308762	6.566725632	6.157049656	6.027011554	5.79446365	6.036375657	5.570302194	5.528683922
C3	7.460832286	7.610644919	7.317246334	7.702834741	7.570553338	7.044193195	7.636398049	7.063335596	8.63014665	8.101222583	7.822500538	8.149719105	8.736078555	8.875534803	9.205011581	8.809579003	8.27711643	8.31171493	8.92807744	8.975015517	8.98616621	9.220973963	10.21554192	10.27280557	7.207373262	7.272423955	7.094388226	7.119627762	8.498482607	8.264226973	8.700095425	9.099197917	8.285818661	8.460373077	9.427763443	9.66118209	7.679570653	7.663780451	7.887858974	8.04531801	7.408610721	7.362378993	7.241755378	7.406267542	7.755599441	7.617751039	6.866665296	6.692769326	6.617683527
SRGN	8.251778257	8.099483185	8.284237243	8.380675916	8.119494264	8.395786124	8.349151113	8.466488875	10.19741547	9.743621686	10.4160446	10.39784762	9.511600064	9.442066846	9.803638505	9.630648563	9.123141921	8.853659292	9.987804765	10.16847856	10.42624548	9.892297265	11.08584587	10.84000265	7.815406843	7.586315498	7.877239016	7.468534205	10.5499545	10.03378735	10.48388615	10.51796242	9.723221751	9.718507694	10.44380248	10.42417787	9.158990154	8.739842644	8.970507735	8.923742571	7.946798793	7.667450751	8.078170434	8.022408613	8.647074793	8.365984646	7.716743823	7.8751395	9.892297265
MIR100HG	4.650523831	4.458105002	4.666276226	4.491735224	4.268438797	4.269676749	3.909363687	4.543600504	3.021061616	4.459069935	3.084964667	4.80032895	3.200538048	4.354443863	3.086838703	4.096792654	4.104521672	4.677305104	3.44464953	5.241702811	5.028718645	4.872448557	4.741764378	5.159129324	4.025465301	4.385101084	3.208019132	4.928300646	4.833262179	4.107909366	4.07650125	4.301361697	2.406892762	4.707866605	4.189533898	4.70948932	4.019263661	4.654530734	4.535161	4.464125271	3.759986063	4.633315808	5.333813064	4.328674927	4.597395336	4.822430243	4.873263154	5.162169153	4.314216685
LAG3	5.100507751	5.345731361	5.86541488	5.872176923	4.653055801	4.965275008	4.667633369	5.396856582	8.124691524	7.999958562	5.365936415	6.435670261	3.200538048	4.866733469	6.868595627	7.505869919	5.073984006	4.41797658	4.102979178	4.572867382	5.878231272	5.661778098	6.441723664	6.296713813	4.338277583	3.821492636	5.634277213	5.523042991	5.705276624	5.650312633	4.83419217	4.57620644	4.954880539	5.343381694	5.63673123	5.160464672	5.400377193	5.150344632	4.982490338	4.758517172	5.726017757	5.938195832	5.073984006	5.09392239	5.282543374	4.967650095	4.714144485	4.159871337	4.107909366
PPP1R16B	11.75133022	12.03959192	11.99258825	12.27576826	11.91194955	12.3051334	12.08632529	12.61398154	11.61159612	11.60138847	11.76554054	11.85293106	12.25754384	12.23037922	12.80863744	12.87650355	11.90446307	12.0535853	11.15478321	11.38157078	11.96575379	11.91564051	11.78814254	12.17641037	11.6396915	11.63687781	11.74618008	11.70409276	12.0189116	12.00035088	12.07915631	12.30818896	11.93347642	12.1416376	12.10997465	12.20369437	11.79186164	11.65073665	11.74961221	11.83579209	11.26756342	11.24097652	11.23249147	11.32765377	11.68807189	11.49843861	11.49545092	11.59826122	11.78201805
FCGR1B	6.833215663	6.707105329	6.963023551	6.633369236	7.02310203	6.638489153	6.850554567	7.024915575	6.60643243	7.534202736	7.16246538	6.62057024	7.676294169	7.30159706	6.896421451	7.461810441	7.217850812	7.413301251	8.003993207	7.6636889	7.920407591	7.74798314	9.15241534	9.156515329	5.695125918	5.415866015	5.728920867	5.474541022	7.699062054	7.999357573	8.690055762	8.440914957	6.948281334	6.470150435	7.464635837	7.909330593	6.271119684	6.441265961	6.53681858	6.54303182	6.102979178	6.084573937	5.707409887	5.78588514	7.249183183	7.274446674	6.513030866	6.019304548	7.047565011
PARP14	6.13631264	6.884125617	6.645128595	6.775271364	6.477817777	7.102940594	6.578206172	6.902419453	10.48559812	10.18445606	8.610495654	8.897289371	7.470270084	7.632915033	7.760915587	7.473646069	7.323766757	7.017054013	7.802231238	7.971892183	8.877797244	8.510516941	9.675266307	9.635231308	7.005872187	6.730919614	6.628418735	6.425771273	7.062443017	6.987640209	7.22878333	6.920418538	8.081248446	8.142651439	8.382790885	8.358861246	6.373792766	6.237034175	6.096715154	6.243314017	7.241317255	7.334601925	6.609667631	6.851427549	8.459160365	8.18951573	7.914868734	7.867494519	7.890633108
ANKRD36	11.1178436	11.29217464	11.07985729	11.52178986	10.85437427	10.82099868	11.03486975	10.79596205	10.88406949	10.78572591	11.29885016	11.37050512	12.09691919	12.10521405	11.93726901	12.12281372	11.53182399	11.23273503	11.8655222	11.92431244	10.993542	10.69797686	11.1080932	10.83036374	10.73486836	10.64243003	10.53581318	10.22971347	11.36852452	10.88152731	10.93050092	11.06740717	11.73036555	11.66364639	11.400697	11.5916839	9.653111797	9.59832623	9.915409847	9.810574588	10.83151101	10.64649915	10.8085709	10.86599475	10.8083831	10.81456038	10.75607029	10.59998461	11.61159612
ARID3A	6.907818502	7.195806416	7.022102587	7.199780586	7.549529882	7.196602127	7.520633123	7.031802542	7.520040863	7.17139759	7.38287828	7.258739216	7.938844457	7.883081239	8.474339706	7.954324628	7.696481775	7.107255545	7.701892494	7.504804386	7.751224059	7.468653988	7.847448904	7.779695218	6.758786581	6.627104671	6.862910794	6.788430465	7.552654972	7.376444633	7.753327374	7.1245775	8.081248446	7.922562542	8.932062735	8.367527171	6.593006573	6.4135346	6.728670829	6.669796936	6.479720834	6.484585989	6.609667631	6.543373058	6.810713383	6.629410195	6.699470388	6.680100925	6.986511323
DNAJC3	4.975763691	4.624741709	3.967141477	4.37861362	4.653055801	5.65115724	4.27310994	3.719086781	4.991188352	5.574092601	5.639340709	2.406392608	3.200538048	5.962343175	5.606350777	2.292456976	4.302706115	5.08917783	3.829536208	3.335653069	4.087774809	4.505694817	3.105754481	4.667946375	3.908480927	4.291915526	4.470120522	4.564597845	4.488430891	6.062720767	6.016521555	3.873625049	3.664081218	1.332497337	2.744240258	4.520907503	4.257942405	4.19779487	4.094310598	4.352887278	3.914648935	3.869276304	4.474421727	4.015497045	4.748390195	3.711413927	4.31688045	4.246531042	3.461840527
MICB	5.160019694	4.880483865	3.347946982	4.85724922	4.872901168	5.531496138	4.533558768	3.49796921	6.190550955	5.868731788	4.747501927	6.268438797	3.200538048	5.451332342	3.086838703	5.183854276	3.969174874	4.38738383	2.504059505	4.289340857	6.144358337	4.757439035	4.913065393	5.238264228	4.242893876	4.338277583	4.137744596	3.878682072	4.348728154	4.757733152	4.460757016	4.951798953	4.862546201	5.360266146	5.401256004	5.21760138	4.399749142	5.413876777	5.353146825	3.776723303	4.201403233	4.633315808	3.433892221	4.575650467	5.076815597	5.965487229	5.854868383	5.118177702	5.639925862
IL3RA	6.907818502	7.181006058	7.239142197	7.103229945	6.554870953	6.811563584	6.786894202	7.202195863	8.033888547	8.13412428	7.420889051	7.486169555	7.694575538	7.979172976	8.641122027	8.579510059	6.293065865	6.653477364	7.687440012	7.321231773	6.43989198	6.942342006	7.20494867	7.224427353	6.487780935	6.340046435	5.949011301	6.190986617	8.756286497	8.498387275	8.762797262	8.910719878	7.707663637	7.674451928	8.314799804	7.885404791	6.351458931	6.4135346	6.275645252	6.212317562	6.979299091	7.260919534	7.019427204	6.738787702	6.336211178	6.479720834	6.366290068	6.094543472	6.417604352
APBB1IP	6.551312437	6.558195591	6.350939182	6.504877393	6.331970709	6.999854961	6.550859933	6.628499149	5.456777165	6.348923381	6.294384244	5.693486957	7.449801068	7.502100533	7.962949151	7.862899402	7.417790478	7.027499501	8.003993207	8.205847142	7.467755374	7.390421883	8.475025557	8.414125582	6.412445316	6.055601439	6.391054006	6.137744596	7.974730899	8.097683601	8.257751799	8.227191205	7.529143434	7.974551665	8.548581118	9.144184926	6.403450695	6.572700226	6.467665481	6.405798449	6.763847001	6.654267464	6.516771839	6.595586588	6.792024685	7.126438773	6.844059561	6.354249382	7.56140027
WNT5A	7.941177099	7.978437084	8.037365263	8.078199873	8.181837369	8.470965346	8.423865155	8.431666586	7.939471185	7.723686037	7.113090983	7.392633104	7.65823774	8.065594327	8.039533964	7.937525279	8.085833664	8.41079426	7.727419988	8.380079029	8.201925697	8.163640427	8.3040325	8.380445149	7.725491569	7.967448788	7.824584428	7.742928571	8.420726542	8.324329482	8.362000198	8.38117711	8.365108207	8.130731425	9.676741401	9.417790478	7.769230153	7.734634914	7.558716133	7.561723154	7.334076066	7.240423072	7.436619695	7.351946026	7.601565985	7.548963531	7.27622706	7.409078901	7.437354311
RBM43	13.02932847	12.9203337	13.23031133	12.72567482	12.58878266	12.84036068	12.46541166	12.95450238	12.85362848	12.50350059	12.60034851	12.71865406	12.50350059	12.52357907	12.436867	12.41526409	12.37015801	11.77052954	11.29013746	11.56764856	12.95906703	12.47539258	12.4209113	12.56617299	12.2075527	11.95728212	11.98366166	11.94236627	12.7306668	12.49606989	12.51336748	12.546859	12.65428639	12.71376002	12.6426175	12.60172642	12.59608439	12.10329745	12.05441479	12.43456787	11.23005025	11.18038455	11.43913955	11.53209357	11.82378284	11.49034213	11.59607497	11.71632695	11.35969708
HOXB8	2.242893876	3.118024979	4.128070158	2.021061616	0.675749526	1.46712601	3.153626538	4.683923457	3.021061616	1.916055071	3.084964667	3.869276304	3.200538048	2.398366467	3.086838703	2.292456976	2.019100099	2.962385708	1.612109612	1.787518506	2.122599642	2.938714756	2.583193408	1.65147384	2.909010647	1.384212373	0.765846714	3.162539427	-0.124566836	2.3419439	2.469522116	2.019100099	3.118635773	2.017790938	2.469043213	3.414125582	3.214319121	3.953511758	1.338801913	2.45798434	3.009910928	2.80583869	3.320336009	1.398366467	1.899090309	1.349248701	1.579648701	0.26347634	-0.171583462
N4BP2	8.219915874	8.231159402	8.224906091	8.352708812	7.944346034	7.977827061	8.111423383	7.882418285	7.990333422	7.925118053	7.760120636	8.019161437	8.112228672	8.281699954	7.934330467	8.218643362	7.813474704	7.770566735	8.015558536	7.93516505	8.597340558	8.518016677	8.023937766	8.416440519	7.294063212	7.390516719	7.929454236	8.060060103	8.358982412	7.97742725	8.012326702	8.313624994	7.986344006	8.153999009	8.179360293	8.232085804	7.031883608	6.96064083	6.939665632	7.313983371	7.191168104	7.553078671	7.511941552	7.524224807	7.577678734	7.512203062	6.930606905	7.2772874	7.202736043
HLA-DOA	6.693948103	7.0946987	7.00698603	7.245587658	7.365164508	6.968878515	7.241036787	7.445638714	10.44281013	10.73298416	10.38140378	10.09643418	9.20006919	9.41079426	8.960012583	8.883070005	8.4335701	8.767928833	9.960225578	9.766754206	7.818793618	8.139071653	9.738775286	9.691422805	7.693563825	7.944281432	7.580036828	7.643033831	8.12453949	8.125660369	8.828118979	8.823390657	8.530148106	8.189424885	10.20231967	10.18482977	7.917130718	8.069864355	8.162021018	8.216478404	8.039160978	8.094407633	8.004881381	7.74819285	8.038777811	8.018691114	7.570469628	7.526412934	6.650444635
NR2F1	13.01020476	13.04517997	13.2243021	13.02148651	12.74378641	12.33769773	12.67801104	12.45476327	13.07186775	12.50654095	13.15179479	13.22335738	13.48860441	13.4083012	13.65098325	13.59312418	13.3906234	12.68807028	13.17141886	13.44449967	13.72031696	13.28364908	13.81461854	13.72126414	12.80453959	12.3651816	12.80238792	12.70609443	12.96340944	12.54510732	13.23031133	12.99037449	13.05527994	13.02267187	13.5337909	13.24452397	12.00642406	11.93698564	12.20836662	11.89484283	12.76658524	12.55426525	12.65713124	12.51249357	12.5939669	12.36968153	12.60077295	12.42174386	12.5861128
GBA3	4.058469305	4.359362	4.752036228	4.438424957	4.653055801	5.024650817	4.533558768	3.252387162	5.394967001	6.469941026	6.320568298	5.582197339	6.081170107	5.483460156	5.803323919	6.564177516	3.827482815	5.169925001	5.321132272	4.678755465	4.471555682	4.619141094	4.235591919	4.347946982	4.594983168	4.510473308	5.420207936	5.160464672	4.251273541	5.719288148	5.890085416	4.759202841	4.909540174	3.540982699	3.459431619	5.160464672	6.373792766	6.451453561	6.044313753	6.117528518	5.966632679	4.982825849	4.412258498	5.78588514	5.485000548	7.35937815	6.920571787	5.783672343	9.153226023
DHRS11	5.13261313	5.174485143	5.326429487	5.375933809	5.425030733	5.24527306	5.634597539	5.497264827	4.655583335	5.278722748	4.887489432	5.023020469	3.200538048	4.479661401	5.1285251	4.334601925	4.901044338	5.405266626	5.679117828	5.420579493	4.82092978	4.944410634	4.47513735	4.963661113	5.946992254	5.602753439	5.556224273	5.692512943	4.763798193	4.941133936	5.336112704	5.151538917	5.197072113	5.343381694	5.483815777	4.637370723	5.755133038	5.699011004	6.116496862	5.57242159	5.633850001	5.887130999	6.000124308	5.687015389	5.66528366	5.915791525	6.149672413	5.371520427	5.933126517
IL2RG	10.10049326	10.19725735	9.133944914	10.20026532	9.502583214	10.30409333	9.541231879	9.428302435	9.836949554	10.25180001	10.11337112	10.11608351	9.02263299	9.968288263	9.955724685	9.823975962	7.77478706	9.26345908	8.835191242	8.406924016	6.808254432	8.216674542	8.069528746	7.235486332	9.088154929	10.92793451	10.37930868	9.537132734	8.356371052	11.61958785	11.0566925	8.593569629	8.958040879	9.700509842	9.545440084	9.640693515	11.06807189	12.84125287	12.29087012	11.80454404	10.90184018	11.40131876	10.79276937	11.42767487	10.44418324	11.94650318	11.39946643	11.02725809	12.687637
SCUBE2	2.114660983	3.832145397	4.531725464	4.788670359	3.980307616	3.968158534	4.707866605	5.035850283	4.548141926	4.415493242	3.084964667	4.903704665	5.271463028	5.171103193	3.086838703	3.931780375	5.44343114	5.772945218	6.724162716	5.547461624	5.143833353	5.04904772	4.951798953	5.174191374	4.557857842	4.952741247	5.266579876	5.115349711	4.396478864	4.539957046	4.155711142	4.677512388	4.512566193	5.010240122	4.50289029	5.128979898	5.43106738	5.520849743	5.678341225	5.212603669	4.975763691	5.12655265	5.333813064	5.071462363	4.783383467	5.308740541	4.967226259	4.287033304	5.796755385
PPARGC1A	8.803466382	8.341224466	8.329713911	8.606384799	8.540391613	8.671053183	8.754396305	8.797286023	7.823695045	8.011381434	7.947099721	7.802860818	6.450635131	7.071738382	6.611675784	6.883047537	8.504015677	8.486258301	6.575817282	7.393895139	8.097267249	8.096782967	7.545716883	7.556055177	8.395675884	8.533157932	8.893848004	8.89815677	8.476820644	8.304686848	7.877554808	8.007192203	7.858118162	7.804249675	6.863594158	6.987222206	9.331270985	9.222555203	8.909076849	8.905270854	9.124663019	9.012891513	8.82132263	8.935365494	8.56574612	8.313216503	8.235380736	8.367719871	8.285878143
HSPB3	8.767813239	8.837222104	9.050188768	8.850738397	9.297274543	8.823273568	9.330513254	9.094688999	8.006800449	8.392775138	8.605615687	8.159472552	8.368249663	7.954217697	7.842396565	7.991636467	9.712482747	9.250028401	7.414996061	7.795729329	8.49273683	8.375358916	7.405423065	7.671463016	10.29640173	9.956552325	9.51228659	9.513161529	8.907133676	9.162132121	9.123141921	8.879729638	8.796826943	8.472660978	7.540982699	7.779840033	10.36090759	10.09146942	10.03185828	9.935676941	10.07292565	10.01388709	9.587232881	9.413522933	9.349817834	9.168119029	9.456294012	9.531345622	8.783756588
FGF9	9.182421741	9.226784047	8.975458146	9.012737495	9.398649395	9.041397449	9.221600448	9.043660611	8.17481556	8.236348404	7.988590715	7.71961531	6.282747765	6.436803384	6.244713605	6.916142909	8.532978951	8.536018607	5.387320469	6.654478084	8.262051652	8.09937682	7.134917001	6.904302563	9.12508579	9.152909259	9.3793266	9.559686371	8.926377761	8.707987104	8.16145611	8.37679572	8.03269402	7.52497375	6.077208434	6.250890536	9.08180649	9.133859943	8.780527706	8.715280694	9.000911342	9.004891706	8.934536448	9.058021576	8.978568521	9.040601985	8.50354809	8.723290776	8.069321419
ANXA13	3.277766008	2.108524457	1.684851733	3.998673384	2.60253513	1.46712601	3.76350531	3.719086781	3.021061616	3.633850001	3.084964667	2.406392608	3.200538048	2.398366467	3.086838703	3.362201697	3.353146825	3.335127593	3.829536208	3.259050892	3.208592997	4.331970709	3.619680561	2.949397605	4.025465301	3.750559217	4.078386305	3.274480932	3.456535609	3.86236387	3.739482809	2.125641378	1.943204295	2.436099115	3.122295115	3.817924164	3.428483338	3.290832015	2.970528882	3.447083226	4.201403233	5.212746701	5.210313222	4.511171274	3.769546184	3.6470351	3.388017285	3.54689446	4.746711896
SST	4.611350327	4.768281643	5.557970434	5.028393641	6.477817777	6.051448877	5.744141304	6.375774139	7.469312616	7.155934314	6.21496189	6.293065865	3.200538048	4.866733469	3.086838703	2.292456976	8.137650432	7.51868208	5.679117828	6.306966358	6.598873535	6.231044663	5.731568611	6.243384029	8.967512362	8.742185577	7.16035344	7.267096483	6.321696025	6.479572248	6.418472735	6.288696471	4.512566193	4.316747379	4.50289029	4.267612905	9.523630417	9.407150587	9.107736325	9.238496942	8.220360544	8.423069552	7.811658019	7.78592119	8.054025672	7.836061961	8.327222395	8.398665112	5.413503489
HAPLN1	5.532527821	6.025587434	6.19254666	6.157049656	6.445075723	6.162132121	6.883923538	5.87552351	5.598271488	6.164759072	5.639340709	6.138196497	5.093844736	3.752528229	5.1285251	5.641095457	5.687015389	6.293065865	5.784442396	6.200538048	5.878231272	5.863184178	5.403262709	5.761062299	7.60890706	7.453527868	7.415881546	7.430437178	6.086604582	6.382560456	6.401475624	6.476686649	5.641839251	5.94888251	6.413659037	6.279064287	7.091396493	7.246426252	7.268817173	7.258271576	6.998362282	7.111480918	7.122180901	7.248415959	7.746464923	7.51642425	6.733065182	6.964128479	5.492913512
CLYBL	5.710198685	5.544168965	6.12586925	5.639819488	5.830095717	6.239598529	5.672633328	6.310946855	5.729820646	6.066959738	5.258150312	6.268438797	3.200538048	5.007686898	4.838462424	4.557857842	5.783335315	6.453210102	5.679117828	6.26237125	4.949998317	5.790971308	6.246880286	6.073117688	6.575817282	6.401820672	6.911656339	6.950513014	5.526671834	5.932301612	5.845674527	5.789725416	4.457139424	4.591247322	4.63673123	5.593555899	7.11621016	6.67304921	6.823695045	7.184291964	6.323385965	5.766869885	6.357002092	5.881113961	5.931954142	6.170514217	6.051088958	5.783672343	5.95949061
EMILIN3	8.147186216	7.820178962	7.445364854	8.174081196	7.611174008	8.506460732	7.623034211	7.510967735	7.724150174	8.136774413	7.782588759	7.782889837	7.320103683	7.678185854	7.346839597	7.484408284	7.03718355	6.895798006	6.958723287	6.758909023	6.570860232	6.814016906	6.458346296	6.484289802	7.029327831	8.054165366	7.768026169	7.612068946	6.924790676	9.688472097	9.305495983	7.053107342	7.165017808	7.228005177	6.796993898	7.660625158	7.786557926	9.512747724	9.188752457	8.33462657	8.247735579	7.571710824	7.453421953	8.489257684	8.300360973	10.22226662	9.674283154	8.813403967	10.71494939
CLPTM1	7.964085997	7.734995959	7.956440221	7.903527462	8.023672829	7.469103085	7.711122868	7.245954603	8.281793692	7.70910916	8.319041144	7.99283423	7.711894678	7.521340627	7.460154714	7.303948587	8.471914249	8.419619441	8.505899101	8.254351301	7.94065906	7.833169146	7.673153162	7.770566735	8.774084529	8.997734688	9.006444686	8.72204782	8.179543249	8.17094677	7.930498202	8.069430022	7.986344006	8.142651439	7.865517228	8.037546954	8.554285531	8.733164899	8.86407232	8.823624808	8.521932354	8.748920428	8.648654973	8.66346654	8.512137689	8.134747169	8.164962368	8.262353976	8.24191307
SLC25A33	8.964107238	8.98872645	9.148018541	9.218215973	8.908723739	9.658480598	9.208584032	9.919827283	8.712109698	8.941792028	9.556724398	9.202380447	8.84213077	8.651922239	8.670721328	8.434720202	8.171839074	9.116802615	9.516695811	9.050188768	8.769874297	8.459160365	8.669901123	8.558329262	9.743924819	9.624378867	9.463479296	9.184091374	8.675736555	8.478501977	8.581311367	8.928213545	9.032035595	8.903682516	7.889649348	8.463043475	10.06368752	9.863013319	9.925221707	9.933050559	9.247953684	9.375334957	9.743367995	9.647914686	9.705537102	9.364629559	9.197008854	9.222652863	10.39493549
PPP1R14C	6.444101382	6.992021943	6.963023551	7.063811412	7.26199118	6.946024688	7.235556724	7.594708803	5.230797502	5.729820646	5.785692857	5.283905435	5.271463028	5.208449552	3.086838703	3.75567307	6.32583452	5.911171658	3.013856313	4.899268057	5.746613112	5.547688427	4.300419858	5.261403602	7.362378993	7.503752678	7.094388226	7.312882955	6.858255315	6.885000963	5.811516363	6.190078839	5.825800589	5.884978525	4.50289029	5.098806186	7.391211994	7.697082549	7.282986185	7.086526533	7.241317255	7.353487411	6.889011782	7.240265217	7.206691196	6.965402344	7.376699977	7.550166762	5.01762721
ARHGAP42	3.710603879	4.425154182	4.279405745	4.936118267	2.848438841	4.78828651	5.291238427	5.103750631	4.857798086	4.960768575	4.959916724	4.624311664	3.200538048	4.76086668	5.803323919	3.362201697	4.702885656	5.08917783	4.456897928	4.872358018	5.067750689	5.17257458	5.458105002	5.458647857	4.673776715	4.47083828	4.618277528	3.947336121	4.348728154	4.626890016	4.784249922	4.621944119	3.664081218	5.098806186	4.50289029	5.128979898	4.887399832	3.953511758	3.583193408	4.464125271	4.445745201	3.504526926	4.95265561	4.861543094	4.332234047	4.348988451	4.194756854	4.179030915	5.169482932
GOT1	10.40410845	10.56957293	10.30374718	10.42189466	10.64260257	10.58221464	10.56527712	10.53629365	10.13301232	9.881246133	9.908061426	10.1756321	8.851886802	9.050548911	9.199176135	9.18620074	10.17731877	6.785212039	6.982196703	9.325367465	9.526790482	9.777333891	9.139113986	9.07314723	10.81698509	10.85882665	10.98849804	11.07536363	10.56214069	10.50489199	9.769673792	9.965068063	9.439162475	9.547865592	8.399246505	8.785338269	11.36067363	11.42390377	11.19191196	11.20890449	10.87777047	11.04016379	10.67546091	10.67093444	10.82996169	10.76190866	10.73218302	10.98081686	9.355432072
LOC202181	8.224994728	8.563967306	7.082833901	7.824479135	8.073984006	8.269745493	7.41235191	6.932844366	9.468025017	10.8203139	10.37269705	10.08115052	8.949783806	8.936924761	8.799091116	9.309785618	6.7703724	7.549784668	7.802231238	6.832238495	6.409078901	6.75763512	6.755967548	6.022938903	7.146905549	8.116898149	7.676475671	7.425493615	10.32563614	11.94445235	11.13959132	10.7257265	8.89177812	6.884933648	7.299073307	9.32983755	7.54260516	10.01744811	9.500893125	8.04531801	9.361359245	9.238251055	8.843176333	9.6633161	11.15966732	12.217941	11.61316821	11.51802391	12.57173261
EDN3	5.325371599	5.764139815	5.752724983	5.777400375	6.600951401	6.671593098	6.820976693	6.608118902	4.548141926	4.946476299	5.553233996	5.212603669	3.200538048	3.832145397	3.086838703	5.71596199	5.687015389	5.205865106	5.036820054	5.420579493	3.935598408	5.075793719	5.24701996	4.766139123	6.725917546	6.661463751	6.588604418	6.213318688	5.666693945	5.230232405	5.58330404	5.664917805	6.077522627	6.055282436	6.133746641	6.496795046	6.545134833	6.653477364	6.682271713	6.771101022	6.465596413	6.563364533	6.516771839	6.512101369	5.948109523	5.888340355	5.178884501	5.225703635	7.576456559
AFG3L2	7.000704269	7.454208559	7.580785063	7.444938746	7.585611545	6.863275295	7.632300296	6.975721551	6.686036994	7.034009969	6.396856582	6.62057024	3.200538048	6.324412217	3.086838703	6.407830084	7.331048649	7.352465414	6.51897129	6.832238495	6.996556565	7.272698388	6.701102569	6.888273195	7.288611662	7.419433551	7.426696413	7.584216429	7.25259587	7.220573937	6.574064767	7.002773658	6.889280265	7.27677443	5.673568894	6.03633525	7.686474779	7.503504246	7.334371885	7.629771774	7.492088812	7.765286099	7.436619695	7.309008153	6.914099291	7.304619749	7.55771709	7.26582185	6.902862759
PTPN3	9.160761248	7.598900895	8.025282082	7.797744958	7.637237518	7.412569847	7.991730241	7.501544519	6.328872887	6.308272101	5.639340709	6.662877773	4.903350238	5.517958801	3.086838703	5.487840034	6.74819285	6.969682776	4.36978977	5.565662131	7.139400876	7.108582108	6.441723664	6.524887354	8.078366682	7.854020406	7.921665948	7.987243109	6.966335798	6.939579214	6.767746311	6.662511308	7.13476604	6.943484428	6.913813393	5.963491124	8.599680431	8.427505425	8.790264636	8.707562143	7.719942397	7.601825398	7.85731784	7.653345639	7.658053929	7.373856724	7.929236648	8.162021018	6.666954957
PIGZ	9.997459706	9.916378947	9.926290544	9.867057248	10.04274572	9.647570852	10.09839258	9.637337423	9.850953792	9.97627981	9.832145397	9.93971964	8.806502237	9.338695424	8.815483368	8.977685035	9.690190599	10.07432842	9.398790838	9.206412892	10.04646201	10.18189216	9.616569114	9.670636725	10.54338017	10.62150314	10.70544181	10.74138643	10.26965956	10.16037893	9.969095498	10.11795816	10.30267882	10.12310387	9.774902097	9.852271313	11.28061514	11.25466393	11.09593266	11.05042387	10.54981651	10.65964509	10.75192243	10.72265688	10.43852242	10.24800384	10.37016252	10.59737479	9.438577841
UQCRC1	10.50823718	10.2610276	10.40444309	10.25899462	10.38474408	10.60058594	10.32347703	10.54661611	9.651628817	9.467702937	9.619377136	9.63935401	9.234984685	9.256139296	9.3051313	9.210519153	10.20780163	10.03639586	9.788664362	9.974715085	9.900739195	9.914407118	9.717421278	9.961226238	10.11857614	10.45208222	10.6439689	10.4787882	10.01177965	10.1664008	9.707473329	9.769424642	9.327659959	9.861121125	9.307569155	9.343577646	10.96303684	10.94973956	10.7106197	10.91986972	11.03676956	11.04413794	10.63564144	10.69355101	10.36859272	10.22522516	10.248586	10.33413359	10.2608655
SLC22A18AS	7.792048616	7.308221902	7.461283825	7.328377937	6.899312491	6.753265917	6.795753199	6.717197595	5.974962814	5.657896358	5.785692857	6.293065865	5.093844736	5.483460156	3.086838703	3.844013393	6.74819285	6.979635344	4.545418789	5.241702811	5.378103564	5.951027527	2.847702208	4.735207565	7.362378993	7.439693408	6.735580911	7.119627762	6.012542383	6.236717705	4.460757016	5.405642051	6.159871337	6.123246548	4.106062519	4.637370723	6.424011869	6.65823774	6.116496862	6.373568892	8.44633074	8.37019057	8.118788431	8.012994182	7.266855423	7.046963479	7.593418587	7.784045389	6.739035993
HES5	8.669901123	8.744017603	8.76548112	8.294958545	8.903405623	8.967597122	8.446262312	9.13520001	6.360588918	6.765334857	7.205002594	7.001904876	8.358311833	8.301294443	7.145295335	6.949397605	9.107058379	8.871429665	9.504402782	9.330513254	8.122637703	8.016910678	8.040088224	7.95361874	10.20597064	9.958320812	9.175687132	9.25132141	7.468923463	7.336440925	8.332711224	8.504015677	9.801387407	9.850204077	9.328905877	9.458289747	9.28429679	9.004081016	8.999766894	8.704768239	8.970185211	8.762797262	9.233738616	8.972473044	9.1145653	8.624029377	8.666954957	8.750035746	10.00519366
ALDH1A1	5.532527821	6.749598348	6.257769127	6.506774274	5.808017773	5.357681365	5.19069619	4.853217807	6.618385502	6.794176926	6.571473824	6.741739597	6.843851791	6.208485415	6.896421451	7.22307894	6.421446088	6.785212039	6.204247472	7.371872714	5.676579376	5.93091123	5.829163081	5.750263633	6.45523655	6.603626345	6.415431104	6.22251081	4.611567307	5.206439827	5.049528271	5.236084559	3.664081218	5.305927616	5.21531886	4.477520198	6.523216	6.553572829	6.700796676	6.745773173	6.962619617	6.614168515	7.37417647	7.463629548	6.950513014	6.842904906	6.797590009	6.861497482	7.8560364
KIAA1324	3.277766008	2.673672809	0.229949773	0.825426495	3.823179889	2.32298851	0.491853096	0.002649578	3.021061616	2.852116373	3.084964667	3.468324561	3.200538048	5.351978494	6.043911855	4.096792654	4.104521672	2.38827059	3.643219566	4.454601701	2.717877987	3.482155462	3.431436152	1.65147384	1.579648701	2.615575548	2.88336206	3.026930214	2.817924164	2.115273202	2.355480655	3.067038853	3.009910928	3.300016025	3.662406586	3.484763672	2.617305398	3.415120372	-0.124566836	0.583193408	3.5950929	3.031802542	0.64385619	2.38827059	4.853034293	2.262923901	1.913241428	4.287033304	2.396352936
PFN2	9.192392545	9.306656489	9.265446997	9.269573627	9.569227363	9.840584143	9.691563928	9.837262692	8.820407768	8.881473892	8.432894947	8.804190349	7.730707378	8.331427424	7.437690885	7.747082277	8.900938932	9.014194867	8.231291782	8.852684405	8.726261994	9.11399107	8.654267464	8.736762535	9.876195284	10.07665352	9.869633531	10.10095698	9.839944772	9.727301102	9.49342871	9.669868565	8.056398641	8.317154872	7.940745412	7.986835446	10.61623462	10.42374932	10.54159134	10.73803636	9.760016649	9.860037125	10.11534015	10.1600591	9.825368034	9.883926345	10.11973503	10.27887218	8.559967478
LOC145837	10.35574986	9.015676387	8.270183658	8.785969255	8.981819083	10.31757056	8.540740597	7.605915213	9.338695424	9.579361004	9.549239655	9.710939345	9.95996998	10.50489199	10.43699088	10.35702231	8.570664943	9.22549986	9.682368547	9.178381087	7.976585181	8.139071653	8.356807955	8.149009223	8.505359145	8.571662033	8.053636451	8.314799804	9.11296167	11.01288125	10.52778602	9.516695811	10.11929876	9.19294547	9.71874691	10.60622148	8.83755837	10.71857222	10.26117455	9.08004351	9.849864997	9.665721257	9.320821284	10.02132703	11.05409053	12.22164043	11.56042592	11.55467525	12.91506584
WARS2	6.693948103	6.258081013	6.947937692	6.585735797	6.166827664	6.366579356	6.650734998	6.505081792	4.812271701	4.960768575	5.024650817	4.270364041	3.200538048	4.285810163	3.086838703	4.251552027	7.057155574	6.907420901	7.178628239	6.695433016	7.169888167	7.094659895	7.187406659	7.046883256	7.541352895	7.568920122	7.805672755	7.241317255	7.104290403	7.002422071	7.340701015	7.206403914	7.261922065	6.911369956	6.622428706	6.63886177	7.698857844	7.406017378	7.634076973	7.522293044	8.046953451	7.999627012	8.175026621	7.865517228	6.4723922	5.910378194	6.286150029	6.39364282	6.902862759
SDHB	9.544289734	9.539529475	9.671768689	9.851312714	9.683958923	10.10207219	9.972444006	10.41564858	9.90542572	10.05905612	10.08322999	9.982516553	9.364786444	9.40298852	9.415974723	9.229543392	9.671628868	9.978847127	10.28074092	10.203357	9.468264657	9.664496304	9.682923603	9.635231308	10.26029044	10.47159304	10.2643391	10.18366731	10.05723274	10.03882571	9.980751249	10.04646201	9.596861169	9.694889152	9.14490187	9.383736053	10.92266911	10.94111235	10.87140701	10.68520774	10.23016617	10.38726701	10.60830239	10.44568055	10.12667601	10.24094255	10.21932203	10.13143144	10.17629921
FAR2	6.023998899	6.475763229	6.282168582	6.514946064	6.771780737	6.915659734	6.960129734	6.988684687	5.426634756	5.994603016	5.85724922	5.186041393	3.200538048	5.171103193	5.38852385	4.755771236	6.621297751	6.122257045	4.545418789	5.814252583	6.247438902	5.632246828	5.63673123	5.682065112	6.840685375	6.853493034	7.426696413	7.053107342	6.877171337	6.773866433	6.344002117	6.548821908	5.700133684	5.585735797	6.133746641	5.5721429	7.33817925	7.097722326	7.029246621	7.094737505	7.103094922	7.328493441	7.321298104	7.026889542	7.14572615	6.81745397	7.224746529	7.123379698	5.707257616
GSS	9.223300805	9.361992138	9.081933733	9.091172835	9.432772158	9.388606941	9.244258888	9.190296758	8.977311495	8.870353386	8.784574708	8.763413771	8.407509901	8.11019541	8.082824119	7.767880163	9.08665336	8.846343055	8.546000724	8.618790333	8.911568227	8.749142328	8.835063492	9.062403334	9.170316304	9.34567022	9.393721675	9.248429041	8.556731441	8.894461146	8.782100881	8.498387275	8.836456514	8.865898124	8.589210511	8.785338269	9.839684313	10.03045415	10.10049326	9.895124161	9.912410574	9.755083934	9.44638776	9.526118018	9.491130979	9.445695762	9.438577841	9.434605233	9.387748101
AIMP2	8.627902638	8.713272785	8.699074816	8.858963734	8.73932768	9.046552288	8.822383377	9.193661239	8.748507356	8.877566085	8.884888769	8.771865679	7.429406742	7.819568636	7.391417352	7.164463316	8.372481007	8.568948055	8.875884839	8.676747881	8.719804023	8.971997811	9.095988393	8.851800703	9.12508579	9.148018541	8.878991915	8.989217079	8.63052812	8.728108085	8.73942076	8.792204161	8.324726568	8.303167969	8.067454133	8.0426552	9.694082577	9.555128323	9.416502614	9.667577934	9.281699954	9.277595095	9.320821284	9.16295587	8.925358082	9.206951496	9.175100026	8.994322236	8.88232275
ZNF57	5.100507751	5.191567295	5.168303416	5.429099006	5.736501417	5.65115724	5.726719043	5.497264827	5.193162956	4.990187407	3.084964667	5.376572311	3.200538048	2.398366467	3.086838703	2.292456976	3.969174874	4.755476718	4.456897928	4.70948932	5.28424575	5.329400646	4.992021943	4.963661113	5.644863603	5.602753439	6.208664714	5.692512943	5.380843	5.206439827	4.784249922	5.125185527	4.512566193	4.649256178	4.189533898	4.267612905	6.472631116	6.089489427	6.282543374	5.825379726	5.386686707	4.929258409	5.210313222	5.071462363	5.133293343	5.300285259	5.367864379	5.409827672	4.49514961
ATP5B	11.98366166	11.93698564	11.91888515	11.88466015	12.14227133	12.29087012	12.11965517	12.17496009	11.54284517	11.69165533	11.9947005	11.76822538	11.15348451	11.18545621	10.89001554	10.94995005	11.48096464	11.6850676	11.61422097	11.48229822	10.94404588	11.22102507	10.98987186	10.78154655	12.35682413	12.56065684	12.51803386	12.3517441	12.16212402	11.96178216	11.57094392	11.89922223	11.16622309	11.54818798	10.92812916	11.18172777	12.93820529	12.98929275	12.71278854	12.75516603	12.07034789	12.00809386	12.13986401	12.15312122	12.24882142	12.28202055	12.33650964	12.21901889	11.44211069
ZNF503-AS1	6.274823477	2.870727342	2.205433914	2.813403967	3.980307616	6.753265917	1.378103564	3.124121312	5.267337503	3.633850001	4.593116455	2.406392608	3.200538048	3.99966846	3.086838703	2.292456976	3.353146825	3.266235368	3.92061557	4.051768729	3.317678622	3.015169048	3.619680561	3.112516166	3.47143614	3.436833996	3.208019132	3.026930214	3.054963361	2.647670043	2.826922291	2.359620385	2.669510385	1.332497337	3.240651054	2.39937218	2.500314675	2.47143614	3.301630681	2.936291512	4.445745201	1.313416595	1.391306778	3.351069137	4.332234047	5.705734018	5.996515027	4.736799834	4.424166289
MORC2-AS1	6.600787468	6.94548687	7.068975807	6.952462906	7.299645745	6.586839788	7.235556724	6.804225945	5.829442935	6.164759072	5.365936415	5.779236542	5.431743389	6.078229311	5.803323919	6.361201987	6.673724763	6.453210102	6.304988755	6.695433016	7.179982247	6.814016906	6.767794986	6.895909356	7.71024934	7.435042066	7.131894778	7.302067673	6.932974596	6.634544156	6.703140202	6.428945114	6.760524281	6.254438148	6.499318318	6.070515609	7.781311494	7.706622979	7.652462769	7.335981394	7.64975809	7.510967735	7.429775938	7.551114484	6.966802298	6.873014298	6.980769621	6.950169903	8.448678111
PPP2R3A	8.563420615	8.5744057	8.5870329	8.716075508	8.463960049	8.349264965	8.645406784	8.608852718	7.983915719	8.458293517	8.627828895	8.326916846	8.280284628	7.248799622	7.63120381	7.704831797	8.219364293	9.047554988	8.921567508	8.566627711	7.894750904	8.633930113	8.356807955	8.00117014	8.961274124	9.041981182	8.718495102	8.954623991	8.082775211	8.552457203	8.570539386	8.653990978	8.763102498	8.762907155	8.463539399	8.381709935	8.835063492	9.023193781	9.032035595	9.029865732	9.217993325	9.341813121	9.631819014	9.446057011	8.580265496	8.91130386	9.128520362	9.057892207	8.72038259
STRADB	8.190895865	8.231159402	7.96811617	7.768026169	8.057951917	8.216273321	7.729333335	7.767880163	8.475889861	8.72490878	8.544254214	8.521412802	8.348256247	8.470793431	8.593500975	8.088983047	8.219364293	8.444893084	8.247526166	8.316248251	8.016419137	8.249122169	8.149168043	7.999523388	8.093475823	8.425732712	8.300360973	7.933907572	8.143664567	8.512028727	8.495979909	8.134879262	7.991250888	8.165784504	7.790659936	7.94236357	9.158990154	10.6963731	10.21501098	9.699872229	8.084202644	8.504322448	8.463148685	8.338277583	9.615998066	11.2470025	10.47159304	9.92509623	10.32532406
NPY	8.639087955	8.800388435	8.77659027	8.590703995	9.106572562	8.739582083	9.012367787	9.089250867	11.59742529	11.23385534	10.56821811	10.54486147	10.03831384	9.863013319	8.780817154	9.056064866	10.99947416	10.54013516	9.577775908	9.672334339	10.40360341	10.26392073	9.570316148	9.597179638	11.97549371	11.706861	9.567292046	9.501910342	10.96582672	10.78266554	9.875060426	9.699294946	7.870432718	8.088008741	9.479401355	9.089158353	11.65407163	11.38753232	10.90238343	10.7507193	11.79117785	11.6147572	10.98913358	10.8547753	11.37050512	11.24298142	12.29515907	12.02908673	9.761648999
[truncated: 31 more columns]
