# Supplementary material for: Exploring the common mechanism of vascular dementia and inflammatory bowel disease: a bioinformatics-based study
Source: Front Immunol. 2024 Apr 25;15:1347415. doi: 10.3389/fimmu.2024.1347415 (PMC11084673; doi:10.3389/fimmu.2024.1347415)
Supplement: Supplementary file 1 [file DataSheet_1.zip › Supplementary material/Raw data/ssGSEA/VDssGSEA/m.csv]

	PTPRC	ITGB2	CYBB	IL1B	TLR2	CASP1	IL10RA	BTK
Activated CD4 T cell	0.482893477433207	0.0952209888115032	0.609699508232673	0.336654146532795	0.645001022165788	0.616398805949402	0.685863187603355	0.673867519854069
Activated CD8 T cell	0.329187616716801	0.285460949570878	0.252417700766527	0.0290117586936693	0.196080971601987	0.12163662533972	0.21381522248143	0.150167674525782
Activated dendritic cell	0.363704931869899	0.17531530791327	0.416949397863129	0.452547621613341	0.512093995304441	0.426481042639034	0.421773174555305	0.196154891543438
CD56dim natural killer cell	0.28293956307715	0.328709823817734	0.307608981972227	0.0908560899649843	0.261240313754332	0.0775713443429697	0.318616091213559	0.269221046195676
Central memory CD4 T cell	-0.615168847104695	-0.223713246818884	-0.705826399493656	-0.459742060575885	-0.778270040443978	-0.677480279696634	-0.805460499855105	-0.701138010725585
Effector memeory CD8 T cell	0.450618226316776	0.180615005471847	0.752572060140125	0.472074390733924	0.684361807976255	0.7527795608787	0.735643306540599	0.794857606288608
Gamma delta T cell	0.205311602985875	-0.0524320792045063	0.380276078812685	0.373325587681917	0.342393279771368	0.471025030555437	0.318353434278286	0.356506234504742
Immature B cell	0.586770600772487	0.214482825207985	0.841926190126686	0.461449745235651	0.533965564781825	0.576040005250921	0.654451541918683	0.654632002051864
Macrophage	0.203156261768872	0.201301864439191	0.648915181544303	0.699645732077769	0.757898615856628	0.741332061945952	0.521022391588369	0.596016051916278
Mast cell	0.345072318522366	0.28898699289274	0.507600526495364	0.168732549120063	0.544844674537167	0.413139180578933	0.593019240346421	0.630012907223303
MDSC	0.504863688130652	0.399204494483078	0.829138982677912	0.567539562201528	0.753141758651635	0.665349019337053	0.799519260299451	0.678823788783373
Memory B cell	0.0950967246817532	-0.231532874614388	-0.0625484705798302	-0.110078320324035	-0.141047121732842	-0.112220979415059	-0.0637671032857958	-0.123518996247345
Monocyte	0.284569311933754	0.225484342087317	0.420354873572101	0.118724572745498	0.367528512896065	0.249347054513578	0.437817556458038	0.501884768749247
Natural killer T cell	0.313936204572322	0.238836772472451	0.661039031461391	0.436820907277751	0.767402786419928	0.57310320018836	0.773463084323176	0.649107906735856
Plasmacytoid dendritic cell	0.150339213763127	0.101162314623967	0.0599892014528689	0.247356355873917	0.204319575062327	0.202813071049469	0.067408725751645	0.010860346441186
Type 2 T helper cell	0.286296425437337	0.0442774304367196	0.293593170885361	0.15613675362271	0.257093303558012	0.217161842195612	0.312119111422659	0.24724856741647
