# Supplementary material for: Exploring the common mechanism of vascular dementia and inflammatory bowel disease: a bioinformatics-based study
Source: Front Immunol. 2024 Apr 25;15:1347415. doi: 10.3389/fimmu.2024.1347415 (PMC11084673; doi:10.3389/fimmu.2024.1347415)
Supplement: Supplementary file 1 [file DataSheet_1.zip › Supplementary material/Raw data/ssGSEA/VDssGSEA/p.csv]

	PTPRC	ITGB2	CYBB	IL1B	TLR2	CASP1	IL10RA	BTK
Activated CD4 T cell	5.71762149492727e-06	0.400802089347937	1.94201232872615e-09	0.0022626938496173	1.06404218769285e-10	1.15051346227801e-09	2.21844764780599e-12	7.36388727773374e-12
Activated CD8 T cell	0.00286765602805694	0.0102670862638377	0.0238913568957511	0.798368727542911	0.0813049588800019	0.282452971492354	0.0568568731626367	0.183665061888564
Activated dendritic cell	0.000912416725806775	0.119836036873514	0.000119383894659597	2.50265263861404e-05	1.20140618342646e-06	7.99103159603298e-05	9.758087738998e-05	0.0811879879146873
CD56dim natural killer cell	0.0109888752216154	0.00291089420307467	0.00550865462053807	0.422835613562438	0.0192510723065249	0.494018669106452	0.00397158081474003	0.0157414608996254
Central memory CD4 T cell	1.26775256958922e-09	0.0460624950634645	2.63788990650937e-13	1.78587295325272e-05	0	5.16120479687743e-12	0	4.41868763800812e-13
Effector memeory CD8 T cell	2.73618079880134e-05	0.108877195138645	8.88178419700125e-16	9.83645020014023e-06	2.58593146895691e-12	8.88178419700125e-16	7.7715611723761e-15	0
Gamma delta T cell	0.0677032420633157	0.644150262313187	0.000502440392047721	0.000647786848784859	0.00187847894929938	1.0357842029407e-05	0.00400327000371625	0.00117096739323674
Immature B cell	1.06596365068157e-08	0.0560691411928891	0	1.64656254479922e-05	3.38373312924745e-07	2.26208656251004e-08	4.58149074233916e-11	4.50706139076829e-11
Macrophage	0.0707022995496649	0.0733672879164617	7.53255235963479e-11	5.19806420129498e-13	4.44089209850063e-16	3.77475828372553e-15	7.23918977652005e-07	5.45173950428079e-09
Mast cell	0.00172012399131161	0.00932722836897093	1.54194250567841e-06	0.134604747044333	1.74148341969271e-07	0.000139699376421332	6.79097578171195e-09	3.8192693452288e-10
MDSC	1.79194493510337e-06	0.000244316685564572	0	4.0286812996726e-08	8.88178419700125e-16	1.66977542903624e-11	0	4.51638726417514e-12
Memory B cell	0.401419850606683	0.0387840916300584	0.581506339512147	0.331034263967531	0.212046342559812	0.321650140913626	0.574152646459768	0.275015012060603
Monocyte	0.0105174572151738	0.0443222033600486	0.000103574550452734	0.294220783582175	0.000797292035066732	0.0257152807305734	4.87934522714895e-05	2.10723456994799e-06
Natural killer T cell	0.00457099459985377	0.0328770541272518	2.50142129232245e-11	5.09920578648515e-05	0	2.76637175389283e-08	0	7.404565849356e-11
Plasmacytoid dendritic cell	0.183159107650495	0.371923505746603	0.597088851284555	0.0269597539052582	0.0690706026175196	0.0711895458360632	0.55243905064851	0.923828827474229
Type 2 T helper cell	0.0100372222923402	0.69654555571884	0.00821336641280856	0.166649843762081	0.0213258941942707	0.0529972046400378	0.00482456985417201	0.027028567494304
