# Supplementary material for: Exploring the common mechanism of vascular dementia and inflammatory bowel disease: a bioinformatics-based study
Source: Front Immunol. 2024 Apr 25;15:1347415. doi: 10.3389/fimmu.2024.1347415 (PMC11084673; doi:10.3389/fimmu.2024.1347415)
Supplement: Supplementary file 1 [file DataSheet_1.zip › Supplementary material/Raw data/ssGSEA/VDssGSEA/ssGSEA_GSE.csv]

	Activated CD4 T cell	Activated CD8 T cell	Activated dendritic cell	CD56dim natural killer cell	Central memory CD4 T cell	Effector memeory CD8 T cell	Gamma delta T cell	Immature B cell	Macrophage	Mast cell	MDSC	Memory B cell	Monocyte	Natural killer T cell	Plasmacytoid dendritic cell	Type 2 T helper cell
GSM3454053	-0.368076392891398	-0.312033802817616	0.427687450607273	-0.401186317908363	0.129201740949623	-0.00367320451585028	-0.331137913194204	0.198626291833097	0.29006967880344	-0.305570550094871	-0.377737521862204	-0.496706869791306	-0.0891525150907473	0.0413771632494725	-0.0382082207531774	-0.515810980167895
GSM3454054	-0.371340685767997	-0.254721471687849	0.408781505830153	-0.458498649038129	0.0603562840673152	-0.0165063010513321	-0.318401839609812	0.182620633487999	0.281684217973274	-0.270658212326656	-0.354734601433649	-0.49033883299911	-0.0445762575453737	0.0215646988094867	0.00636803679219634	-0.477602759414718
GSM3454055	-0.393835588275338	-0.235617361311261	0.42435986974751	-0.483970796206914	0.0554422828128434	-0.0180027361765106	-0.426658465077148	0.176357839166643	0.318985481494429	-0.299738138871462	-0.342357893549599	-0.477602759414718	-0.0509442943375698	0.00840382670904762	0.0318401839609812	-0.503074906583503
GSM3454056	-0.358714793904597	-0.261089508480046	0.417963496581878	-0.483970796206914	0.0441629044307773	0.00393258797992572	-0.305665766025419	0.179739118272297	0.293736394972865	-0.351570139245366	-0.354283475996115	-0.496706869791306	-0.0382082207531774	0.0290019596118466	-0.00636803679219625	-0.477602759414718
GSM3454057	-0.396991901420462	-0.292929692441027	0.415474918093384	-0.471234722622521	0.0725236198297401	0.0500817459318298	-0.235617361311261	0.215840105710852	0.322333259361796	-0.34645340170483	-0.396559939931983	-0.509442943375699	-0.0191041103765887	0.0319020961450381	-0.10188858867514	-0.496706869791306
GSM3454058	-0.393761133669349	-0.210145214142476	0.421291881220667	-0.477602759414718	0.0493364601581866	0.0398319793184544	-0.420290428284952	0.218684980729362	0.312304826075441	-0.268831042301679	-0.335190074065948	-0.464866685830325	0.00636803679219634	0.0417767196634261	-0.0764164415063548	-0.496706869791306
GSM3454059	-0.345746780916739	-0.261089508480046	0.409083614995481	-0.464866685830325	0.0537762658577689	0.0329027458241014	-0.286561655648831	0.228393685114449	0.331489505417213	-0.284853915534859	-0.351583649987711	-0.471234722622521	-0.0191041103765887	0.0239168903271292	-0.0955205518829435	-0.496706869791306
GSM3454060	-0.422792417856363	-0.114624662259532	0.418230189701682	-0.420290428284952	0.048616912411223	0.101333020399043	-0.369346133947382	0.187816057824702	0.325685938066756	-0.283229916433872	-0.364943120227124	-0.509442943375699	0.082784478298551	0.0423131830372185	-0.00636803679219625	-0.445762575453736
GSM3454061	-0.0818540438784748	-0.3375059499864	0.438856814620271	-0.426658465077148	-0.039252216040426	0.232238588239853	0.0955205518829435	0.326843693382399	0.327688986519192	-0.179357405407865	-0.259192119347203	-0.496706869791306	-0.159200919804906	0.0903621389010284	-0.00636803679219625	-0.299297729233223
GSM3454062	-0.088877112001269	-0.394818281116167	0.454911637995382	-0.38845024432397	-0.0755200842506625	0.191547964029937	0.082784478298551	0.304317978865721	0.311226582210712	-0.192081657888785	-0.192154549241104	-0.483970796206914	-0.248353434895653	0.0798165437688709	0.00636803679219634	-0.305665766025419
GSM3454063	-0.230391628761239	-0.458498649038129	0.458382078739095	-0.43939453866154	-0.0511011800471542	0.1431834246268	-0.114624662259532	0.265878336973469	0.342780652098006	-0.247412276820347	-0.202061396611805	-0.483970796206914	-0.216513250934672	0.0756290043662637	-0.0445762575453737	-0.471234722622521
GSM3454064	-0.246577010838686	-0.433026501869344	0.455034184166902	-0.471234722622521	-0.0481799800468086	0.187644083265606	-0.133728772636121	0.275597294591373	0.349164243491123	-0.260290559574101	-0.24292804252556	-0.503074906583503	-0.184673066973691	0.0964965460112523	-0.0445762575453737	-0.43939453866154
GSM3454065	-0.265865875528549	-0.184673066973691	0.422848192989751	-0.375714170739578	-0.0609948752533666	0.207689230661836	-0.38845024432397	0.250634607509099	0.283442918828607	-0.109694091928896	-0.233791518135489	-0.413922391492755	0.191041103765887	0.100055578254453	-0.0191041103765887	-0.382082207531774
GSM3454066	-0.272088686964633	-0.165568956597102	0.432471092275614	-0.496706869791306	-0.121524646816911	0.182703865678795	-0.369346133947382	0.20258057951867	0.271219148588124	-0.103765405347917	-0.25104354952592	-0.509442943375699	0.127360735843925	0.0956416214371824	0.0445762575453737	-0.458498649038129
GSM3454067	-0.282942968580851	-0.0445762575453737	0.419658144805411	-0.362978097155185	-0.0747490989766614	0.152058418309935	-0.369346133947382	0.23084978450211	0.300834620707166	-0.0488046838377664	-0.253630307227472	-0.433026501869344	0.15283288301271	0.126289789161598	0.146464846220513	-0.413922391492755
GSM3454068	-0.306812230195394	-0.0636803679219623	0.419700490338891	-0.382082207531774	-0.15264115484975	0.127391616705936	-0.3375059499864	0.246736040844126	0.267776911491048	-0.0747617191149825	-0.307183440241688	-0.49033883299911	0.178305030181495	0.139598150015199	0.146464846220513	-0.477602759414718
GSM3454069	-0.304044969183891	-0.216513250934672	0.401845744633611	-0.420290428284952	0.0291403956345887	0.141453677432754	-0.222881287726868	0.173236948428338	0.363467334538198	-0.198083848387227	-0.348392840704841	-0.509442943375699	0.0700484047141586	0.0561506133618633	-0.184673066973691	-0.515810980167895
GSM3454070	-0.329916760419681	-0.082784478298551	0.426801410873942	-0.496706869791306	0.0171412582570371	0.123913649877447	-0.312033802817616	0.179442189368417	0.349987876359886	-0.305319124098237	-0.396048106721216	-0.49033883299911	0.057312331129766	0.079733738185964	-0.114624662259532	-0.464866685830325
GSM3454071	-0.104372548050953	-0.165568956597102	0.448721146986147	-0.324769876402008	-0.0577312107466339	0.192102487296185	-0.280193618856634	0.253065126115185	0.385983781455522	-0.0467717317688296	-0.313486394327901	-0.49033883299911	0.20377717735028	0.122351839113927	-0.0382082207531774	-0.401186317908363
GSM3454072	-0.147644434378831	-0.229249324519064	0.439292893288704	-0.445762575453736	-0.0566322792083512	0.2435866421051	-0.292929692441027	0.237372477851221	0.386259821359389	-0.0311818501387325	-0.356706729321709	-0.522179016960091	0.210145214142476	0.0973699369629248	-0.0891525150907473	-0.43939453866154
GSM3454073	-0.265686660919259	-0.216513250934672	0.394032275800642	-0.433026501869344	-0.00925979405816308	0.175713351729759	-0.197409140558083	0.20171833274312	0.370740389934907	-0.145237434480661	-0.325967364645757	-0.509442943375699	0.0318401839609812	0.0742303601903063	-0.261089508480046	-0.458498649038129
GSM3454074	-0.281256781969115	-0.0573123311297661	0.426253942537224	-0.43939453866154	-0.0139842231248962	0.173624395272189	-0.235617361311261	0.240982162962804	0.331489505417213	-0.188758188627744	-0.310173867504319	-0.528547053752287	0.0509442943375698	0.062454408029101	-0.159200919804906	-0.515810980167895
GSM3454075	-0.156796140095609	-0.235617361311261	0.423217627363995	-0.343873986778597	-0.0986580551892481	0.281684217973274	-0.286561655648831	0.295485013104413	0.424116325749694	-0.127630887069332	-0.200202039688621	-0.528547053752287	0.197409140558083	0.0985972045608996	-0.184673066973691	-0.458498649038129
GSM3454076	-0.153732766016448	-0.254721471687849	0.41367819956107	-0.382082207531774	-0.0727348824351063	0.27758282285025	-0.197409140558083	0.283130437923486	0.424116325749694	-0.112613267822404	-0.18258185375332	-0.483970796206914	0.120992699051728	0.0963752180007401	-0.171936993389298	-0.458498649038129
GSM3454077	-0.296725391213168	-0.496706869791306	0.397749139839352	-0.426658465077148	0.075407666751367	0.0739684775969722	-0.280193618856634	0.0933826120886377	0.136752347579644	-0.297030235966615	-0.381705915181401	-0.522179016960091	-0.0127360735843925	0.00432132886837852	-0.108256625467336	-0.464866685830325
GSM3454078	-0.32992932036612	-0.407554354700559	0.410121286683063	-0.515810980167895	0.0590841801733813	0.0526470242405847	-0.254721471687849	0.0868184050787584	0.115024628860454	-0.281411798365893	-0.369733349338744	-0.49033883299911	-0.0318401839609812	0.00548717969036651	-0.10188858867514	-0.477602759414718
GSM3454079	-0.35380502036549	-0.362978097155185	0.406741980380595	-0.515810980167895	0.0736244600216912	0.0436304077004601	-0.375714170739578	0.099784344557176	0.150289578316546	-0.271551120608754	-0.435551879142657	-0.420290428284952	-0.0254721471687849	0.0167915875557862	-0.184673066973691	-0.509442943375699
GSM3454080	-0.316841079928683	-0.394818281116167	0.418828269958558	-0.515810980167895	0.0580343183154483	0.0526667516396508	-0.273825582064438	0.0968839373456064	0.110792620013729	-0.249823435661965	-0.420584277955017	-0.522179016960091	-0.0700484047141586	0.018900675794926	-0.108256625467336	-0.433026501869344
GSM3454081	-0.383374006736877	-0.0509442943375698	0.445841182191736	-0.471234722622521	-0.0441951322557644	0.167284158959859	-0.38845024432397	0.16545747185688	0.365896975411152	-0.182347664383161	-0.25154931707147	-0.464866685830325	0.0318401839609812	0.0573898188046015	0.222881287726868	-0.483970796206914
GSM3454082	-0.355945879535004	-0.0127360735843925	0.458382078739095	-0.471234722622521	-0.00952896803240135	0.12602842394255	-0.394818281116167	0.17878090508128	0.352774791353411	-0.208324426224951	-0.2466465964987	-0.483970796206914	-0.0191041103765887	0.0651598968000703	0.159200919804906	-0.496706869791306
GSM3454083	-0.28037381680368	-0.0764164415063548	0.464503496115133	-0.464866685830325	-0.055769015699614	0.178944975238714	-0.394818281116167	0.172387467130508	0.417111346722852	-0.19797784532787	-0.200893920231096	-0.49033883299911	0.0445762575453737	0.0826071303963958	0.165568956597102	-0.483970796206914
GSM3454084	-0.274444807865535	-0.0382082207531774	0.461368735986986	-0.464866685830325	-0.0672794044075619	0.183429725757418	-0.375714170739578	0.204162774011696	0.407597016708416	-0.161228307696107	-0.229811695683497	-0.452130612245933	0.0382082207531773	0.0824502442103104	0.216513250934672	-0.477602759414718
GSM3454085	-0.290612577236604	-0.216513250934672	0.4135501911281	-0.401186317908363	-0.0296331698416952	0.141372649049763	-0.292929692441027	0.233871579583842	0.239030449097073	-0.0551230291702904	-0.249805572780713	-0.477602759414718	0.184673066973691	0.077317264931556	0	-0.350242023570793
GSM3454086	-0.294493733280153	-0.159200919804906	0.429621739371016	-0.49033883299911	-0.0188249280915711	0.110921723019383	-0.299297729233223	0.214652441257519	0.207336556881304	-0.0700029964902375	-0.240035769934371	-0.471234722622521	0.165568956597102	0.10803575644639	-0.0191041103765887	-0.458498649038129
GSM3454087	-0.195394849163993	-0.10188858867514	0.423006477989999	-0.401186317908363	-0.109097696515273	0.235886122496411	-0.299297729233223	0.356206690565181	0.309924901941185	0.0629559406108713	-0.170294337447836	-0.477602759414718	0.292929692441027	0.153845915182091	0.0318401839609812	-0.471234722622521
GSM3454088	-0.179131111726343	-0.140096809428317	0.438919081418188	-0.369346133947382	-0.0809135955292784	0.203178661124414	-0.343873986778597	0.36231552330541	0.275216167004925	0.0722240191109997	-0.184752616335582	-0.483970796206914	0.273825582064438	0.138659917566222	-0.0891525150907473	-0.426658465077148
GSM3454145	-0.365119329036466	-0.210145214142476	0.410511162794307	-0.522179016960091	0.0999370843473533	0.0973157861192073	-0.38845024432397	0.130716813243428	0.245331092176282	-0.156967849774803	-0.382864983216655	-0.49033883299911	-0.191041103765887	0.0131817798752841	-0.159200919804906	-0.515810980167895
GSM3454146	-0.400248574073017	-0.210145214142476	0.425548068419952	-0.49033883299911	0.101427464174558	0.0881780217765795	-0.375714170739578	0.157404010477193	0.222818898949575	-0.197643584607036	-0.358714793904597	-0.452130612245933	-0.235617361311261	0.0312966206256959	-0.114624662259532	-0.515810980167895
GSM3454147	-0.393849335733591	-0.248353434895653	0.425548068419952	-0.496706869791306	0.104982060645964	0.165138413815583	-0.362978097155185	0.163980353197038	0.261564768889275	-0.214964672945254	-0.35648660357485	-0.426658465077148	-0.133728772636121	0.036138415709666	-0.178305030181495	-0.503074906583503
GSM3454148	-0.364648422692583	-0.235617361311261	0.419512958983447	-0.522179016960091	0.0906946213751848	0.101040924176421	-0.299297729233223	0.129658650651531	0.252132445237263	-0.179885380753201	-0.355284981064947	-0.477602759414718	-0.159200919804906	0.028779015097571	-0.165568956597102	-0.528547053752287
GSM3454149	-0.388577555353419	-0.375714170739578	0.412771702252883	-0.528547053752287	0.0851155283870654	0.145295569110629	-0.3375059499864	0.109078122270199	0.173555621794372	-0.272282117439778	-0.399845617282362	-0.477602759414718	0.0509442943375698	0.0368697246681898	0.00636803679219634	-0.496706869791306
GSM3454150	-0.337746469952355	-0.452130612245933	0.412771702252883	-0.496706869791306	0.107582960121016	0.11404051184947	-0.343873986778597	0.0833682131991443	0.17983446028569	-0.329080511565893	-0.387566750750505	-0.413922391492755	0.0191041103765887	0.0434303378233611	0.057312331129766	-0.43939453866154
GSM3454151	-0.317299526854959	-0.43939453866154	0.409753446223778	-0.426658465077148	0.0740584362331822	0.137778185721255	-0.305665766025419	0.0388797871806149	0.220707264742283	-0.244386575857	-0.429639703339491	-0.515810980167895	-0.0445762575453737	0.0253559770102727	0.0318401839609812	-0.496706869791306
GSM3454152	-0.304043600059232	-0.445762575453736	0.412771702252883	-0.515810980167895	0.0652016300223412	0.132094676516197	-0.343873986778597	0.121733707590434	0.151130229376573	-0.322174677665724	-0.387497906748161	-0.464866685830325	-0.0700484047141586	0.0262663809931268	-0.0445762575453737	-0.483970796206914
GSM3454153	-0.322206545545404	-0.38845024432397	0.40073974391023	-0.464866685830325	0.0767100415913955	0.187644083265606	-0.273825582064438	0.204233586872201	0.241829188019067	-0.232608717028275	-0.343966673369898	-0.509442943375699	-0.0254721471687849	-0.0147736866935349	-0.15283288301271	-0.445762575453736
GSM3454154	-0.338910824599331	-0.356610060362989	0.42186642808391	-0.49033883299911	0.0567058658625568	0.141255012169578	-0.248353434895653	0.218684980729362	0.215174067658733	-0.320534968180819	-0.396104756654177	-0.483970796206914	-0.0191041103765887	0.0307388166419469	-0.140096809428317	-0.509442943375699
GSM3454155	-0.37060346129482	-0.407554354700559	0.42491106920685	-0.496706869791306	0.0592162366146858	0.1143167613929	-0.248353434895653	0.158898144811731	0.109114784406175	-0.275250776297388	-0.378801248900206	-0.483970796206914	-0.165568956597102	0.0258399332493599	-0.114624662259532	-0.509442943375699
GSM3454156	-0.36935585034851	-0.299297729233223	0.431019509609331	-0.382082207531774	0.0649113957937858	0.131435369017884	-0.312033802817616	0.1702092679784	0.140564580814088	-0.228776559321533	-0.397396847842295	-0.503074906583503	-0.108256625467336	0.0131280510866637	-0.146464846220513	-0.3375059499864
GSM3454157	-0.342503874201752	-0.43939453866154	0.410709321011017	-0.286561655648831	0.0920951142718885	-0.0604323664659644	-0.362978097155185	0.0160577439312099	0.193325517503002	-0.301747244004778	-0.365546463391018	-0.509442943375699	0.0191041103765887	0.0622008874278395	-0.0955205518829435	-0.445762575453736
GSM3454158	-0.335730326443988	-0.254721471687849	0.407790584663403	-0.477602759414718	0.0367264066575921	0.0289416239715296	-0.362978097155185	0.0192926624099252	0.1975698351987	-0.286166710547787	-0.336335564791096	-0.509442943375699	-0.0318401839609812	0.0582169977138141	-0.0254721471687849	-0.503074906583503
GSM3454159	-0.323610783730896	-0.254721471687849	0.433391446643723	-0.458498649038129	0.0263379822125961	0.0834330740122221	-0.382082207531774	0.0907284476314298	0.298785625647718	-0.297809858125093	-0.341766625087583	-0.522179016960091	0.0318401839609812	0.0678783130303403	-0.0318401839609812	-0.509442943375699
GSM3454160	-0.344985376041788	-0.267457545272242	0.442316196758961	-0.312033802817616	0.0450122717705773	-0.00623496704131389	-0.401186317908363	0.112775603362117	0.244283245988937	-0.383685163215798	-0.339687340627793	-0.471234722622521	0.0254721471687849	0.0860131179547827	-0.0445762575453737	-0.452130612245933
GSM3454161	-0.419612937827373	-0.477602759414718	0.443093218186079	-0.49033883299911	0.0332769781902629	0.166115687542258	-0.382082207531774	0.151107323793844	0.398296600315515	-0.277024102833738	-0.35210194256355	-0.515810980167895	-0.0509442943375698	0.0758570615007842	0.0191041103765887	-0.496706869791306
GSM3454162	-0.351871936616264	-0.458498649038129	0.430756379592786	-0.503074906583503	0.0369161502056331	0.195104273955769	-0.273825582064438	0.111156694598271	0.382921724960789	-0.290996886659873	-0.362243293777411	-0.471234722622521	-0.0955205518829435	0.169999209894279	-0.0573123311297661	-0.515810980167895
GSM3454163	-0.377797226249632	-0.445762575453736	0.42491106920685	-0.496706869791306	0.0668738126792912	0.174487735212726	-0.261089508480046	0.174408322901353	0.30081194497935	-0.291926667654533	-0.303098765367197	-0.483970796206914	-0.108256625467336	0.151875964685244	0.0509442943375698	-0.458498649038129
GSM3454164	-0.422749642711195	-0.433026501869344	0.434083166965705	-0.483970796206914	0.0400307302332976	0.148911035109851	-0.331137913194204	0.0829048708548097	0.290838299329786	-0.313198523975448	-0.333000464762391	-0.515810980167895	-0.146464846220513	0.0508454258781263	0.0764164415063548	-0.458498649038129
GSM3454165	-0.358482863871409	-0.324769876402008	0.459197696826258	-0.464866685830325	0.0464081779535243	0.0609074060524531	-0.503074906583503	0.116080688249376	0.178088424748635	-0.12690995165573	-0.342637927661145	-0.433026501869344	-0.0573123311297661	0.027443341864553	-0.0382082207531774	-0.496706869791306
GSM3454166	-0.35786122565056	-0.299297729233223	0.465394375416835	-0.503074906583503	0.01639949843969	0.138589619837192	-0.509442943375699	0.115381422530522	0.140344136309051	-0.135152787095857	-0.348586493491433	-0.458498649038129	-0.0700484047141586	0.0349484833073249	-0.0573123311297661	-0.522179016960091
GSM3454167	-0.352310114066007	-0.216513250934672	0.424624769282682	-0.464866685830325	0.0166337644693808	0.119353680596199	-0.496706869791306	0.185806302239605	0.196990031054931	-0.262365520629346	-0.326054009421967	-0.522179016960091	0.0318401839609812	0.0410888653568482	-0.127360735843925	-0.503074906583503
GSM3454168	-0.331158825311606	-0.254721471687849	0.455893081336766	-0.477602759414718	-0.0121978965234564	0.100443986161032	-0.483970796206914	0.153773795859834	0.172930816749736	-0.238936032955061	-0.342596288097005	-0.464866685830325	-0.0254721471687849	0.0350431521117095	0.00636803679219634	-0.471234722622521
GSM3454169	-0.42407120871173	-0.0573123311297661	0.413904410526403	-0.433026501869344	0.112742900304572	0.00786875135285103	-0.324769876402008	0.186296894294477	0.206642366567316	-0.191726099212869	-0.295478888389926	-0.515810980167895	-0.222881287726868	-0.0438457983182523	-0.0700484047141586	-0.49033883299911
GSM3454170	-0.470546084734052	-0.0254721471687849	0.413904410526403	-0.394818281116167	0.143516531930304	0.0252016171248983	-0.3375059499864	0.216733984863729	0.115298387386312	-0.328133927183783	-0.406194847940008	-0.445762575453736	-0.222881287726868	0.0164050282325288	0.0127360735843925	-0.407554354700559
GSM3454171	-0.425857095756048	-0.0573123311297661	0.419159760171435	-0.3375059499864	0.177129094312544	0.0621801629769153	-0.43939453866154	0.201894519439138	0.167646539816145	-0.0596686338193988	-0.298455801688153	-0.509442943375699	-0.20377717735028	-0.00021783543730984	0	-0.477602759414718
GSM3454172	-0.306380651062589	-0.0764164415063548	0.440750061557032	-0.528547053752287	0.0902325328001779	0.0532932738690139	-0.375714170739578	0.176356264309538	0.161041586248773	-0.168875236424985	-0.329245749581144	-0.496706869791306	-0.120992699051728	-0.00671975813373212	0.0127360735843925	-0.483970796206914
GSM3454173	-0.368007010992665	-0.362978097155185	0.440479027380023	-0.49033883299911	0.0592148447148831	0.0893489609898894	-0.318401839609812	0.13909974149257	0.369392023163175	-0.215865644882176	-0.319777280823689	-0.515810980167895	0.0254721471687849	0.0443860860129292	-0.159200919804906	-0.477602759414718
GSM3454174	-0.406801763536204	-0.324769876402008	0.437414407479501	-0.49033883299911	0.081319918158604	0.0720914410378363	-0.3375059499864	0.151621484116067	0.376259560115015	-0.294538303040154	-0.31933521230813	-0.471234722622521	0.0127360735843925	0.0520394397796424	-0.120992699051728	-0.509442943375699
GSM3454175	-0.28087209393626	-0.362978097155185	0.458504313662645	-0.477602759414718	0.0309855572652393	0.183429725757418	-0.299297729233223	0.178173580905244	0.41749457545693	-0.139140800167891	-0.290665785379891	-0.496706869791306	0.0955205518829435	0.082780761178167	-0.0127360735843925	-0.471234722622521
GSM3454176	-0.334196642095043	-0.305665766025419	0.471452946247713	-0.483970796206914	0.0587633783765443	0.126582233571809	-0.286561655648831	0.187816057824702	0.417111346722852	-0.181765138411511	-0.296046264059771	-0.477602759414718	0.0382082207531773	0.0770029456113436	0.0191041103765887	-0.503074906583503
GSM3454177	-0.366549931073371	-0.222881287726868	0.416140176019458	-0.464866685830325	0.0520340196657239	0.0881016119239728	-0.38845024432397	0.195506376931146	0.200308253031198	-0.35254100381214	-0.399841361242821	-0.471234722622521	0.0636803679219623	0.0154423226771172	-0.0318401839609812	-0.528547053752287
GSM3454178	-0.403300260122058	-0.171936993389298	0.431019509609331	-0.382082207531774	0.0723929135519557	0.0720914410378363	-0.369346133947382	0.179611824934055	0.179247886617313	-0.329100795528791	-0.399569768882628	-0.471234722622521	0.0764164415063548	0.0281982626085701	0.0191041103765887	-0.496706869791306
GSM3454179	-0.316988450712259	-0.108256625467336	0.421291881220667	-0.350242023570793	0.0253177116586464	0.10630439870678	-0.43939453866154	0.169807944518148	0.192689345121555	-0.254714171893912	-0.401385976569643	-0.49033883299911	0.15283288301271	-0.0137451251914412	0.00636803679219625	-0.509442943375699
GSM3454180	-0.381049041744465	-0.165568956597102	0.42435986974751	-0.458498649038129	-0.00795863286986251	0.110325726232806	-0.318401839609812	0.160180292376567	0.168491521589135	-0.324986202715437	-0.34274178386368	-0.273825582064438	0.0891525150907472	0.0206062148151375	-0.0509442943375698	-0.509442943375699
GSM3454181	-0.37403434481188	-0.452130612245933	0.437414407479501	-0.426658465077148	0.0784824572430053	0.0797303476892501	-0.49033883299911	0.173335675592785	0.129145046679012	-0.179272587625046	-0.390954818423793	-0.496706869791306	-0.0764164415063548	-0.0309068897396642	-0.216513250934672	-0.375714170739578
GSM3454182	-0.328291265183868	-0.445762575453736	0.397749139839352	-0.509442943375699	0.0836728868883822	0.115231163428748	-0.350242023570793	0.154287144653567	0.121458379234697	-0.335560522756101	-0.457408931296194	-0.458498649038129	-0.10188858867514	-0.0108311532839476	-0.222881287726868	-0.515810980167895
GSM3454183	-0.345905304012583	-0.43939453866154	0.404129973783891	-0.452130612245933	0.0925095930685777	0.0907188671701123	-0.433026501869344	0.186142617486166	0.168677077965216	-0.22747400478845	-0.361974648933385	-0.471234722622521	-0.0573123311297661	-0.0166704903965212	-0.273825582064438	-0.496706869791306
GSM3454184	-0.39748354747366	-0.394818281116167	0.458993633608899	-0.458498649038129	0.0712843226637548	0.108035314238706	-0.483970796206914	0.179611824934055	0.157708226452676	-0.210921400616731	-0.441290674417802	-0.496706869791306	-0.0955205518829435	-0.0412348831452565	-0.216513250934672	-0.382082207531774
GSM3454185	-0.36711215405547	-0.331137913194204	0.397353800961832	-0.509442943375699	0.0505716488563788	-0.0445173127224276	-0.401186317908363	-0.0287296625058736	0.21478716430898	-0.247168284916699	-0.479690049044105	-0.445762575453736	-0.082784478298551	0.0187202300589179	0.0509442943375698	-0.471234722622521
GSM3454186	-0.354434739234351	-0.273825582064438	0.400356931041731	-0.496706869791306	0.055947734063053	-0.060857683670847	-0.331137913194204	-0.0218299357958946	0.173492740712226	-0.21741337449284	-0.436392377647257	-0.515810980167895	-0.082784478298551	0.0103777151251231	0.057312331129766	-0.503074906583503
GSM3454187	-0.25104354952592	-0.235617361311261	0.427201982593762	-0.464866685830325	0.00363573559251135	0.14215786724153	-0.324769876402008	0.0929001653107312	0.355911338263325	-0.0887813477568952	-0.432423605637372	-0.496706869791306	-0.0445762575453737	0.00232810689797054	0.15283288301271	-0.49033883299911
GSM3454188	-0.312282020943182	-0.267457545272242	0.436317788391827	-0.452130612245933	-0.0118722562934814	0.117203477085494	-0.382082207531774	0.102521920529811	0.333249548256676	-0.133150194300833	-0.442417283653994	-0.509442943375699	-0.0318401839609812	0.00961282427336357	0.133728772636121	-0.503074906583503
