# Supplementary material for: Exploring the common mechanism of vascular dementia and inflammatory bowel disease: a bioinformatics-based study
Source: Front Immunol. 2024 Apr 25;15:1347415. doi: 10.3389/fimmu.2024.1347415 (PMC11084673; doi:10.3389/fimmu.2024.1347415)
Supplement: Supplementary file 1 [file DataSheet_1.zip › Supplementary material/Raw data/the analysis in Cytoscape/gene cluster 1.xlsx]

## Sheet: Sheet1
id
IL18
TLR2
CASP1
IL10RA
IL1B
CCR1
AIF1
CYBB
NCF1
BTK
