# Supplementary material for: Exploring the common mechanism of vascular dementia and inflammatory bowel disease: a bioinformatics-based study
Source: Front Immunol. 2024 Apr 25;15:1347415. doi: 10.3389/fimmu.2024.1347415 (PMC11084673; doi:10.3389/fimmu.2024.1347415)
Supplement: Supplementary file 1 [file DataSheet_1.zip › Supplementary material/Raw data/the analysis in Cytoscape/Hub genes.tsv]

#node1	node2	node1_string_id	node2_string_id	neighborhood_on_chromosome	gene_fusion	phylogenetic_cooccurrence	homology	coexpression	experimentally_determined_interaction	database_annotated	automated_textmining	combined_score
BTK	IL10RA	9606.ENSP00000483570	9606.ENSP00000227752	0	0	0	0	0.292	0	0	0.223	0.427
BTK	TLR2	9606.ENSP00000483570	9606.ENSP00000260010	0	0	0	0	0.173	0.100	0	0.514	0.606
BTK	IL1B	9606.ENSP00000483570	9606.ENSP00000263341	0	0	0	0	0.149	0	0	0.474	0.533
BTK	CYBB	9606.ENSP00000483570	9606.ENSP00000367851	0	0	0	0	0.459	0.063	0	0.333	0.633
BTK	ITGB2	9606.ENSP00000483570	9606.ENSP00000380948	0	0	0	0	0.372	0.052	0	0.317	0.558
BTK	PTPRC	9606.ENSP00000483570	9606.ENSP00000411355	0	0	0	0	0.401	0.097	0	0.464	0.685
BTK	CASP1	9606.ENSP00000483570	9606.ENSP00000433138	0	0	0	0	0.192	0.067	0	0.637	0.703
CASP1	IL10RA	9606.ENSP00000433138	9606.ENSP00000227752	0	0	0	0	0.261	0	0	0.256	0.427
CASP1	TLR2	9606.ENSP00000433138	9606.ENSP00000260010	0	0	0	0	0.310	0.062	0	0.729	0.809
CASP1	IL1B	9606.ENSP00000433138	9606.ENSP00000263341	0	0	0	0	0.265	0.787	0.900	0.987	0.999
CASP1	CYBB	9606.ENSP00000433138	9606.ENSP00000367851	0	0	0	0	0.267	0	0	0.543	0.651
CASP1	ITGB2	9606.ENSP00000433138	9606.ENSP00000380948	0	0	0	0	0.301	0	0	0.324	0.507
CASP1	PTPRC	9606.ENSP00000433138	9606.ENSP00000411355	0	0	0	0	0.297	0	0	0.474	0.614
CYBB	IL10RA	9606.ENSP00000367851	9606.ENSP00000227752	0	0	0	0	0.405	0	0	0.507	0.694
CYBB	TLR2	9606.ENSP00000367851	9606.ENSP00000260010	0	0	0	0	0.240	0.045	0	0.729	0.786
CYBB	IL1B	9606.ENSP00000367851	9606.ENSP00000263341	0	0	0	0	0.181	0	0	0.702	0.746
CYBB	PTPRC	9606.ENSP00000367851	9606.ENSP00000411355	0	0	0	0	0.403	0	0	0.430	0.645
CYBB	ITGB2	9606.ENSP00000367851	9606.ENSP00000380948	0	0	0	0	0.512	0	0	0.638	0.816
IL10RA	TLR2	9606.ENSP00000227752	9606.ENSP00000260010	0	0	0	0	0.264	0	0	0.432	0.564
IL10RA	ITGB2	9606.ENSP00000227752	9606.ENSP00000380948	0	0	0	0	0.443	0	0	0.310	0.599
IL10RA	PTPRC	9606.ENSP00000227752	9606.ENSP00000411355	0	0	0	0	0.434	0	0	0.445	0.672
IL10RA	IL1B	9606.ENSP00000227752	9606.ENSP00000263341	0	0	0	0	0.168	0	0	0.759	0.791
IL1B	TLR2	9606.ENSP00000263341	9606.ENSP00000260010	0	0	0	0	0.259	0	0	0.960	0.969
IL1B	ITGB2	9606.ENSP00000263341	9606.ENSP00000380948	0	0	0	0	0.233	0	0	0.733	0.786
IL1B	PTPRC	9606.ENSP00000263341	9606.ENSP00000411355	0	0	0	0	0.197	0	0	0.770	0.807
ITGB2	TLR2	9606.ENSP00000380948	9606.ENSP00000260010	0	0	0	0	0.331	0.057	0	0.696	0.791
ITGB2	PTPRC	9606.ENSP00000380948	9606.ENSP00000411355	0	0	0	0	0.530	0.091	0	0.721	0.870
PTPRC	TLR2	9606.ENSP00000411355	9606.ENSP00000260010	0	0	0	0	0.283	0.113	0	0.584	0.712
