# Supplementary material for: Exploring the common mechanism of vascular dementia and inflammatory bowel disease: a bioinformatics-based study
Source: Front Immunol. 2024 Apr 25;15:1347415. doi: 10.3389/fimmu.2024.1347415 (PMC11084673; doi:10.3389/fimmu.2024.1347415)
Supplement: Supplementary file 1 [file DataSheet_1.zip › Supplementary material/Raw data/the analysis in Cytoscape/hub genes.xlsx]

## Sheet: Sheet 1
Only MCC	Only MNC	Only Degree	Only EPC	MCC AND MNC NOT Degree NOT EPC	MCC AND Degree NOT MNC NOT EPC	MCC AND EPC NOT MNC NOT Degree	MNC AND Degree NOT MCC NOT EPC	MNC AND EPC NOT MCC NOT Degree	Degree AND EPC NOT MCC NOT MNC	MCC AND MNC AND Degree NOT EPC	MCC AND MNC AND EPC NOT Degree	MCC AND Degree AND EPC NOT MNC	MNC AND Degree AND EPC NOT MCC	MCC AND MNC AND Degree AND EPC
AIF1													IL18	PTPRC
CCR1													ITGAL	ITGB2
														CYBB
														IL1B
														TLR2
														CASP1
														IL10RA
														BTK
