# Supplementary material for: Exploring the common mechanism of vascular dementia and inflammatory bowel disease: a bioinformatics-based study
Source: Front Immunol. 2024 Apr 25;15:1347415. doi: 10.3389/fimmu.2024.1347415 (PMC11084673; doi:10.3389/fimmu.2024.1347415)
Supplement: Supplementary file 1 [file DataSheet_1.zip › Supplementary material/Raw data/the analysis in Cytoscape/string_interactions_short.tsv]

#node1	node2	node1_string_id	node2_string_id	neighborhood_on_chromosome	gene_fusion	phylogenetic_cooccurrence	homology	coexpression	experimentally_determined_interaction	database_annotated	automated_textmining	combined_score
ADAMTS9	IGF2BP2	9606.ENSP00000418735	9606.ENSP00000410242	0	0	0	0	0.058	0	0	0.572	0.579
AFG3L2	UQCRC1	9606.ENSP00000269143	9606.ENSP00000203407	0.042	0	0	0	0.159	0.127	0	0.247	0.400
AFG3L2	ATP5F1B	9606.ENSP00000269143	9606.ENSP00000262030	0	0	0	0	0.189	0.054	0	0.485	0.571
AFG3L2	SDHB	9606.ENSP00000269143	9606.ENSP00000364649	0.085	0	0	0	0.121	0	0	0.540	0.598
AIF1	IL10RA	9606.ENSP00000365227	9606.ENSP00000227752	0	0	0	0	0.326	0	0	0.220	0.451
AIF1	C3	9606.ENSP00000365227	9606.ENSP00000245907	0	0	0	0	0.068	0	0	0.400	0.416
AIF1	TLR2	9606.ENSP00000365227	9606.ENSP00000260010	0	0	0	0	0.217	0.104	0	0.511	0.627
AIF1	IL1B	9606.ENSP00000365227	9606.ENSP00000263341	0	0	0	0	0.174	0	0	0.827	0.851
AIF1	IL18	9606.ENSP00000365227	9606.ENSP00000280357	0	0	0	0	0.066	0	0	0.507	0.520
AIF1	NCF1	9606.ENSP00000365227	9606.ENSP00000289473	0	0	0	0	0.171	0.060	0	0.311	0.416
AIF1	CCR1	9606.ENSP00000365227	9606.ENSP00000296140	0	0	0	0	0.382	0	0	0.519	0.690
AIF1	HCLS1	9606.ENSP00000365227	9606.ENSP00000320176	0	0	0	0	0.355	0.116	0	0.063	0.419
AIF1	CD300A	9606.ENSP00000365227	9606.ENSP00000353259	0	0	0	0	0.393	0	0	0.094	0.426
AIF1	FYB1	9606.ENSP00000365227	9606.ENSP00000493623	0	0	0	0	0.363	0	0	0.108	0.407
AIF1	HLA-DMB	9606.ENSP00000365227	9606.ENSP00000398890	0	0	0	0	0.303	0.125	0	0.125	0.420
AIF1	BTK	9606.ENSP00000365227	9606.ENSP00000483570	0	0	0	0	0.342	0.099	0	0.116	0.431
AIF1	MYO1F	9606.ENSP00000365227	9606.ENSP00000494550	0	0	0	0	0.347	0.266	0	0.113	0.538
AIF1	CASP1	9606.ENSP00000365227	9606.ENSP00000433138	0	0	0	0	0.241	0.046	0	0.580	0.670
AIF1	ITGB2	9606.ENSP00000365227	9606.ENSP00000380948	0	0	0	0	0.581	0	0	0.358	0.720
AIF1	CYBB	9606.ENSP00000365227	9606.ENSP00000367851	0	0	0	0	0.422	0.153	0	0.519	0.744
AIF1	PTPRC	9606.ENSP00000365227	9606.ENSP00000411355	0	0	0	0	0.353	0.045	0	0.721	0.813
AIM2	TLR2	9606.ENSP00000357112	9606.ENSP00000260010	0	0	0	0	0.117	0	0	0.594	0.626
AIM2	IL1B	9606.ENSP00000357112	9606.ENSP00000263341	0	0	0	0	0.092	0	0	0.867	0.874
AIM2	IL18	9606.ENSP00000357112	9606.ENSP00000280357	0	0	0	0	0.050	0	0	0.898	0.898
AIM2	LY96	9606.ENSP00000357112	9606.ENSP00000284818	0	0	0	0	0.191	0	0	0.306	0.415
AIM2	CARD16	9606.ENSP00000357112	9606.ENSP00000364858	0	0	0	0	0.230	0	0	0.347	0.476
AIM2	BTK	9606.ENSP00000357112	9606.ENSP00000483570	0	0	0	0	0.106	0	0	0.472	0.507
AIM2	GBP2	9606.ENSP00000357112	9606.ENSP00000359497	0	0	0	0	0.146	0	0	0.608	0.651
AIM2	IFI16	9606.ENSP00000357112	9606.ENSP00000357113	0	0	0	0.803	0.184	0	0	0.917	0.929
AIM2	CASP1	9606.ENSP00000357112	9606.ENSP00000433138	0	0	0	0	0.157	0.626	0.900	0.999	0.999
ALDH1A1	CEBPB	9606.ENSP00000297785	9606.ENSP00000305422	0	0	0	0	0.049	0.292	0	0.247	0.449
ALDH1A1	SDHB	9606.ENSP00000297785	9606.ENSP00000364649	0	0	0	0	0.123	0	0.287	0.243	0.486
ALOX5	TLR2	9606.ENSP00000363512	9606.ENSP00000260010	0	0	0	0	0.277	0	0	0.313	0.482
ALOX5	IL1B	9606.ENSP00000363512	9606.ENSP00000263341	0	0	0	0	0.141	0	0	0.577	0.621
ALOX5	IL18	9606.ENSP00000363512	9606.ENSP00000280357	0	0	0	0	0.088	0	0.750	0.270	0.819
ALOX5	CCR1	9606.ENSP00000363512	9606.ENSP00000296140	0	0	0	0	0.162	0	0	0.356	0.437
ALOX5	C5AR1	9606.ENSP00000363512	9606.ENSP00000347197	0	0	0	0	0.139	0	0	0.411	0.471
ALOX5	FPR1	9606.ENSP00000363512	9606.ENSP00000471493	0	0	0	0	0.266	0	0	0.246	0.423
ALOX5	CYBB	9606.ENSP00000363512	9606.ENSP00000367851	0	0	0	0	0.359	0.069	0	0.242	0.508
ALOX5	ITGB2	9606.ENSP00000363512	9606.ENSP00000380948	0	0	0	0	0.396	0	0	0.266	0.538
ANGPT2	IL1B	9606.ENSP00000314897	9606.ENSP00000263341	0	0	0	0	0	0	0	0.689	0.689
ANGPT2	SPP1	9606.ENSP00000314897	9606.ENSP00000378517	0	0	0	0	0.061	0	0	0.400	0.412
ANGPT2	ITGB2	9606.ENSP00000314897	9606.ENSP00000380948	0	0	0	0	0.058	0	0	0.483	0.492
ANGPT2	FGF9	9606.ENSP00000314897	9606.ENSP00000371790	0	0	0	0	0	0	0	0.522	0.522
ANKRD36	ANKRD36B	9606.ENSP00000498611	9606.ENSP00000481149	0	0	0.049	0.983	0.982	0.092	0	0.052	0.983
ANXA13	APBB1IP	9606.ENSP00000262219	9606.ENSP00000365411	0	0	0	0	0	0.566	0	0	0.566
APBB1IP	HCLS1	9606.ENSP00000365411	9606.ENSP00000320176	0	0	0	0	0.376	0.107	0	0.122	0.469
APBB1IP	IKZF1	9606.ENSP00000365411	9606.ENSP00000331614	0	0	0	0	0.332	0.052	0	0.136	0.405
APBB1IP	EVI2B	9606.ENSP00000365411	9606.ENSP00000333779	0	0	0	0	0.371	0	0	0.163	0.451
APBB1IP	C5AR1	9606.ENSP00000365411	9606.ENSP00000347197	0	0	0	0	0.109	0	0	0.373	0.418
APBB1IP	ITGAL	9606.ENSP00000365411	9606.ENSP00000349252	0	0	0	0	0.232	0	0	0.312	0.449
APBB1IP	SASH3	9606.ENSP00000365411	9606.ENSP00000349359	0	0	0	0	0.364	0	0	0.174	0.452
APBB1IP	RALGDS	9606.ENSP00000365411	9606.ENSP00000361120	0	0	0	0	0.067	0	0	0.528	0.540
APBB1IP	BTK	9606.ENSP00000365411	9606.ENSP00000483570	0	0	0	0	0.325	0.092	0	0.166	0.445
APBB1IP	PARVG	9606.ENSP00000365411	9606.ENSP00000391583	0	0	0	0	0.367	0	0	0.223	0.487
APBB1IP	PTPRC	9606.ENSP00000365411	9606.ENSP00000411355	0	0	0	0	0.436	0.180	0	0.211	0.603
APBB1IP	ITGB2	9606.ENSP00000365411	9606.ENSP00000380948	0	0	0	0	0.408	0	0	0.585	0.743
APBB1IP	FYB1	9606.ENSP00000365411	9606.ENSP00000493623	0	0	0	0	0.328	0	0	0.895	0.926
ARID3A	CEBPB	9606.ENSP00000263620	9606.ENSP00000305422	0	0	0	0	0.067	0	0	0.455	0.469
ARID3A	BTK	9606.ENSP00000263620	9606.ENSP00000483570	0	0	0	0	0.054	0.581	0	0.617	0.835
ATP5F1B	UQCRC1	9606.ENSP00000262030	9606.ENSP00000203407	0	0	0	0	0.869	0.341	0	0.672	0.969
ATP5F1B	PPARGC1A	9606.ENSP00000262030	9606.ENSP00000264867	0	0	0	0	0.086	0	0	0.419	0.446
ATP5F1B	SDHB	9606.ENSP00000262030	9606.ENSP00000364649	0.053	0	0	0	0.463	0.234	0	0.727	0.879
BNIP3L	PPARGC1A	9606.ENSP00000370003	9606.ENSP00000264867	0	0	0	0	0	0	0	0.519	0.519
BNIP3L	TNFRSF10B	9606.ENSP00000370003	9606.ENSP00000276431	0	0	0	0	0.055	0	0	0.408	0.417
BNIP3L	HSPB3	9606.ENSP00000370003	9606.ENSP00000303394	0	0	0	0	0	0	0	0.510	0.510
BTK	IL10RA	9606.ENSP00000483570	9606.ENSP00000227752	0	0	0	0	0.292	0	0	0.223	0.427
BTK	TLR2	9606.ENSP00000483570	9606.ENSP00000260010	0	0	0	0	0.173	0.100	0	0.514	0.606
BTK	IL1B	9606.ENSP00000483570	9606.ENSP00000263341	0	0	0	0	0.149	0	0	0.474	0.533
BTK	LY96	9606.ENSP00000483570	9606.ENSP00000284818	0	0	0	0	0.180	0	0	0.483	0.558
BTK	NCF1	9606.ENSP00000483570	9606.ENSP00000289473	0	0	0	0	0.232	0.101	0	0.254	0.440
BTK	CCR1	9606.ENSP00000483570	9606.ENSP00000296140	0	0	0	0	0.306	0	0	0.202	0.423
BTK	HCLS1	9606.ENSP00000483570	9606.ENSP00000320176	0	0	0	0	0.442	0.095	0	0.192	0.557
BTK	IKZF1	9606.ENSP00000483570	9606.ENSP00000331614	0	0	0	0	0.369	0.071	0	0.401	0.618
BTK	EDN3	9606.ENSP00000483570	9606.ENSP00000337128	0	0	0	0	0	0	0.500	0.043	0.501
BTK	KLHL6	9606.ENSP00000483570	9606.ENSP00000341342	0	0	0	0	0.223	0	0	0.287	0.422
BTK	SASH3	9606.ENSP00000483570	9606.ENSP00000349359	0	0	0	0	0.451	0.050	0	0.206	0.550
BTK	CD300A	9606.ENSP00000483570	9606.ENSP00000353259	0	0	0	0	0.297	0.058	0	0.203	0.426
BTK	RGS18	9606.ENSP00000483570	9606.ENSP00000356430	0	0	0	0	0.315	0.127	0	0.174	0.463
BTK	IL2RG	9606.ENSP00000483570	9606.ENSP00000363318	0	0	0	0	0.298	0	0	0.398	0.559
BTK	CYBB	9606.ENSP00000483570	9606.ENSP00000367851	0	0	0	0	0.459	0.063	0	0.333	0.633
BTK	ITGB2	9606.ENSP00000483570	9606.ENSP00000380948	0	0	0	0	0.372	0.052	0	0.317	0.558
BTK	PARVG	9606.ENSP00000483570	9606.ENSP00000391583	0	0	0	0	0.390	0.042	0	0.092	0.423
BTK	INPP5D	9606.ENSP00000483570	9606.ENSP00000405338	0	0	0	0	0.230	0.095	0	0.649	0.734
BTK	PTPRC	9606.ENSP00000483570	9606.ENSP00000411355	0	0	0	0	0.401	0.097	0	0.464	0.685
BTK	IGLL5	9606.ENSP00000483570	9606.ENSP00000431254	0	0	0	0	0.138	0.081	0	0.557	0.618
BTK	CASP1	9606.ENSP00000483570	9606.ENSP00000433138	0	0	0	0	0.192	0.067	0	0.637	0.703
BTK	FPR1	9606.ENSP00000483570	9606.ENSP00000471493	0	0	0	0	0.118	0	0	0.409	0.456
BTK	FYB1	9606.ENSP00000483570	9606.ENSP00000493623	0	0	0	0	0.231	0.091	0	0.487	0.610
BTN3A2	MICB	9606.ENSP00000366937	9606.ENSP00000252229	0	0	0.223	0	0.062	0	0	0.370	0.500
C3	PTPRC	9606.ENSP00000245907	9606.ENSP00000411355	0	0	0	0	0.060	0.067	0	0.391	0.419
C3	SPP1	9606.ENSP00000245907	9606.ENSP00000378517	0	0	0	0	0.115	0	0	0.373	0.422
C3	IL18	9606.ENSP00000245907	9606.ENSP00000280357	0	0	0	0	0.062	0	0	0.418	0.430
C3	SST	9606.ENSP00000245907	9606.ENSP00000287641	0	0	0	0	0	0	0.500	0.095	0.528
C3	TLR2	9606.ENSP00000245907	9606.ENSP00000260010	0	0	0	0	0.094	0	0	0.506	0.533
C3	NPY	9606.ENSP00000245907	9606.ENSP00000384364	0	0	0	0	0	0	0.500	0.158	0.561
C3	ITGAL	9606.ENSP00000245907	9606.ENSP00000349252	0	0	0	0	0.083	0	0	0.550	0.570
C3	SERPINA3	9606.ENSP00000245907	9606.ENSP00000450540	0	0	0	0	0.225	0	0	0.481	0.581
C3	IL1B	9606.ENSP00000245907	9606.ENSP00000263341	0	0	0	0	0.105	0	0	0.640	0.664
C3	SERPINA1	9606.ENSP00000245907	9606.ENSP00000416066	0	0	0	0	0.168	0	0	0.837	0.859
C3	C5AR1	9606.ENSP00000245907	9606.ENSP00000347197	0	0	0	0	0.065	0	0.500	0.955	0.977
C3	ITGB2	9606.ENSP00000245907	9606.ENSP00000380948	0	0	0	0	0.074	0.292	0.900	0.980	0.998
C5AR1	TLR2	9606.ENSP00000347197	9606.ENSP00000260010	0	0	0	0	0.236	0	0	0.903	0.922
C5AR1	IL1B	9606.ENSP00000347197	9606.ENSP00000263341	0	0	0	0	0.127	0	0	0.585	0.622
C5AR1	SST	9606.ENSP00000347197	9606.ENSP00000287641	0	0	0	0	0	0	0.500	0.092	0.527
C5AR1	CCR1	9606.ENSP00000347197	9606.ENSP00000296140	0	0	0	0.717	0.386	0	0	0.436	0.638
C5AR1	MYO1F	9606.ENSP00000347197	9606.ENSP00000494550	0	0	0	0	0.470	0	0	0	0.470
C5AR1	GPR84	9606.ENSP00000347197	9606.ENSP00000450310	0	0	0	0	0.202	0	0	0.377	0.481
C5AR1	PTPRC	9606.ENSP00000347197	9606.ENSP00000411355	0	0	0	0	0.204	0	0	0.419	0.518
C5AR1	NPY	9606.ENSP00000347197	9606.ENSP00000384364	0	0	0	0	0	0	0.500	0.116	0.539
C5AR1	ITGB2	9606.ENSP00000347197	9606.ENSP00000380948	0	0	0	0	0.258	0	0	0.493	0.608
C5AR1	FPR1	9606.ENSP00000347197	9606.ENSP00000471493	0	0	0.073	0.804	0.393	0	0.500	0.465	0.829
CALHM6	SLAMF8	9606.ENSP00000357594	9606.ENSP00000289707	0	0	0	0	0.259	0	0	0.238	0.411
CARD16	GIMAP2	9606.ENSP00000364858	9606.ENSP00000223293	0	0	0	0	0.460	0	0	0.044	0.461
CARD16	IL1B	9606.ENSP00000364858	9606.ENSP00000263341	0	0	0	0	0.219	0.050	0	0.576	0.658
CARD16	IFI16	9606.ENSP00000364858	9606.ENSP00000357113	0	0	0	0	0.223	0	0	0.269	0.408
CARD16	CASP1	9606.ENSP00000364858	9606.ENSP00000433138	0	0	0.051	0.947	0.773	0.490	0.900	0.525	0.993
CASP1	IL10RA	9606.ENSP00000433138	9606.ENSP00000227752	0	0	0	0	0.261	0	0	0.256	0.427
CASP1	TLR2	9606.ENSP00000433138	9606.ENSP00000260010	0	0	0	0	0.310	0.062	0	0.729	0.809
CASP1	IL1B	9606.ENSP00000433138	9606.ENSP00000263341	0	0	0	0	0.265	0.787	0.900	0.987	0.999
CASP1	TNFRSF10B	9606.ENSP00000433138	9606.ENSP00000276431	0	0	0	0	0.055	0.045	0	0.435	0.445
CASP1	IL18	9606.ENSP00000433138	9606.ENSP00000280357	0	0	0	0	0.105	0.292	0.900	0.979	0.998
CASP1	LY96	9606.ENSP00000433138	9606.ENSP00000284818	0	0	0	0	0.360	0	0	0.477	0.651
CASP1	NCF1	9606.ENSP00000433138	9606.ENSP00000289473	0	0	0	0	0.172	0	0	0.370	0.456
CASP1	CCR1	9606.ENSP00000433138	9606.ENSP00000296140	0	0	0	0	0.229	0	0	0.253	0.400
CASP1	HSPB3	9606.ENSP00000433138	9606.ENSP00000303394	0	0	0	0	0.067	0.045	0	0.671	0.681
CASP1	CEBPB	9606.ENSP00000433138	9606.ENSP00000305422	0	0	0	0	0.085	0.292	0	0.274	0.488
CASP1	IFI16	9606.ENSP00000433138	9606.ENSP00000357113	0	0	0	0	0.437	0.292	0	0.881	0.948
CASP1	GBP2	9606.ENSP00000433138	9606.ENSP00000359497	0	0	0	0	0.397	0	0	0.372	0.605
CASP1	CYBB	9606.ENSP00000433138	9606.ENSP00000367851	0	0	0	0	0.267	0	0	0.543	0.651
CASP1	ITGB2	9606.ENSP00000433138	9606.ENSP00000380948	0	0	0	0	0.301	0	0	0.324	0.507
CASP1	PTPRC	9606.ENSP00000433138	9606.ENSP00000411355	0	0	0	0	0.297	0	0	0.474	0.614
CASP1	IDO1	9606.ENSP00000433138	9606.ENSP00000430950	0	0	0	0	0.144	0	0	0.369	0.436
CCR1	IL10RA	9606.ENSP00000296140	9606.ENSP00000227752	0	0	0	0	0.319	0	0	0.589	0.708
CCR1	TLR2	9606.ENSP00000296140	9606.ENSP00000260010	0	0	0	0	0.289	0	0	0.448	0.590
CCR1	IL1B	9606.ENSP00000296140	9606.ENSP00000263341	0	0	0	0	0.181	0	0	0.724	0.764
CCR1	IL18	9606.ENSP00000296140	9606.ENSP00000280357	0	0	0	0	0.044	0	0	0.435	0.437
CCR1	SLAMF8	9606.ENSP00000296140	9606.ENSP00000289707	0	0	0	0	0.214	0	0	0.279	0.409
CCR1	FYB1	9606.ENSP00000296140	9606.ENSP00000493623	0	0	0	0	0.363	0	0	0.118	0.414
CCR1	FCGR1B	9606.ENSP00000296140	9606.ENSP00000358391	0	0	0	0	0.335	0.098	0	0.103	0.414
CCR1	ITGAL	9606.ENSP00000296140	9606.ENSP00000349252	0	0	0	0	0.205	0	0	0.348	0.459
CCR1	CD300A	9606.ENSP00000296140	9606.ENSP00000353259	0	0	0	0	0.391	0	0	0.235	0.514
CCR1	CYBB	9606.ENSP00000296140	9606.ENSP00000367851	0	0	0	0	0.459	0	0	0.254	0.579
CCR1	PTPRC	9606.ENSP00000296140	9606.ENSP00000411355	0	0	0	0	0.275	0	0	0.474	0.602
CCR1	ITGB2	9606.ENSP00000296140	9606.ENSP00000380948	0	0	0	0	0.355	0	0	0.618	0.743
CCR1	FPR1	9606.ENSP00000296140	9606.ENSP00000471493	0	0	0	0.683	0.371	0	0.500	0.455	0.813
CD300A	IL10RA	9606.ENSP00000353259	9606.ENSP00000227752	0	0	0	0	0.348	0	0	0.181	0.443
CD300A	SASH3	9606.ENSP00000353259	9606.ENSP00000349359	0	0	0	0	0.433	0	0	0.123	0.481
CD300A	INPP5D	9606.ENSP00000353259	9606.ENSP00000405338	0	0	0	0	0.169	0.095	0	0.266	0.400
CD300A	CYBB	9606.ENSP00000353259	9606.ENSP00000367851	0	0	0	0	0.344	0	0	0.134	0.408
CD300A	PARVG	9606.ENSP00000353259	9606.ENSP00000391583	0	0	0	0	0.409	0.054	0	0.090	0.447
CD300A	PTPRC	9606.ENSP00000353259	9606.ENSP00000411355	0	0	0	0	0.362	0.074	0	0.208	0.491
CD300A	FYB1	9606.ENSP00000353259	9606.ENSP00000493623	0	0	0	0	0.363	0	0	0.335	0.558
CD300A	ITGB2	9606.ENSP00000353259	9606.ENSP00000380948	0	0	0	0	0.415	0.114	0	0.286	0.598
CEBPB	CHI3L1	9606.ENSP00000305422	9606.ENSP00000255409	0	0	0	0	0.099	0.114	0.182	0.238	0.435
CEBPB	TLR2	9606.ENSP00000305422	9606.ENSP00000260010	0	0	0	0	0.101	0	0	0.396	0.434
CEBPB	IL1B	9606.ENSP00000305422	9606.ENSP00000263341	0	0	0	0	0.155	0	0	0.658	0.699
CEBPB	PPARGC1A	9606.ENSP00000305422	9606.ENSP00000264867	0	0	0	0	0.053	0	0.500	0.910	0.953
CEBPB	SDHB	9606.ENSP00000305422	9606.ENSP00000364649	0	0	0	0	0.100	0	0	0.371	0.410
CEBPB	MAFF	9606.ENSP00000305422	9606.ENSP00000442060	0	0	0	0	0.174	0.091	0	0.289	0.419
CEBPB	NR2F1	9606.ENSP00000305422	9606.ENSP00000325819	0	0	0	0	0	0.045	0	0.501	0.503
CEBPB	RUNX3	9606.ENSP00000305422	9606.ENSP00000382800	0	0	0	0	0.057	0.092	0	0.549	0.580
CEBPB	RUNX2	9606.ENSP00000305422	9606.ENSP00000360493	0	0	0	0	0.060	0.092	0	0.939	0.944
CHI3L1	UQCRC1	9606.ENSP00000255409	9606.ENSP00000203407	0	0	0	0	0.067	0.285	0.145	0.116	0.428
CHI3L1	IL18	9606.ENSP00000255409	9606.ENSP00000280357	0	0	0	0	0.056	0	0	0.407	0.416
CHI3L1	SPP1	9606.ENSP00000255409	9606.ENSP00000378517	0	0	0	0	0.123	0	0	0.662	0.690
CHI3L1	IL1B	9606.ENSP00000255409	9606.ENSP00000263341	0	0	0	0	0.123	0	0	0.687	0.713
CLYBL	HSPA6	9606.ENSP00000365533	9606.ENSP00000310219	0.041	0	0	0	0.236	0.142	0.162	0.070	0.420
CRYAB	HSPA6	9606.ENSP00000433560	9606.ENSP00000310219	0	0	0	0	0.056	0.071	0	0.438	0.465
CYBB	IL10RA	9606.ENSP00000367851	9606.ENSP00000227752	0	0	0	0	0.405	0	0	0.507	0.694
CYBB	TLR2	9606.ENSP00000367851	9606.ENSP00000260010	0	0	0	0	0.240	0.045	0	0.729	0.786
CYBB	IL1B	9606.ENSP00000367851	9606.ENSP00000263341	0	0	0	0	0.181	0	0	0.702	0.746
CYBB	PPARGC1A	9606.ENSP00000367851	9606.ENSP00000264867	0	0	0	0	0.067	0	0	0.453	0.468
CYBB	IL18	9606.ENSP00000367851	9606.ENSP00000280357	0	0	0	0	0.106	0	0	0.498	0.533
CYBB	NCF1	9606.ENSP00000367851	9606.ENSP00000289473	0	0	0	0	0.344	0	0.900	0.999	0.999
CYBB	HCLS1	9606.ENSP00000367851	9606.ENSP00000320176	0	0	0	0	0.348	0.046	0	0.443	0.623
CYBB	EVI2B	9606.ENSP00000367851	9606.ENSP00000333779	0	0	0	0	0.364	0	0	0.151	0.437
CYBB	ITGAL	9606.ENSP00000367851	9606.ENSP00000349252	0	0	0	0	0.360	0	0	0.204	0.468
CYBB	IL2RG	9606.ENSP00000367851	9606.ENSP00000363318	0	0	0	0	0.261	0	0	0.246	0.419
CYBB	HLA-DMB	9606.ENSP00000367851	9606.ENSP00000398890	0	0	0	0	0.353	0.045	0	0.157	0.433
CYBB	GPR84	9606.ENSP00000367851	9606.ENSP00000450310	0	0	0	0	0.202	0	0	0.322	0.436
CYBB	FYB1	9606.ENSP00000367851	9606.ENSP00000493623	0	0	0	0	0.436	0	0	0.117	0.481
CYBB	FPR1	9606.ENSP00000367851	9606.ENSP00000471493	0	0	0	0	0.350	0	0	0.325	0.542
CYBB	IDO1	9606.ENSP00000367851	9606.ENSP00000430950	0	0	0	0	0.136	0	0	0.528	0.576
CYBB	PTPRC	9606.ENSP00000367851	9606.ENSP00000411355	0	0	0	0	0.403	0	0	0.430	0.645
CYBB	ITGB2	9606.ENSP00000367851	9606.ENSP00000380948	0	0	0	0	0.512	0	0	0.638	0.816
DNAJC3	HSPA6	9606.ENSP00000473631	9606.ENSP00000310219	0.041	0	0	0	0.236	0.142	0.162	0.285	0.555
EVI2B	IL10RA	9606.ENSP00000333779	9606.ENSP00000227752	0	0	0	0	0.379	0	0	0.247	0.512
EVI2B	SRGN	9606.ENSP00000333779	9606.ENSP00000242465	0	0	0	0	0.401	0	0	0.168	0.481
EVI2B	SAMSN1	9606.ENSP00000333779	9606.ENSP00000285670	0	0	0	0	0.454	0	0	0.151	0.517
EVI2B	HCLS1	9606.ENSP00000333779	9606.ENSP00000320176	0	0	0	0	0.487	0	0	0.129	0.535
EVI2B	IL2RG	9606.ENSP00000333779	9606.ENSP00000363318	0	0	0	0	0.343	0	0	0.140	0.412
EVI2B	ITGAL	9606.ENSP00000333779	9606.ENSP00000349252	0	0	0	0	0.416	0	0	0.095	0.449
EVI2B	SLA	9606.ENSP00000333779	9606.ENSP00000394049	0	0	0	0	0.345	0	0	0.213	0.463
EVI2B	TRAF3IP3	9606.ENSP00000333779	9606.ENSP00000355991	0	0	0	0	0.306	0.086	0	0.232	0.470
EVI2B	ITGB2	9606.ENSP00000333779	9606.ENSP00000380948	0	0	0	0	0.412	0	0	0.184	0.500
EVI2B	FYB1	9606.ENSP00000333779	9606.ENSP00000493623	0	0	0	0	0.451	0	0	0.199	0.541
EVI2B	SASH3	9606.ENSP00000333779	9606.ENSP00000349359	0	0	0	0	0.387	0	0	0.351	0.585
EVI2B	PTPRC	9606.ENSP00000333779	9606.ENSP00000411355	0	0	0	0	0.610	0	0	0.199	0.674
FCGR1B	HSPA6	9606.ENSP00000358391	9606.ENSP00000310219	0	0	0	0	0.128	0.046	0	0.351	0.412
FGF9	IL1B	9606.ENSP00000371790	9606.ENSP00000263341	0	0	0	0	0.074	0	0	0.660	0.672
FGF9	WNT5A	9606.ENSP00000371790	9606.ENSP00000264634	0	0	0	0	0.046	0.050	0	0.483	0.490
FGF9	RUNX2	9606.ENSP00000371790	9606.ENSP00000360493	0	0	0	0	0.067	0	0	0.544	0.556
FGF9	PTPRC	9606.ENSP00000371790	9606.ENSP00000411355	0	0	0	0	0.055	0.048	0	0.491	0.502
FGF9	SPP1	9606.ENSP00000371790	9606.ENSP00000378517	0	0	0	0	0	0	0	0.533	0.533
FPR1	TLR2	9606.ENSP00000471493	9606.ENSP00000260010	0	0	0	0	0.451	0	0	0.417	0.666
FPR1	IL1B	9606.ENSP00000471493	9606.ENSP00000263341	0	0	0	0	0.256	0	0	0.632	0.714
FPR1	NCF1	9606.ENSP00000471493	9606.ENSP00000289473	0	0	0	0	0.336	0	0	0.351	0.550
FPR1	ITGB2	9606.ENSP00000471493	9606.ENSP00000380948	0	0	0	0	0.316	0	0	0.372	0.552
FYB1	IKZF1	9606.ENSP00000493623	9606.ENSP00000331614	0	0	0	0	0.444	0	0	0.090	0.473
FYB1	ITGAL	9606.ENSP00000493623	9606.ENSP00000349252	0	0	0	0	0.359	0	0	0.247	0.497
FYB1	SASH3	9606.ENSP00000493623	9606.ENSP00000349359	0	0	0	0	0.319	0	0	0.203	0.435
FYB1	TRAF3IP3	9606.ENSP00000493623	9606.ENSP00000355991	0	0	0	0	0.381	0	0	0.308	0.553
FYB1	RGS18	9606.ENSP00000493623	9606.ENSP00000356430	0	0	0	0	0.439	0.067	0	0	0.455
FYB1	ITGB2	9606.ENSP00000493623	9606.ENSP00000380948	0	0	0	0	0.483	0.068	0	0.268	0.617
FYB1	SLA	9606.ENSP00000493623	9606.ENSP00000394049	0	0	0	0	0.354	0.091	0	0.125	0.442
FYB1	INPP5D	9606.ENSP00000493623	9606.ENSP00000405338	0	0	0	0	0.253	0	0	0.276	0.437
FYB1	PTPRC	9606.ENSP00000493623	9606.ENSP00000411355	0	0	0	0	0.570	0.052	0	0.277	0.679
FYB1	MYO1F	9606.ENSP00000493623	9606.ENSP00000494550	0	0	0	0	0.386	0	0	0.085	0.414
G0S2	HSPA6	9606.ENSP00000355996	9606.ENSP00000310219	0	0	0	0	0.083	0	0	0.398	0.424
GBP2	SRGN	9606.ENSP00000359497	9606.ENSP00000242465	0	0	0	0	0.215	0	0	0.341	0.461
GBP2	TLR2	9606.ENSP00000359497	9606.ENSP00000260010	0	0	0	0	0.265	0	0	0.250	0.425
GBP2	IL1B	9606.ENSP00000359497	9606.ENSP00000263341	0	0	0	0	0.189	0	0	0.611	0.671
GBP2	IL18	9606.ENSP00000359497	9606.ENSP00000280357	0	0	0	0	0.067	0	0	0.394	0.410
GBP2	IFI16	9606.ENSP00000359497	9606.ENSP00000357113	0	0	0	0	0.190	0	0	0.338	0.441
GBP2	IDO1	9606.ENSP00000359497	9606.ENSP00000430950	0	0	0	0	0.182	0	0	0.302	0.404
GBP2	PARP14	9606.ENSP00000359497	9606.ENSP00000418194	0	0	0	0	0.351	0	0	0.258	0.498
GNLY	LAG3	9606.ENSP00000436423	9606.ENSP00000203629	0	0	0	0	0.267	0	0	0.720	0.786
GNLY	SRGN	9606.ENSP00000436423	9606.ENSP00000242465	0	0	0	0	0.151	0	0	0.490	0.548
GNLY	PTPRC	9606.ENSP00000436423	9606.ENSP00000411355	0	0	0	0	0.262	0	0	0.322	0.478
GOT1	PEG3	9606.ENSP00000359539	9606.ENSP00000326581	0	0	0	0	0	0.094	0	0.538	0.563
GOT1	SDHB	9606.ENSP00000359539	9606.ENSP00000364649	0	0	0	0	0.192	0.091	0.800	0.337	0.889
GPR84	IL1B	9606.ENSP00000450310	9606.ENSP00000263341	0	0	0	0	0.350	0	0	0.273	0.507
GPR84	ITGB2	9606.ENSP00000450310	9606.ENSP00000380948	0	0	0	0	0.197	0	0	0.345	0.452
HCLS1	IL10RA	9606.ENSP00000320176	9606.ENSP00000227752	0	0	0	0	0.428	0	0	0.383	0.632
HCLS1	SRGN	9606.ENSP00000320176	9606.ENSP00000242465	0	0	0	0	0.445	0	0	0.428	0.669
HCLS1	SAMSN1	9606.ENSP00000320176	9606.ENSP00000285670	0	0	0	0	0.362	0	0	0.125	0.418
HCLS1	NCF1	9606.ENSP00000320176	9606.ENSP00000289473	0	0	0	0	0.362	0.042	0	0.877	0.918
HCLS1	IKZF1	9606.ENSP00000320176	9606.ENSP00000331614	0	0	0	0	0.370	0.091	0	0	0.402
HCLS1	ITGAL	9606.ENSP00000320176	9606.ENSP00000349252	0	0	0	0	0.310	0.071	0	0.153	0.410
HCLS1	INPP5D	9606.ENSP00000320176	9606.ENSP00000405338	0	0	0	0	0.362	0.043	0	0.125	0.419
HCLS1	MYO1F	9606.ENSP00000320176	9606.ENSP00000494550	0	0	0	0.565	0.376	0.091	0	0.069	0.426
HCLS1	PARVG	9606.ENSP00000320176	9606.ENSP00000391583	0	0	0	0	0.443	0.091	0	0.064	0.485
HCLS1	SLA	9606.ENSP00000320176	9606.ENSP00000394049	0	0	0	0	0.449	0.095	0	0.081	0.502
HCLS1	SASH3	9606.ENSP00000320176	9606.ENSP00000349359	0	0	0	0	0.578	0	0	0	0.578
HCLS1	PTPRC	9606.ENSP00000320176	9606.ENSP00000411355	0	0	0	0	0.546	0.053	0	0.189	0.621
HCLS1	ITGB2	9606.ENSP00000320176	9606.ENSP00000380948	0	0	0	0	0.639	0	0	0.533	0.824
HK2	PPARGC1A	9606.ENSP00000290573	9606.ENSP00000264867	0	0	0	0	0	0	0	0.532	0.532
HLA-DMB	LAG3	9606.ENSP00000398890	9606.ENSP00000203629	0	0	0.336	0	0.068	0.087	0	0.229	0.506
HLA-DMB	IL10RA	9606.ENSP00000398890	9606.ENSP00000227752	0	0	0	0	0.343	0	0	0.166	0.428
HLA-DMB	HLA-DOA	9606.ENSP00000398890	9606.ENSP00000229829	0	0	0	0.643	0.802	0.191	0.900	0.301	0.987
HLA-DMB	MICB	9606.ENSP00000398890	9606.ENSP00000252229	0	0	0	0	0.067	0	0	0.399	0.415
HLA-DMB	SLAMF8	9606.ENSP00000398890	9606.ENSP00000289707	0	0	0.228	0	0.259	0.094	0	0.083	0.462
HLA-DMB	ITGB2	9606.ENSP00000398890	9606.ENSP00000380948	0	0	0	0	0.345	0	0	0.160	0.426
HSPA6	TLR2	9606.ENSP00000310219	9606.ENSP00000260010	0	0	0	0	0.149	0.102	0.900	0.148	0.926
HSPA6	HSPB3	9606.ENSP00000310219	9606.ENSP00000303394	0	0	0	0	0.049	0.071	0	0.623	0.638
HSPB3	IL1B	9606.ENSP00000303394	9606.ENSP00000263341	0	0	0	0	0.067	0	0	0.571	0.582
IDO1	LAG3	9606.ENSP00000430950	9606.ENSP00000203629	0	0	0	0	0.214	0	0	0.787	0.825
IDO1	IL10RA	9606.ENSP00000430950	9606.ENSP00000227752	0	0	0	0	0.121	0	0	0.350	0.404
IDO1	WARS2	9606.ENSP00000430950	9606.ENSP00000235521	0	0	0	0	0	0	0	0.408	0.408
IDO1	TLR2	9606.ENSP00000430950	9606.ENSP00000260010	0	0	0	0	0.141	0	0	0.524	0.573
IDO1	IL1B	9606.ENSP00000430950	9606.ENSP00000263341	0	0	0	0	0.139	0	0	0.720	0.748
IDO1	LAMP3	9606.ENSP00000430950	9606.ENSP00000265598	0	0	0	0	0.277	0	0	0.301	0.473
IDO1	IL18	9606.ENSP00000430950	9606.ENSP00000280357	0	0	0	0	0.044	0	0	0.528	0.529
IDO1	NCF1	9606.ENSP00000430950	9606.ENSP00000289473	0	0	0	0	0.068	0	0	0.474	0.488
IDO1	IL3RA	9606.ENSP00000430950	9606.ENSP00000327890	0	0	0	0	0.095	0	0	0.432	0.463
IDO1	PTPRC	9606.ENSP00000430950	9606.ENSP00000411355	0	0	0	0	0.118	0.061	0	0.603	0.643
IFI16	TLR2	9606.ENSP00000357113	9606.ENSP00000260010	0	0	0	0	0.140	0	0	0.401	0.463
IFI16	IL1B	9606.ENSP00000357113	9606.ENSP00000263341	0	0	0	0	0.154	0	0	0.709	0.743
IFI16	IL18	9606.ENSP00000357113	9606.ENSP00000280357	0	0	0	0	0.042	0	0	0.577	0.577
IGF2BP2	IGF2BP3	9606.ENSP00000410242	9606.ENSP00000258729	0	0	0.055	0.968	0.242	0.698	0	0.393	0.851
IGLL5	TNFRSF10B	9606.ENSP00000431254	9606.ENSP00000276431	0	0	0	0	0	0.900	0	0.051	0.901
IGLL5	IKZF1	9606.ENSP00000431254	9606.ENSP00000331614	0	0	0	0	0.121	0	0	0.774	0.792
IGLL5	NPY	9606.ENSP00000431254	9606.ENSP00000384364	0	0	0	0	0	0.123	0	0.487	0.531
IGLL5	PTPRC	9606.ENSP00000431254	9606.ENSP00000411355	0	0	0	0	0.151	0.069	0	0.419	0.500
IKZF1	IL10RA	9606.ENSP00000331614	9606.ENSP00000227752	0	0	0	0	0.361	0	0	0.166	0.444
IKZF1	ITGB2	9606.ENSP00000331614	9606.ENSP00000380948	0	0	0	0	0.367	0	0	0.148	0.438
IKZF1	PARVG	9606.ENSP00000331614	9606.ENSP00000391583	0	0	0	0	0.445	0	0	0	0.445
IKZF1	ITGAL	9606.ENSP00000331614	9606.ENSP00000349252	0	0	0	0	0.383	0	0	0.172	0.468
IKZF1	KLHL6	9606.ENSP00000331614	9606.ENSP00000341342	0	0	0	0	0.295	0.059	0	0.324	0.512
IKZF1	IL2RG	9606.ENSP00000331614	9606.ENSP00000363318	0	0	0	0	0.401	0	0.098	0.265	0.568
IKZF1	SASH3	9606.ENSP00000331614	9606.ENSP00000349359	0	0	0	0	0.525	0.044	0	0.167	0.589
IKZF1	PTPRC	9606.ENSP00000331614	9606.ENSP00000411355	0	0	0	0	0.664	0.045	0	0.445	0.806
IKZF1	RUNX3	9606.ENSP00000331614	9606.ENSP00000382800	0	0	0	0	0.228	0.311	0	0.832	0.903
IL10RA	LAG3	9606.ENSP00000227752	9606.ENSP00000203629	0	0	0.204	0	0.109	0	0	0.364	0.510
IL10RA	MYO1F	9606.ENSP00000227752	9606.ENSP00000494550	0	0	0	0	0.375	0	0	0.090	0.407
IL10RA	RUNX3	9606.ENSP00000227752	9606.ENSP00000382800	0	0	0	0	0.347	0	0	0.144	0.417
IL10RA	ITGAL	9606.ENSP00000227752	9606.ENSP00000349252	0	0	0	0	0.429	0	0	0.244	0.550
IL10RA	SASH3	9606.ENSP00000227752	9606.ENSP00000349359	0	0	0	0	0.435	0	0	0.248	0.557
IL10RA	TLR2	9606.ENSP00000227752	9606.ENSP00000260010	0	0	0	0	0.264	0	0	0.432	0.564
IL10RA	ITGB2	9606.ENSP00000227752	9606.ENSP00000380948	0	0	0	0	0.443	0	0	0.310	0.599
IL10RA	IL21R	9606.ENSP00000227752	9606.ENSP00000338010	0	0	0	0	0.298	0	0	0.462	0.607
IL10RA	IL18	9606.ENSP00000227752	9606.ENSP00000280357	0	0	0.310	0	0.106	0	0	0.447	0.629
IL10RA	PTPRC	9606.ENSP00000227752	9606.ENSP00000411355	0	0	0	0	0.434	0	0	0.445	0.672
IL10RA	IL2RG	9606.ENSP00000227752	9606.ENSP00000363318	0	0	0	0	0.241	0	0	0.600	0.683
IL10RA	IL1B	9606.ENSP00000227752	9606.ENSP00000263341	0	0	0	0	0.168	0	0	0.759	0.791
IL18	LAG3	9606.ENSP00000280357	9606.ENSP00000203629	0	0	0	0	0	0	0	0.426	0.426
IL18	MICB	9606.ENSP00000280357	9606.ENSP00000252229	0	0	0	0	0.074	0	0	0.395	0.416
IL18	TLR2	9606.ENSP00000280357	9606.ENSP00000260010	0	0	0	0	0.082	0	0	0.840	0.847
IL18	IL1B	9606.ENSP00000280357	9606.ENSP00000263341	0	0	0	0	0.095	0.312	0.500	0.972	0.990
IL18	IL2RG	9606.ENSP00000280357	9606.ENSP00000363318	0	0	0	0	0.088	0	0	0.397	0.426
IL18	ITGB2	9606.ENSP00000280357	9606.ENSP00000380948	0	0	0	0	0.091	0	0	0.397	0.428
IL18	IL21R	9606.ENSP00000280357	9606.ENSP00000338010	0	0	0	0	0.109	0	0	0.440	0.479
IL18	SPP1	9606.ENSP00000280357	9606.ENSP00000378517	0	0	0	0	0.100	0	0	0.448	0.482
IL18	LY96	9606.ENSP00000280357	9606.ENSP00000284818	0	0	0	0	0.111	0	0	0.448	0.488
IL18	PTPRC	9606.ENSP00000280357	9606.ENSP00000411355	0	0	0	0	0.087	0	0	0.580	0.600
IL1B	LAG3	9606.ENSP00000263341	9606.ENSP00000203629	0	0	0	0	0.067	0	0	0.474	0.488
IL1B	SRGN	9606.ENSP00000263341	9606.ENSP00000242465	0	0	0	0	0.256	0	0	0.559	0.657
IL1B	TLR2	9606.ENSP00000263341	9606.ENSP00000260010	0	0	0	0	0.259	0	0	0.960	0.969
IL1B	IL21R	9606.ENSP00000263341	9606.ENSP00000338010	0	0	0	0	0.097	0	0	0.394	0.429
IL1B	SST	9606.ENSP00000263341	9606.ENSP00000287641	0	0	0	0	0	0	0	0.432	0.432
IL1B	IL3RA	9606.ENSP00000263341	9606.ENSP00000327890	0	0	0	0	0.084	0	0	0.435	0.460
IL1B	SERPINA3	9606.ENSP00000263341	9606.ENSP00000450540	0	0	0	0	0.061	0	0	0.448	0.460
IL1B	TNFRSF10B	9606.ENSP00000263341	9606.ENSP00000276431	0	0	0	0	0.074	0	0	0.445	0.464
IL1B	S100A4	9606.ENSP00000263341	9606.ENSP00000357704	0	0	0	0	0.130	0	0	0.455	0.506
IL1B	WNT5A	9606.ENSP00000263341	9606.ENSP00000264634	0	0	0	0	0.090	0	0	0.482	0.509
IL1B	NPY	9606.ENSP00000263341	9606.ENSP00000384364	0	0	0	0	0	0	0	0.520	0.520
IL1B	ITGAL	9606.ENSP00000263341	9606.ENSP00000349252	0	0	0	0	0.162	0	0	0.526	0.587
IL1B	SERPINA1	9606.ENSP00000263341	9606.ENSP00000416066	0	0	0	0	0.111	0	0	0.572	0.603
IL1B	IL2RG	9606.ENSP00000263341	9606.ENSP00000363318	0	0	0	0	0.129	0	0	0.568	0.608
IL1B	PPARGC1A	9606.ENSP00000263341	9606.ENSP00000264867	0	0	0	0	0.071	0	0	0.600	0.613
IL1B	NCF1	9606.ENSP00000263341	9606.ENSP00000289473	0	0	0	0	0.262	0	0	0.581	0.677
IL1B	SPP1	9606.ENSP00000263341	9606.ENSP00000378517	0	0	0	0	0.074	0	0	0.674	0.685
IL1B	LY96	9606.ENSP00000263341	9606.ENSP00000284818	0	0	0	0	0.175	0	0	0.678	0.723
IL1B	RUNX2	9606.ENSP00000263341	9606.ENSP00000360493	0	0	0	0	0.113	0	0	0.741	0.760
IL1B	ITGB2	9606.ENSP00000263341	9606.ENSP00000380948	0	0	0	0	0.233	0	0	0.733	0.786
IL1B	PTPRC	9606.ENSP00000263341	9606.ENSP00000411355	0	0	0	0	0.197	0	0	0.770	0.807
IL21R	LAG3	9606.ENSP00000338010	9606.ENSP00000203629	0	0	0	0	0.191	0	0	0.541	0.613
IL21R	PTPRC	9606.ENSP00000338010	9606.ENSP00000411355	0	0	0	0	0.192	0	0	0.446	0.533
IL21R	RUNX3	9606.ENSP00000338010	9606.ENSP00000382800	0	0	0	0	0.233	0	0	0.457	0.565
IL21R	IL2RG	9606.ENSP00000338010	9606.ENSP00000363318	0	0	0.225	0	0.226	0	0.900	0.951	0.996
IL2RG	LAG3	9606.ENSP00000363318	9606.ENSP00000203629	0	0	0	0	0.126	0	0	0.370	0.425
IL2RG	NCF1	9606.ENSP00000363318	9606.ENSP00000289473	0	0	0	0	0.608	0	0	0.424	0.764
IL2RG	IL3RA	9606.ENSP00000363318	9606.ENSP00000327890	0	0	0	0	0.145	0	0.400	0.387	0.658
IL2RG	ITGAL	9606.ENSP00000363318	9606.ENSP00000349252	0	0	0	0	0.375	0	0	0.269	0.524
IL2RG	SASH3	9606.ENSP00000363318	9606.ENSP00000349359	0	0	0	0	0.510	0	0	0	0.510
IL2RG	INPP5D	9606.ENSP00000363318	9606.ENSP00000405338	0	0	0	0	0.217	0	0.500	0.151	0.638
IL2RG	ITGB2	9606.ENSP00000363318	9606.ENSP00000380948	0	0	0	0	0.362	0	0	0.550	0.700
IL2RG	PTPRC	9606.ENSP00000363318	9606.ENSP00000411355	0	0	0	0	0.448	0	0	0.623	0.783
IL3RA	TLR2	9606.ENSP00000327890	9606.ENSP00000260010	0	0	0	0	0.111	0	0	0.370	0.416
IL3RA	LAMP3	9606.ENSP00000327890	9606.ENSP00000265598	0	0	0	0	0.064	0	0	0.447	0.460
IL3RA	INPP5D	9606.ENSP00000327890	9606.ENSP00000405338	0	0	0	0	0.115	0	0.500	0.109	0.571
IL3RA	PTPRC	9606.ENSP00000327890	9606.ENSP00000411355	0	0	0	0	0.152	0	0	0.716	0.749
INPP5D	PTPRC	9606.ENSP00000405338	9606.ENSP00000411355	0	0	0	0	0.298	0	0	0.272	0.467
ITGAL	LAG3	9606.ENSP00000349252	9606.ENSP00000203629	0	0	0	0	0.155	0.067	0	0.323	0.419
ITGAL	TLR2	9606.ENSP00000349252	9606.ENSP00000260010	0	0	0	0	0.148	0.050	0	0.357	0.434
ITGAL	TRAF3IP3	9606.ENSP00000349252	9606.ENSP00000355991	0	0	0	0	0.420	0	0	0.070	0.438
ITGAL	PARVG	9606.ENSP00000349252	9606.ENSP00000391583	0	0	0	0	0.351	0.054	0	0.163	0.441
ITGAL	MYO1F	9606.ENSP00000349252	9606.ENSP00000494550	0	0	0	0	0.465	0	0	0.082	0.488
ITGAL	SASH3	9606.ENSP00000349252	9606.ENSP00000349359	0	0	0	0	0.503	0	0	0.120	0.544
ITGAL	RUNX3	9606.ENSP00000349252	9606.ENSP00000382800	0	0	0	0	0.179	0	0.500	0.245	0.663
ITGAL	PTPRC	9606.ENSP00000349252	9606.ENSP00000411355	0	0	0	0	0.553	0.316	0	0.793	0.931
ITGAL	ITGB2	9606.ENSP00000349252	9606.ENSP00000380948	0	0	0	0	0.513	0.931	0.900	0.999	0.999
ITGB2	SRGN	9606.ENSP00000380948	9606.ENSP00000242465	0	0	0	0	0.358	0	0	0.182	0.452
ITGB2	TLR2	9606.ENSP00000380948	9606.ENSP00000260010	0	0	0	0	0.331	0.057	0	0.696	0.791
ITGB2	SAMSN1	9606.ENSP00000380948	9606.ENSP00000285670	0	0	0	0	0.269	0.126	0	0.178	0.429
ITGB2	NCF1	9606.ENSP00000380948	9606.ENSP00000289473	0	0	0	0	0.309	0.069	0	0.359	0.551
ITGB2	SASH3	9606.ENSP00000380948	9606.ENSP00000349359	0	0	0	0	0.452	0.076	0	0	0.472
ITGB2	SPP1	9606.ENSP00000380948	9606.ENSP00000378517	0	0	0	0	0.072	0	0	0.516	0.531
ITGB2	SLA	9606.ENSP00000380948	9606.ENSP00000394049	0	0	0	0	0.355	0.052	0	0.125	0.419
ITGB2	TGFBI	9606.ENSP00000380948	9606.ENSP00000416330	0	0	0	0	0.189	0.292	0	0.238	0.524
ITGB2	PARVG	9606.ENSP00000380948	9606.ENSP00000391583	0	0	0	0	0.476	0.090	0	0.154	0.561
ITGB2	MYO1F	9606.ENSP00000380948	9606.ENSP00000494550	0	0	0	0	0.489	0	0	0.258	0.605
ITGB2	PTPRC	9606.ENSP00000380948	9606.ENSP00000411355	0	0	0	0	0.530	0.091	0	0.721	0.870
KLHL6	PTPRC	9606.ENSP00000341342	9606.ENSP00000411355	0	0	0	0	0.421	0	0	0.078	0.444
KLHL6	SASH3	9606.ENSP00000341342	9606.ENSP00000349359	0	0	0	0	0.327	0	0	0.343	0.539
LAG3	MICB	9606.ENSP00000203629	9606.ENSP00000252229	0	0	0	0	0.074	0.084	0	0.370	0.418
LAG3	SLAMF8	9606.ENSP00000203629	9606.ENSP00000289707	0	0	0.362	0	0.122	0	0	0.144	0.478
LAG3	PTPRC	9606.ENSP00000203629	9606.ENSP00000411355	0	0	0	0	0.059	0.069	0	0.609	0.627
LAMP3	PTPRC	9606.ENSP00000265598	9606.ENSP00000411355	0	0	0	0	0.259	0	0	0.245	0.416
LY96	TLR2	9606.ENSP00000284818	9606.ENSP00000260010	0	0	0	0	0.175	0.356	0.500	0.992	0.997
LY96	PTPRC	9606.ENSP00000284818	9606.ENSP00000411355	0	0	0	0	0.189	0	0	0.295	0.403
MIA	SPP1	9606.ENSP00000470129	9606.ENSP00000378517	0	0	0	0	0.049	0	0	0.536	0.539
MICB	PTPRC	9606.ENSP00000252229	9606.ENSP00000411355	0	0	0	0	0.056	0	0	0.470	0.478
MICB	TNFRSF10B	9606.ENSP00000252229	9606.ENSP00000276431	0	0	0.313	0	0.049	0.128	0	0.320	0.560
MYO1F	TCIRG1	9606.ENSP00000494550	9606.ENSP00000265686	0	0	0	0	0.303	0	0	0.193	0.414
MYO1F	SASH3	9606.ENSP00000494550	9606.ENSP00000349359	0	0	0	0	0.470	0	0	0.325	0.627
MYO1F	TRAF3IP3	9606.ENSP00000494550	9606.ENSP00000355991	0	0	0	0	0.381	0	0	0.119	0.431
MYO1F	PARVG	9606.ENSP00000494550	9606.ENSP00000391583	0	0	0	0	0.416	0	0	0	0.416
MYO1F	PTPRC	9606.ENSP00000494550	9606.ENSP00000411355	0	0	0	0	0.521	0	0	0.323	0.662
NCF1	TLR2	9606.ENSP00000289473	9606.ENSP00000260010	0	0	0	0	0.212	0	0	0.417	0.520
NCF1	PTPRC	9606.ENSP00000289473	9606.ENSP00000411355	0	0	0	0	0.366	0.091	0	0.288	0.554
NPY	PPARGC1A	9606.ENSP00000384364	9606.ENSP00000264867	0	0	0	0	0.044	0	0	0.434	0.435
NPY	SST	9606.ENSP00000384364	9606.ENSP00000287641	0	0	0	0	0.344	0	0.500	0.944	0.980
NR2F1	PPARGC1A	9606.ENSP00000325819	9606.ENSP00000264867	0	0	0	0	0.085	0.182	0	0.405	0.516
PARVG	SASH3	9606.ENSP00000391583	9606.ENSP00000349359	0	0	0	0	0.552	0	0	0.123	0.591
PARVG	PTPRC	9606.ENSP00000391583	9606.ENSP00000411355	0	0	0	0	0.398	0.047	0	0	0.401
PEG3	WNT5A	9606.ENSP00000326581	9606.ENSP00000264634	0	0	0	0	0.050	0.045	0	0.435	0.442
PPARGC1A	SDHB	9606.ENSP00000264867	9606.ENSP00000364649	0	0	0	0	0.074	0	0	0.543	0.559
PPARGC1A	RUNX2	9606.ENSP00000264867	9606.ENSP00000360493	0	0	0	0	0.069	0	0.750	0.313	0.826
PPP1R14C	TNFAIP8L1	9606.ENSP00000355260	9606.ENSP00000444215	0	0	0	0	0	0	0	0.444	0.444
PTPRC	SRGN	9606.ENSP00000411355	9606.ENSP00000242465	0	0	0	0	0.416	0	0	0.180	0.500
PTPRC	TLR2	9606.ENSP00000411355	9606.ENSP00000260010	0	0	0	0	0.283	0.113	0	0.584	0.712
PTPRC	SAMSN1	9606.ENSP00000411355	9606.ENSP00000285670	0	0	0	0	0.415	0	0	0.198	0.511
PTPRC	SASH3	9606.ENSP00000411355	9606.ENSP00000349359	0	0	0	0	0.535	0	0	0.189	0.607
PTPRC	TRAF3IP3	9606.ENSP00000411355	9606.ENSP00000355991	0	0	0	0	0.476	0	0	0.103	0.510
PTPRC	RGS18	9606.ENSP00000411355	9606.ENSP00000356430	0	0	0	0	0.395	0	0	0.157	0.469
PTPRC	S100A4	9606.ENSP00000411355	9606.ENSP00000357704	0	0	0	0	0.122	0.053	0	0.435	0.489
PTPRC	RUNX2	9606.ENSP00000411355	9606.ENSP00000360493	0	0	0	0	0.104	0	0	0.623	0.648
PTPRC	SPP1	9606.ENSP00000411355	9606.ENSP00000378517	0	0	0	0	0.049	0	0	0.572	0.575
PTPRC	RUNX3	9606.ENSP00000411355	9606.ENSP00000382800	0	0	0	0	0.215	0	0	0.393	0.503
PTPRC	SLA	9606.ENSP00000411355	9606.ENSP00000394049	0	0	0	0	0.435	0.097	0	0.071	0.485
RUNX2	WNT5A	9606.ENSP00000360493	9606.ENSP00000264634	0	0	0	0	0.050	0	0	0.569	0.573
RUNX2	SPP1	9606.ENSP00000360493	9606.ENSP00000378517	0	0	0	0	0	0	0	0.901	0.901
RUNX2	RUNX3	9606.ENSP00000360493	9606.ENSP00000382800	0	0	0	0.947	0.048	0.610	0	0.836	0.933
RUNX3	SPP1	9606.ENSP00000382800	9606.ENSP00000378517	0	0	0	0	0	0	0.750	0.337	0.827
S100A4	TGFBI	9606.ENSP00000357704	9606.ENSP00000416330	0	0	0	0	0.161	0.052	0	0.317	0.410
S100A4	SPP1	9606.ENSP00000357704	9606.ENSP00000378517	0	0	0	0	0.141	0.045	0	0.416	0.479
SASH3	TMC8	9606.ENSP00000349359	9606.ENSP00000325561	0	0	0	0	0.332	0.045	0	0.349	0.549
SASH3	SLA	9606.ENSP00000349359	9606.ENSP00000394049	0	0	0	0	0.404	0.050	0	0	0.410
SASH3	TRAF3IP3	9606.ENSP00000349359	9606.ENSP00000355991	0	0	0	0	0.392	0	0	0.320	0.569
SDHB	UQCRC1	9606.ENSP00000364649	9606.ENSP00000203407	0	0	0	0	0.749	0.113	0.378	0.608	0.938
SERPINA1	SERPINA3	9606.ENSP00000416066	9606.ENSP00000450540	0	0	0.087	0.906	0.200	0.236	0	0.495	0.680
SERPINA3	SPP1	9606.ENSP00000450540	9606.ENSP00000378517	0	0	0	0	0.111	0	0	0.483	0.521
SLA	TLR2	9606.ENSP00000394049	9606.ENSP00000260010	0	0	0	0	0.337	0.100	0	0.143	0.444
SPP1	SRGN	9606.ENSP00000378517	9606.ENSP00000242465	0	0	0	0	0.063	0	0	0.433	0.446
SPP1	TLR2	9606.ENSP00000378517	9606.ENSP00000260010	0	0	0	0	0.078	0	0	0.418	0.440
SPP1	WNT5A	9606.ENSP00000378517	9606.ENSP00000264634	0	0	0	0	0.062	0	0	0.398	0.411
TMC8	TRAF3IP3	9606.ENSP00000325561	9606.ENSP00000355991	0	0	0	0	0.431	0.091	0	0	0.460
