# Supplementary material for: Exploring the common mechanism of vascular dementia and inflammatory bowel disease: a bioinformatics-based study
Source: Front Immunol. 2024 Apr 25;15:1347415. doi: 10.3389/fimmu.2024.1347415 (PMC11084673; doi:10.3389/fimmu.2024.1347415)
Supplement: Supplementary file 1 [file DataSheet_1.zip › Supplementary material/Raw data/the analysis of coDEGs/coDEGs-down.xlsx]

## Sheet: Sheet1
GBA3
DHRS11
IL2RG
SCUBE2
PPARGC1A
HSPB3
FGF9
ANXA13
SST
HAPLN1
CLYBL
EMILIN3
CLPTM1
SLC25A33
PPP1R14C
ARHGAP42
GOT1
LOC202181
EDN3
AFG3L2
PTPN3
PIGZ
UQCRC1
SLC22A18AS
HES5
ALDH1A1
KIAA1324
PFN2
LOC145837
WARS2
SDHB
FAR2
GSS
AIMP2
ZNF57
ATP5B
ZNF503-AS1
MORC2-AS1
PPP2R3A
STRADB
NPY
