# Supplementary material for: Exploring the common mechanism of vascular dementia and inflammatory bowel disease: a bioinformatics-based study
Source: Front Immunol. 2024 Apr 25;15:1347415. doi: 10.3389/fimmu.2024.1347415 (PMC11084673; doi:10.3389/fimmu.2024.1347415)
Supplement: Supplementary file 1 [file DataSheet_1.zip › Supplementary material/Raw data/the analysis of coDEGs/coDEGsGOKEGG.xlsx]

## Sheet: Sheet 1
ONTOLOGY	ID	Description	GeneRatio	BgRatio	pvalue	p.adjust	qvalue	geneID	Count
BP	GO:0001819	positive regulation of cytokine production	19/139	475/18800	2.24432e-09	6.20105e-06	5.02019e-06	C5AR1/IDO1/PTPRC/TLR2/SASH3/CHI3L1/CYBB/LY96/AIM2/CCDC88B/CASP1/BTN3A2/AIF1/CEBPB/IL1B/IL18/IFI16/C3/WNT5A	19
BP	GO:0032103	positive regulation of response to external stimulus	18/139	442/18800	4.64989e-09	6.42382e-06	5.20053e-06	C5AR1/IDO1/TLR2/CCR1/LY96/AIM2/CASP1/BTK/AIF1/CEBPB/IL1B/IL18/IFI16/C3/LAG3/WNT5A/EDN3/NPY	18
BP	GO:1903131	mononuclear cell differentiation	17/139	433/18800	2.20517e-08	1.34111e-05	1.08572e-05	SLAMF8/PTPRC/SASH3/IKZF1/INPP5D/BTK/RUNX3/CMTM7/TCIRG1/CEBPB/IL1B/IL18/RUNX2/IFI16/LAG3/HLA-DOA/CLPTM1	17
BP	GO:0007159	leukocyte cell-cell adhesion	16/139	381/18800	2.32027e-08	1.34111e-05	1.08572e-05	ITGB2/CD300A/IDO1/PTPRC/ITGAL/SASH3/CCDC88B/ALOX5/RUNX3/AIF1/CEBPB/IL1B/IL18/HLA-DMB/LAG3/HLA-DOA	16
BP	GO:1902105	regulation of leukocyte differentiation	14/139	283/18800	2.4269e-08	1.34111e-05	1.08572e-05	SLAMF8/PTPRC/CCR1/EVI2B/SASH3/INPP5D/HCLS1/BTK/RUNX3/CEBPB/IL18/LAG3/HLA-DOA/CLPTM1	14
BP	GO:1903037	regulation of leukocyte cell-cell adhesion	15/139	344/18800	4.00116e-08	1.84253e-05	1.49166e-05	ITGB2/CD300A/IDO1/PTPRC/SASH3/CCDC88B/ALOX5/RUNX3/AIF1/CEBPB/IL1B/IL18/HLA-DMB/LAG3/HLA-DOA	15
BP	GO:0002443	leukocyte mediated immunity	17/139	457/18800	4.8323e-08	1.90738e-05	1.54415e-05	IGLL5/ITGB2/CD300A/PTPRC/SASH3/IL21R/INPP5D/BTK/TCIRG1/BTN3A2/IL1B/RNF19B/IL18/HLA-DMB/C3/LAG3/HLA-DOA	17
BP	GO:0002449	lymphocyte mediated immunity	15/139	365/18800	8.68964e-08	3.00118e-05	2.42967e-05	IGLL5/PTPRC/SASH3/IL21R/INPP5D/BTK/TCIRG1/BTN3A2/IL1B/RNF19B/IL18/HLA-DMB/C3/LAG3/HLA-DOA	15
BP	GO:1903706	regulation of hemopoiesis	15/139	371/18800	1.07397e-07	3.29708e-05	2.66921e-05	SLAMF8/PTPRC/CCR1/EVI2B/SASH3/INPP5D/HCLS1/BTK/RUNX3/CEBPB/IL18/LAG3/HOXB8/HLA-DOA/CLPTM1	15
BP	GO:0050670	regulation of lymphocyte proliferation	12/139	230/18800	1.43252e-07	3.79603e-05	3.07315e-05	CD300A/IDO1/PTPRC/SASH3/CCDC88B/INPP5D/BTK/AIF1/CEBPB/IL1B/IL18/HLA-DMB	12
BP	GO:0030098	lymphocyte differentiation	15/139	382/18800	1.56702e-07	3.79603e-05	3.07315e-05	SLAMF8/PTPRC/SASH3/IKZF1/INPP5D/BTK/RUNX3/CMTM7/TCIRG1/IL1B/IL18/RUNX2/LAG3/HLA-DOA/CLPTM1	15
BP	GO:0032944	regulation of mononuclear cell proliferation	12/139	233/18800	1.64865e-07	3.79603e-05	3.07315e-05	CD300A/IDO1/PTPRC/SASH3/CCDC88B/INPP5D/BTK/AIF1/CEBPB/IL1B/IL18/HLA-DMB	12
BP	GO:0050727	regulation of inflammatory response	15/139	394/18800	2.33175e-07	4.95586e-05	4.01212e-05	SLAMF8/IDO1/PTPRC/TLR2/RHBDF2/NCF1/ALOX5/CASP1/BTK/CEBPB/IL1B/IL18/C3/WNT5A/NPY	15
BP	GO:0050863	regulation of T cell activation	14/139	342/18800	2.51609e-07	4.96569e-05	4.02007e-05	CD300A/IDO1/PTPRC/SASH3/CCDC88B/RUNX3/AIF1/CEBPB/IL1B/IL18/HLA-DMB/LAG3/HLA-DOA/CLPTM1	14
BP	GO:0022407	regulation of cell-cell adhesion	16/139	456/18800	2.71541e-07	5.00179e-05	4.0493e-05	ITGB2/CD300A/IDO1/PTPRC/SASH3/CCDC88B/ALOX5/RUNX3/AIF1/CEBPB/IL1B/IL18/HLA-DMB/LAG3/WNT5A/HLA-DOA	16
BP	GO:0070663	regulation of leukocyte proliferation	12/139	254/18800	4.17042e-07	7.2018e-05	5.83036e-05	CD300A/IDO1/PTPRC/SASH3/CCDC88B/INPP5D/BTK/AIF1/CEBPB/IL1B/IL18/HLA-DMB	12
BP	GO:0002683	negative regulation of immune system process	15/139	425/18800	6.10146e-07	9.91667e-05	8.02824e-05	SLAMF8/CD300A/IDO1/PTPRC/SAMSN1/RHBDF2/INPP5D/BTK/RUNX3/CEBPB/IFI16/LAG3/PARP14/HLA-DOA/NPY	15
BP	GO:0002460	adaptive immune response based on somatic recombination of immune receptors built from immunoglobulin superfamily domains	14/139	370/18800	6.48554e-07	9.95531e-05	8.05952e-05	IGLL5/PTPRC/SASH3/IL21R/INPP5D/BTK/TCIRG1/BTN3A2/KLHL6/IL1B/IL18/HLA-DMB/C3/HLA-DOA	14
BP	GO:0045619	regulation of lymphocyte differentiation	10/139	181/18800	9.73017e-07	0.000141085	0.000114218	SLAMF8/PTPRC/SASH3/INPP5D/BTK/RUNX3/IL18/LAG3/HLA-DOA/CLPTM1	10
BP	GO:0070661	leukocyte proliferation	13/139	330/18800	1.0617e-06	0.000141085	0.000114218	CD300A/IDO1/PTPRC/SASH3/CCDC88B/INPP5D/BTK/TCIRG1/AIF1/CEBPB/IL1B/IL18/HLA-DMB	13
BP	GO:0002253	activation of immune response	14/139	386/18800	1.07231e-06	0.000141085	0.000114218	C5AR1/IGLL5/FPR1/CD300A/PTPRC/AIM2/INPP5D/BTK/BTN3A2/KLHL6/IL1B/IFI16/C3/MICB	14
BP	GO:0150076	neuroinflammatory response	7/139	73/18800	1.12575e-06	0.000141383	0.00011446	C5AR1/ITGB2/PTPRC/TLR2/AIF1/IL1B/IL18	7
BP	GO:0050729	positive regulation of inflammatory response	9/139	145/18800	1.31766e-06	0.000158291	0.000128148	IDO1/TLR2/CASP1/BTK/CEBPB/IL1B/IL18/C3/WNT5A	9
BP	GO:0031349	positive regulation of defense response	12/139	289/18800	1.62817e-06	0.000187443	0.000151748	IDO1/TLR2/AIM2/CASP1/BTK/CEBPB/IL1B/IL18/IFI16/C3/LAG3/WNT5A	12
BP	GO:0022409	positive regulation of cell-cell adhesion	12/139	291/18800	1.74942e-06	0.000193346	0.000156527	ITGB2/PTPRC/SASH3/CCDC88B/ALOX5/RUNX3/AIF1/IL1B/IL18/HLA-DMB/WNT5A/HLA-DOA	12
BP	GO:0046651	lymphocyte proliferation	12/139	296/18800	2.0882e-06	0.000216968	0.00017565	CD300A/IDO1/PTPRC/SASH3/CCDC88B/INPP5D/BTK/AIF1/CEBPB/IL1B/IL18/HLA-DMB	12
BP	GO:1903039	positive regulation of leukocyte cell-cell adhesion	11/139	245/18800	2.1202e-06	0.000216968	0.00017565	ITGB2/PTPRC/SASH3/CCDC88B/ALOX5/RUNX3/AIF1/IL1B/IL18/HLA-DMB/HLA-DOA	11
BP	GO:0002697	regulation of immune effector process	13/139	353/18800	2.24177e-06	0.000220256	0.000178313	SLAMF8/ITGB2/CD300A/PTPRC/SASH3/NCF1/BTK/IL1B/IL18/HLA-DMB/C3/LAG3/WNT5A	13
BP	GO:0002699	positive regulation of immune effector process	11/139	248/18800	2.38546e-06	0.000220256	0.000178313	ITGB2/CD300A/PTPRC/SASH3/BTK/IL1B/IL18/HLA-DMB/C3/LAG3/WNT5A	11
BP	GO:0032943	mononuclear cell proliferation	12/139	300/18800	2.3997e-06	0.000220256	0.000178313	CD300A/IDO1/PTPRC/SASH3/CCDC88B/INPP5D/BTK/AIF1/CEBPB/IL1B/IL18/HLA-DMB	12
BP	GO:1902107	positive regulation of leukocyte differentiation	9/139	157/18800	2.55092e-06	0.000220256	0.000178313	PTPRC/CCR1/EVI2B/SASH3/INPP5D/HCLS1/BTK/RUNX3/IL18	9
BP	GO:1903708	positive regulation of hemopoiesis	9/139	157/18800	2.55092e-06	0.000220256	0.000178313	PTPRC/CCR1/EVI2B/SASH3/INPP5D/HCLS1/BTK/RUNX3/IL18	9
BP	GO:0061900	glial cell activation	6/139	54/18800	2.82803e-06	0.000236783	0.000191693	C5AR1/ITGB2/PTPRC/TLR2/AIF1/IL1B	6
BP	GO:0002696	positive regulation of leukocyte activation	14/139	421/18800	2.96097e-06	0.000240623	0.000194801	IGLL5/ITGB2/PTPRC/SASH3/CCDC88B/INPP5D/BTK/RUNX3/AIF1/IL1B/IL18/HLA-DMB/WNT5A/HLA-DOA	14
BP	GO:0032102	negative regulation of response to external stimulus	14/139	429/18800	3.68031e-06	0.000290534	0.000235208	SLAMF8/SPP1/PTPRC/RHBDF2/ANGPT2/ALOX5/AIF1/CARD16/PLXNA3/IFI16/PARP14/MICB/WNT5A/NPY	14
BP	GO:0050867	positive regulation of cell activation	14/139	436/18800	4.43337e-06	0.000340261	0.000275465	IGLL5/ITGB2/PTPRC/SASH3/CCDC88B/INPP5D/BTK/RUNX3/AIF1/IL1B/IL18/HLA-DMB/WNT5A/HLA-DOA	14
BP	GO:0045785	positive regulation of cell adhesion	14/139	446/18800	5.74701e-06	0.000429162	0.000347436	ITGB2/PTPRC/SASH3/CCDC88B/ALOX5/RUNX3/AIF1/IL1B/IL18/HLA-DMB/APBB1IP/WNT5A/HLA-DOA/NPY	14
BP	GO:0042129	regulation of T cell proliferation	9/139	174/18800	5.92458e-06	0.000430779	0.000348746	IDO1/PTPRC/SASH3/CCDC88B/AIF1/CEBPB/IL1B/IL18/HLA-DMB	9
BP	GO:0050777	negative regulation of immune response	9/139	179/18800	7.45539e-06	0.000528186	0.000427604	SLAMF8/CD300A/PTPRC/SAMSN1/RHBDF2/INPP5D/IFI16/PARP14/NPY	9
BP	GO:0002705	positive regulation of leukocyte mediated immunity	8/139	138/18800	8.6298e-06	0.000575727	0.000466091	ITGB2/PTPRC/SASH3/BTK/IL1B/IL18/C3/LAG3	8
BP	GO:0045766	positive regulation of angiogenesis	9/139	183/18800	8.9128e-06	0.000575727	0.000466091	C5AR1/CHI3L1/CYBB/ANGPT2/HK2/IL1B/C3/WNT5A/WARS2	9
BP	GO:1904018	positive regulation of vasculature development	9/139	183/18800	8.9128e-06	0.000575727	0.000466091	C5AR1/CHI3L1/CYBB/ANGPT2/HK2/IL1B/C3/WNT5A/WARS2	9
BP	GO:0002274	myeloid leukocyte activation	10/139	232/18800	8.95992e-06	0.000575727	0.000466091	C5AR1/ITGB2/CD300A/PTPRC/TLR2/BTK/AIF1/IL18/WNT5A/NPY	10
BP	GO:0045765	regulation of angiogenesis	12/139	345/18800	9.97121e-06	0.000626147	0.00050691	C5AR1/CHI3L1/CYBB/ANGPT2/ALOX5/HK2/IL1B/ADAMTS9/C3/PPP1R16B/WNT5A/WARS2	12
BP	GO:0042102	positive regulation of T cell proliferation	7/139	103/18800	1.13876e-05	0.000699196	0.000566048	PTPRC/SASH3/CCDC88B/AIF1/IL1B/IL18/HLA-DMB	7
BP	GO:1901342	regulation of vasculature development	12/139	351/18800	1.185e-05	0.00071177	0.000576228	C5AR1/CHI3L1/CYBB/ANGPT2/ALOX5/HK2/IL1B/ADAMTS9/C3/PPP1R16B/WNT5A/WARS2	12
BP	GO:0002695	negative regulation of leukocyte activation	9/139	193/18800	1.3662e-05	0.000803153	0.000650209	CD300A/IDO1/PTPRC/SAMSN1/INPP5D/BTK/RUNX3/CEBPB/LAG3	9
BP	GO:0051251	positive regulation of lymphocyte activation	12/139	371/18800	2.05378e-05	0.00117319	0.000949776	IGLL5/PTPRC/SASH3/CCDC88B/INPP5D/BTK/RUNX3/AIF1/IL1B/IL18/HLA-DMB/HLA-DOA	12
BP	GO:0002526	acute inflammatory response	7/139	113/18800	2.08769e-05	0.00117319	0.000949776	SERPINA3/BTK/CEBPB/IL1B/SERPINA1/C3/NPY	7
BP	GO:0042098	T cell proliferation	9/139	204/18800	2.12303e-05	0.00117319	0.000949776	IDO1/PTPRC/SASH3/CCDC88B/AIF1/CEBPB/IL1B/IL18/HLA-DMB	9
BP	GO:0001774	microglial cell activation	5/139	47/18800	2.45657e-05	0.00133088	0.00107744	C5AR1/ITGB2/PTPRC/TLR2/AIF1	5
BP	GO:0002708	positive regulation of lymphocyte mediated immunity	7/139	117/18800	2.61603e-05	0.00135546	0.00109734	PTPRC/SASH3/BTK/IL1B/IL18/C3/LAG3	7
BP	GO:0051250	negative regulation of lymphocyte activation	8/139	161/18800	2.64753e-05	0.00135546	0.00109734	CD300A/IDO1/SAMSN1/INPP5D/BTK/RUNX3/CEBPB/LAG3	8
BP	GO:0030217	T cell differentiation	10/139	263/18800	2.64911e-05	0.00135546	0.00109734	PTPRC/SASH3/RUNX3/TCIRG1/IL1B/IL18/RUNX2/LAG3/HLA-DOA/CLPTM1	10
BP	GO:0016064	immunoglobulin mediated immune response	9/139	216/18800	3.32922e-05	0.0016158	0.00130811	IGLL5/PTPRC/IL21R/INPP5D/BTK/TCIRG1/HLA-DMB/C3/HLA-DOA	9
BP	GO:0050866	negative regulation of cell activation	9/139	216/18800	3.32922e-05	0.0016158	0.00130811	CD300A/IDO1/PTPRC/SAMSN1/INPP5D/BTK/RUNX3/CEBPB/LAG3	9
BP	GO:0002269	leukocyte activation involved in inflammatory response	5/139	50/18800	3.33336e-05	0.0016158	0.00130811	C5AR1/ITGB2/PTPRC/TLR2/AIF1	5
BP	GO:0019724	B cell mediated immunity	9/139	219/18800	3.7083e-05	0.00176656	0.00143015	IGLL5/PTPRC/IL21R/INPP5D/BTK/TCIRG1/HLA-DMB/C3/HLA-DOA	9
BP	GO:0050870	positive regulation of T cell activation	9/139	223/18800	4.27012e-05	0.00199972	0.00161891	PTPRC/SASH3/CCDC88B/RUNX3/AIF1/IL1B/IL18/HLA-DMB/HLA-DOA	9
BP	GO:0002291	T cell activation via T cell receptor contact with antigen bound to MHC molecule on antigen presenting cell	3/139	10/18800	4.56947e-05	0.00210424	0.00170353	ITGAL/HLA-DMB/APBB1IP	3
BP	GO:0006968	cellular defense response	5/139	54/18800	4.85897e-05	0.00220087	0.00178176	C5AR1/GNLY/NCF1/LY96/TCIRG1	5
BP	GO:0002831	regulation of response to biotic stimulus	11/139	351/18800	6.1078e-05	0.00272191	0.00220358	SLAMF8/NCF1/LY96/AIM2/IL1B/CARD16/IFI16/LAG3/PARP14/MICB/WNT5A	11
BP	GO:0002237	response to molecule of bacterial origin	11/139	354/18800	6.59142e-05	0.0027709	0.00224324	C5AR1/IDO1/TLR2/IL10RA/LY96/CASP1/CEBPB/IL1B/IL18/CARD16/WNT5A	11
BP	GO:0019221	cytokine-mediated signaling pathway	13/139	486/18800	6.60949e-05	0.0027709	0.00224324	PTPRC/CCR1/IL10RA/IL21R/AIM2/CASP1/IL1B/IL18/CARD16/PARP14/IL3RA/WNT5A/IL2RG	13
BP	GO:0002703	regulation of leukocyte mediated immunity	9/139	236/18800	6.61887e-05	0.0027709	0.00224324	ITGB2/CD300A/PTPRC/SASH3/BTK/IL1B/IL18/C3/LAG3	9
BP	GO:0030595	leukocyte chemotaxis	9/139	236/18800	6.61887e-05	0.0027709	0.00224324	SLAMF8/C5AR1/ITGB2/CCR1/ALOX5/AIF1/IL1B/WNT5A/EDN3	9
BP	GO:0002819	regulation of adaptive immune response	8/139	188/18800	7.9478e-05	0.00320914	0.00259802	ADCY7/PTPRC/SAMSN1/SASH3/BTK/IL1B/IL18/C3	8
BP	GO:0002429	immune response-activating cell surface receptor signaling pathway	10/139	300/18800	8.01413e-05	0.00320914	0.00259802	C5AR1/IGLL5/FPR1/CD300A/PTPRC/INPP5D/BTK/BTN3A2/KLHL6/MICB	10
BP	GO:0002757	immune response-activating signal transduction	10/139	300/18800	8.01413e-05	0.00320914	0.00259802	C5AR1/IGLL5/FPR1/CD300A/PTPRC/INPP5D/BTK/BTN3A2/KLHL6/MICB	10
BP	GO:0050671	positive regulation of lymphocyte proliferation	7/139	141/18800	8.60628e-05	0.00339702	0.00275013	PTPRC/SASH3/CCDC88B/AIF1/IL1B/IL18/HLA-DMB	7
BP	GO:0050764	regulation of phagocytosis	6/139	99/18800	9.34654e-05	0.00358907	0.0029056	CD300A/PTPRC/TLR2/IL1B/C3/IL2RG	6
BP	GO:0032946	positive regulation of mononuclear cell proliferation	7/139	143/18800	9.40276e-05	0.00358907	0.0029056	PTPRC/SASH3/CCDC88B/AIF1/IL1B/IL18/HLA-DMB	7
BP	GO:0031663	lipopolysaccharide-mediated signaling pathway	5/139	62/18800	9.48252e-05	0.00358907	0.0029056	TLR2/LY96/IL1B/IL18/CARD16	5
BP	GO:0051216	cartilage development	8/139	195/18800	0.000102538	0.00382855	0.00309948	TGFBI/COL27A1/CHI3L1/RUNX3/RUNX2/WNT5A/FGF9/HES5	8
BP	GO:0006909	phagocytosis	10/139	310/18800	0.000105031	0.00386936	0.00313252	IGLL5/ITGB2/CD300A/PTPRC/TLR2/ITGAL/AIF1/IL1B/C3/IL2RG	10
BP	GO:0030888	regulation of B cell proliferation	5/139	64/18800	0.000110415	0.00401416	0.00324975	CD300A/PTPRC/SASH3/INPP5D/BTK	5
BP	GO:0032760	positive regulation of tumor necrosis factor production	6/139	103/18800	0.000116422	0.00417758	0.00338204	PTPRC/TLR2/SASH3/CYBB/LY96/WNT5A	6
BP	GO:0050864	regulation of B cell activation	8/139	200/18800	0.000122195	0.00430377	0.0034842	SLAMF8/IGLL5/CD300A/PTPRC/SAMSN1/SASH3/INPP5D/BTK	8
BP	GO:0071216	cellular response to biotic stimulus	9/139	256/18800	0.000123054	0.00430377	0.0034842	TLR2/LY96/CASP1/BTK/CEBPB/IL1B/IL18/CARD16/WNT5A	9
BP	GO:0050869	negative regulation of B cell activation	4/139	35/18800	0.000125404	0.00433115	0.00350637	CD300A/SAMSN1/INPP5D/BTK	4
BP	GO:0045580	regulation of T cell differentiation	7/139	151/18800	0.000132125	0.0044869	0.00363246	PTPRC/SASH3/RUNX3/IL18/LAG3/HLA-DOA/CLPTM1	7
BP	GO:0050900	leukocyte migration	11/139	384/18800	0.000135349	0.0044869	0.00363246	SLAMF8/C5AR1/ITGB2/CD300A/CCR1/ITGAL/ALOX5/AIF1/IL1B/WNT5A/EDN3	11
BP	GO:0002864	regulation of acute inflammatory response to antigenic stimulus	3/139	14/18800	0.000135631	0.0044869	0.00363246	BTK/C3/NPY	3
BP	GO:0042116	macrophage activation	6/139	106/18800	0.000136409	0.0044869	0.00363246	C5AR1/ITGB2/PTPRC/TLR2/AIF1/WNT5A	6
BP	GO:0061448	connective tissue development	9/139	260/18800	0.000138316	0.00449609	0.0036399	TGFBI/COL27A1/CHI3L1/RUNX3/RUNX2/WNT5A/PPARGC1A/FGF9/HES5	9
BP	GO:0050730	regulation of peptidyl-tyrosine phosphorylation	9/139	261/18800	0.00014237	0.0045101	0.00365124	ITGB2/CD300A/PTPRC/SAMSN1/NCF1/HCLS1/IL18/PARP14/HES5	9
BP	GO:0045621	positive regulation of lymphocyte differentiation	6/139	107/18800	0.000143644	0.0045101	0.00365124	PTPRC/SASH3/INPP5D/BTK/RUNX3/IL18	6
BP	GO:1903557	positive regulation of tumor necrosis factor superfamily cytokine production	6/139	107/18800	0.000143644	0.0045101	0.00365124	PTPRC/TLR2/SASH3/CYBB/LY96/WNT5A	6
BP	GO:0051092	positive regulation of NF-kappaB transcription factor activity	7/139	154/18800	0.000149294	0.00463481	0.0037522	TLR2/AIM2/BTK/IL1B/IL18/CARD16/WNT5A	7
BP	GO:0050922	negative regulation of chemotaxis	5/139	69/18800	0.000158012	0.00484561	0.00392286	SLAMF8/ANGPT2/AIF1/PLXNA3/WNT5A	5
BP	GO:0051091	positive regulation of DNA-binding transcription factor activity	9/139	265/18800	0.000159591	0.00484561	0.00392286	TLR2/AIM2/HCLS1/BTK/IL1B/IL18/CARD16/WNT5A/PPARGC1A	9
BP	GO:0002768	immune response-regulating cell surface receptor signaling pathway	10/139	328/18800	0.000166429	0.00491884	0.00398214	C5AR1/IGLL5/FPR1/CD300A/PTPRC/INPP5D/BTK/BTN3A2/KLHL6/MICB	10
BP	GO:0002824	positive regulation of adaptive immune response based on somatic recombination of immune receptors built from immunoglobulin superfamily domains	6/139	110/18800	0.000167188	0.00491884	0.00398214	PTPRC/SASH3/BTK/IL1B/IL18/C3	6
BP	GO:0030852	regulation of granulocyte differentiation	3/139	15/18800	0.000168622	0.00491884	0.00398214	EVI2B/INPP5D/HCLS1	3
BP	GO:0032722	positive regulation of chemokine production	5/139	70/18800	0.000169164	0.00491884	0.00398214	TLR2/AIF1/IL1B/IL18/WNT5A	5
BP	GO:0002573	myeloid leukocyte differentiation	8/139	210/18800	0.000170904	0.00491884	0.00398214	TLR2/CCR1/EVI2B/INPP5D/HCLS1/TCIRG1/CEBPB/IFI16	8
BP	GO:0070665	positive regulation of leukocyte proliferation	7/139	158/18800	0.000174955	0.0049835	0.00403449	PTPRC/SASH3/CCDC88B/AIF1/IL1B/IL18/HLA-DMB	7
BP	GO:0032496	response to lipopolysaccharide	10/139	333/18800	0.000188066	0.00530231	0.00429259	IDO1/TLR2/IL10RA/LY96/CASP1/CEBPB/IL1B/IL18/CARD16/WNT5A	10
BP	GO:0042113	B cell activation	10/139	336/18800	0.00020215	0.00564183	0.00456746	SLAMF8/IGLL5/CD300A/PTPRC/SAMSN1/SASH3/INPP5D/BTK/CMTM7/TCIRG1	10
BP	GO:0002821	positive regulation of adaptive immune response	6/139	115/18800	0.000213115	0.00584669	0.0047333	PTPRC/SASH3/BTK/IL1B/IL18/C3	6
BP	GO:0071222	cellular response to lipopolysaccharide	8/139	217/18800	0.000213723	0.00584669	0.0047333	TLR2/LY96/CASP1/CEBPB/IL1B/IL18/CARD16/WNT5A	8
BP	GO:0071346	cellular response to interferon-gamma	6/139	118/18800	0.000245108	0.00662414	0.00536271	TLR2/CASP1/AIF1/GBP2/PARP14/WNT5A	6
BP	GO:0002764	immune response-regulating signaling pathway	12/139	482/18800	0.000246937	0.00662414	0.00536271	C5AR1/IGLL5/FPR1/CD300A/PTPRC/TLR2/LY96/INPP5D/BTK/BTN3A2/KLHL6/MICB	12
BP	GO:0032729	positive regulation of interferon-gamma production	5/139	77/18800	0.000264974	0.00703964	0.00569908	SASH3/BTN3A2/IL1B/IL18/WNT5A	5
BP	GO:0050920	regulation of chemotaxis	8/139	225/18800	0.000273064	0.00718548	0.00581715	SLAMF8/C5AR1/CCR1/ANGPT2/AIF1/PLXNA3/WNT5A/EDN3	8
BP	GO:0030889	negative regulation of B cell proliferation	3/139	18/18800	0.000297533	0.0077555	0.00627862	CD300A/INPP5D/BTK	3
BP	GO:0007259	receptor signaling pathway via JAK-STAT	7/139	173/18800	0.000304803	0.00779304	0.00630902	CD300A/PTPRC/IL10RA/HCLS1/IL18/PARP14/HES5	7
BP	GO:0071219	cellular response to molecule of bacterial origin	8/139	229/18800	0.000307435	0.00779304	0.00630902	TLR2/LY96/CASP1/CEBPB/IL1B/IL18/CARD16/WNT5A	8
BP	GO:0097529	myeloid leukocyte migration	8/139	229/18800	0.000307435	0.00779304	0.00630902	SLAMF8/C5AR1/ITGB2/CD300A/CCR1/AIF1/IL1B/EDN3	8
BP	GO:0002688	regulation of leukocyte chemotaxis	6/139	124/18800	0.000320378	0.00804731	0.00651486	SLAMF8/C5AR1/CCR1/AIF1/WNT5A/EDN3	6
BP	GO:0002706	regulation of lymphocyte mediated immunity	7/139	175/18800	0.000326799	0.00813466	0.00658557	PTPRC/SASH3/BTK/IL1B/IL18/C3/LAG3	7
BP	GO:0002861	regulation of inflammatory response to antigenic stimulus	4/139	45/18800	0.000337007	0.00831385	0.00673064	RHBDF2/BTK/C3/NPY	4
BP	GO:0001659	temperature homeostasis	7/139	177/18800	0.000350052	0.00851712	0.00689521	CEBPB/IL1B/G0S2/IL18/LAMA4/PPARGC1A/ALDH1A1	7
BP	GO:0002888	positive regulation of myeloid leukocyte mediated immunity	3/139	19/18800	0.000351412	0.00851712	0.00689521	ITGB2/BTK/C3	3
BP	GO:0050672	negative regulation of lymphocyte proliferation	5/139	84/18800	0.00039728	0.0095003	0.00769116	CD300A/IDO1/INPP5D/BTK/CEBPB	5
BP	GO:0002673	regulation of acute inflammatory response	4/139	47/18800	0.000398854	0.0095003	0.00769116	BTK/IL1B/C3/NPY	4
BP	GO:0032945	negative regulation of mononuclear cell proliferation	5/139	85/18800	0.000419628	0.00990969	0.00802259	CD300A/IDO1/INPP5D/BTK/CEBPB	5
BP	GO:0006953	acute-phase response	4/139	48/18800	0.000432636	0.0101303	0.00820116	SERPINA3/CEBPB/IL1B/SERPINA1	4
BP	GO:0097696	receptor signaling pathway via STAT	7/139	184/18800	0.000442095	0.0102648	0.00831005	CD300A/PTPRC/IL10RA/HCLS1/IL18/PARP14/HES5	7
BP	GO:0007162	negative regulation of cell adhesion	9/139	305/18800	0.000449437	0.0103483	0.00837766	CD300A/IDO1/PTPRC/TGFBI/ANGPT2/RUNX3/CEBPB/PLXNA3/LAG3	9
BP	GO:0018108	peptidyl-tyrosine phosphorylation	10/139	373/18800	0.000462539	0.0105619	0.00855064	ITGB2/CD300A/PTPRC/SAMSN1/NCF1/HCLS1/BTK/IL18/PARP14/HES5	10
BP	GO:0018212	peptidyl-tyrosine modification	10/139	376/18800	0.000492326	0.01115	0.00902668	ITGB2/CD300A/PTPRC/SAMSN1/NCF1/HCLS1/BTK/IL18/PARP14/HES5	10
BP	GO:0060326	cell chemotaxis	9/139	315/18800	0.000566916	0.0127349	0.0103098	SLAMF8/C5AR1/ITGB2/CCR1/ALOX5/AIF1/IL1B/WNT5A/EDN3	9
BP	GO:0070664	negative regulation of leukocyte proliferation	5/139	91/18800	0.000574264	0.0127959	0.0103592	CD300A/IDO1/INPP5D/BTK/CEBPB	5
BP	GO:0034341	response to interferon-gamma	6/139	140/18800	0.000611348	0.0135132	0.0109399	TLR2/CASP1/AIF1/GBP2/PARP14/WNT5A	6
BP	GO:0030183	B cell differentiation	6/139	142/18800	0.000658726	0.0142697	0.0115523	SLAMF8/PTPRC/INPP5D/BTK/CMTM7/TCIRG1	6
BP	GO:0032147	activation of protein kinase activity	6/139	142/18800	0.000658726	0.0142697	0.0115523	CD300A/CHI3L1/TNFRSF10B/IL18/WNT5A/STRADB	6
BP	GO:0002690	positive regulation of leukocyte chemotaxis	5/139	94/18800	0.000665958	0.0142697	0.0115523	C5AR1/CCR1/AIF1/WNT5A/EDN3	5
BP	GO:0030099	myeloid cell differentiation	10/139	391/18800	0.000666229	0.0142697	0.0115523	TLR2/CCR1/EVI2B/IKZF1/INPP5D/HCLS1/TCIRG1/CEBPB/IFI16/HOXB8	10
BP	GO:0071674	mononuclear cell migration	7/139	199/18800	0.000704521	0.0149542	0.0121065	SLAMF8/C5AR1/CCR1/ITGAL/ALOX5/AIF1/WNT5A	7
BP	GO:0002755	MyD88-dependent toll-like receptor signaling pathway	3/139	24/18800	0.000714427	0.0149542	0.0121065	CD300A/TLR2/BTK	3
BP	GO:0002922	positive regulation of humoral immune response	3/139	24/18800	0.000714427	0.0149542	0.0121065	PTPRC/IL1B/C3	3
BP	GO:0045860	positive regulation of protein kinase activity	10/139	396/18800	0.000734409	0.0151568	0.0122705	CD300A/PTPRC/CHI3L1/TNFRSF10B/NCF1/IL1B/IL18/WNT5A/EDN3/STRADB	10
BP	GO:0051961	negative regulation of nervous system development	6/139	145/18800	0.000735074	0.0151568	0.0122705	SPP1/TLR2/IL1B/PLXNA3/WNT5A/HES5	6
BP	GO:0106106	cold-induced thermogenesis	6/139	146/18800	0.000761988	0.0153807	0.0124517	CEBPB/G0S2/IL18/LAMA4/PPARGC1A/ALDH1A1	6
BP	GO:0120161	regulation of cold-induced thermogenesis	6/139	146/18800	0.000761988	0.0153807	0.0124517	CEBPB/G0S2/IL18/LAMA4/PPARGC1A/ALDH1A1	6
BP	GO:0002532	production of molecular mediator involved in inflammatory response	5/139	97/18800	0.000768198	0.0153807	0.0124517	SLAMF8/ADCY7/NCF1/ALOX5/BTK	5
BP	GO:0032642	regulation of chemokine production	5/139	97/18800	0.000768198	0.0153807	0.0124517	TLR2/AIF1/IL1B/IL18/WNT5A	5
BP	GO:0002718	regulation of cytokine production involved in immune response	5/139	98/18800	0.00080475	0.015823	0.0128099	SASH3/BTK/IL1B/IL18/WNT5A	5
BP	GO:0032602	chemokine production	5/139	98/18800	0.00080475	0.015823	0.0128099	TLR2/AIF1/IL1B/IL18/WNT5A	5
BP	GO:0002438	acute inflammatory response to antigenic stimulus	3/139	25/18800	0.000807473	0.015823	0.0128099	BTK/C3/NPY	3
BP	GO:0031348	negative regulation of defense response	8/139	268/18800	0.000866629	0.0168623	0.0136512	SLAMF8/PTPRC/RHBDF2/ALOX5/IFI16/PARP14/MICB/NPY	8
BP	GO:0002367	cytokine production involved in immune response	5/139	100/18800	0.000881729	0.0168623	0.0136512	SASH3/BTK/IL1B/IL18/WNT5A	5
BP	GO:0042100	B cell proliferation	5/139	100/18800	0.000881729	0.0168623	0.0136512	CD300A/PTPRC/SASH3/INPP5D/BTK	5
BP	GO:0033619	membrane protein proteolysis	4/139	58/18800	0.000891025	0.0168623	0.0136512	IL1B/BACE2/AFG3L2/PTPN3	4
BP	GO:0050732	negative regulation of peptidyl-tyrosine phosphorylation	4/139	58/18800	0.000891025	0.0168623	0.0136512	CD300A/PTPRC/SAMSN1/PARP14	4
BP	GO:0002726	positive regulation of T cell cytokine production	3/139	26/18800	0.000907878	0.0170644	0.0138148	SASH3/IL1B/IL18	3
BP	GO:0002711	positive regulation of T cell mediated immunity	4/139	59/18800	0.000950395	0.0176238	0.0142677	PTPRC/SASH3/IL1B/IL18	4
BP	GO:0002886	regulation of myeloid leukocyte mediated immunity	4/139	59/18800	0.000950395	0.0176238	0.0142677	ITGB2/CD300A/BTK/C3	4
BP	GO:0032677	regulation of interleukin-8 production	5/139	102/18800	0.000964063	0.017758	0.0143764	PTPRC/TLR2/CHI3L1/IL1B/WNT5A	5
BP	GO:0097530	granulocyte migration	6/139	154/18800	0.00100572	0.0183105	0.0148236	SLAMF8/C5AR1/ITGB2/CD300A/IL1B/EDN3	6
BP	GO:0032637	interleukin-8 production	5/139	103/18800	0.00100731	0.0183105	0.0148236	PTPRC/TLR2/CHI3L1/IL1B/WNT5A	5
BP	GO:0002675	positive regulation of acute inflammatory response	3/139	27/18800	0.00101586	0.0183453	0.0148518	BTK/IL1B/C3	3
BP	GO:1903409	reactive oxygen species biosynthetic process	4/139	61/18800	0.00107739	0.0193301	0.0156491	CYBB/NCF1/ALOX5/SLC25A33	4
BP	GO:0046425	regulation of receptor signaling pathway via JAK-STAT	5/139	105/18800	0.00109811	0.0194492	0.0157455	CD300A/PTPRC/IL10RA/PARP14/HES5	5
BP	GO:0046634	regulation of alpha-beta T cell activation	5/139	105/18800	0.00109811	0.0194492	0.0157455	CD300A/PTPRC/SASH3/RUNX3/IL18	5
BP	GO:0090025	regulation of monocyte chemotaxis	3/139	28/18800	0.00113164	0.0197028	0.0159508	SLAMF8/CCR1/AIF1	3
BP	GO:0032731	positive regulation of interleukin-1 beta production	4/139	62/18800	0.00114516	0.0197028	0.0159508	AIM2/CASP1/IFI16/WNT5A	4
BP	GO:0032757	positive regulation of interleukin-8 production	4/139	62/18800	0.00114516	0.0197028	0.0159508	TLR2/CHI3L1/IL1B/WNT5A	4
BP	GO:0001503	ossification	10/139	420/18800	0.00114689	0.0197028	0.0159508	SPP1/CCR1/ALOX5/RUNX3/TCIRG1/CEBPB/RUNX2/SRGN/WNT5A/FGF9	10
BP	GO:0046631	alpha-beta T cell activation	6/139	158/18800	0.00114808	0.0197028	0.0159508	CD300A/PTPRC/SASH3/RUNX3/TCIRG1/IL18	6
BP	GO:0010817	regulation of hormone levels	11/139	496/18800	0.00116007	0.0197857	0.0160179	SPP1/ZBED6/ALOX5/BTK/TCIRG1/SLCO4A1/IL1B/BACE2/DHRS11/EDN3/ALDH1A1	11
BP	GO:1990845	adaptive thermogenesis	6/139	159/18800	0.00118597	0.0201033	0.016275	CEBPB/G0S2/IL18/LAMA4/PPARGC1A/ALDH1A1	6
BP	GO:0002685	regulation of leukocyte migration	7/139	218/18800	0.00119947	0.0202081	0.0163599	SLAMF8/C5AR1/CD300A/CCR1/AIF1/WNT5A/EDN3	7
BP	GO:0032623	interleukin-2 production	4/139	63/18800	0.00121585	0.0202374	0.0163836	PTPRC/SASH3/IL1B/LAG3	4
BP	GO:0032663	regulation of interleukin-2 production	4/139	63/18800	0.00121585	0.0202374	0.0163836	PTPRC/SASH3/IL1B/LAG3	4
BP	GO:0010575	positive regulation of vascular endothelial growth factor production	3/139	29/18800	0.00125542	0.0207708	0.0168154	C5AR1/IL1B/C3	3
BP	GO:0002366	leukocyte activation involved in immune response	8/139	285/18800	0.00128506	0.021083	0.0170682	ITGB2/CD300A/PTPRC/ITGAL/BTK/IL18/HLA-DMB/APBB1IP	8
BP	GO:0060760	positive regulation of response to cytokine stimulus	4/139	64/18800	0.00128955	0.021083	0.0170682	TLR2/CASP1/PARP14/WNT5A	4
BP	GO:0002062	chondrocyte differentiation	5/139	110/18800	0.00135157	0.0217116	0.017577	TGFBI/COL27A1/RUNX3/RUNX2/FGF9	5
BP	GO:0032611	interleukin-1 beta production	5/139	110/18800	0.00135157	0.0217116	0.017577	AIM2/CASP1/CARD16/IFI16/WNT5A	5
BP	GO:0032651	regulation of interleukin-1 beta production	5/139	110/18800	0.00135157	0.0217116	0.017577	AIM2/CASP1/CARD16/IFI16/WNT5A	5
BP	GO:0007249	I-kappaB kinase/NF-kappaB signaling	8/139	288/18800	0.00137328	0.0219328	0.0177562	TLR2/TNFRSF10B/S100A4/CASP1/BTK/IL1B/CARD16/WNT5A	8
BP	GO:0002263	cell activation involved in immune response	8/139	289/18800	0.00140374	0.0222904	0.0180456	ITGB2/CD300A/PTPRC/ITGAL/BTK/IL18/HLA-DMB/APBB1IP	8
BP	GO:0009914	hormone transport	8/139	290/18800	0.00143473	0.0225236	0.0182344	SPP1/ZBED6/ALOX5/BTK/TCIRG1/SLCO4A1/IL1B/EDN3	8
BP	GO:0051607	defense response to virus	8/139	290/18800	0.00143473	0.0225236	0.0182344	PTPRC/TLR2/AIM2/IL1B/BNIP3L/IFI16/DNAJC3/MICB	8
BP	GO:0002456	T cell mediated immunity	5/139	112/18800	0.00146417	0.02276	0.0184258	PTPRC/SASH3/BTN3A2/IL1B/IL18	5
BP	GO:0140546	defense response to symbiont	8/139	291/18800	0.00146626	0.02276	0.0184258	PTPRC/TLR2/AIM2/IL1B/BNIP3L/IFI16/DNAJC3/MICB	8
BP	GO:0002832	negative regulation of response to biotic stimulus	5/139	113/18800	0.00152298	0.0232169	0.0187957	SLAMF8/CARD16/IFI16/PARP14/MICB	5
BP	GO:0002700	regulation of production of molecular mediator of immune response	6/139	167/18800	0.00152466	0.0232169	0.0187957	PTPRC/SASH3/BTK/IL1B/IL18/WNT5A	6
BP	GO:0045577	regulation of B cell differentiation	3/139	31/18800	0.0015278	0.0232169	0.0187957	SLAMF8/INPP5D/BTK	3
BP	GO:0042531	positive regulation of tyrosine phosphorylation of STAT protein	4/139	67/18800	0.00152931	0.0232169	0.0187957	HCLS1/IL18/PARP14/HES5	4
BP	GO:0002720	positive regulation of cytokine production involved in immune response	4/139	68/18800	0.00161568	0.0243941	0.0197487	SASH3/IL1B/IL18/WNT5A	4
BP	GO:0031214	biomineral tissue development	6/139	170/18800	0.00166904	0.0247751	0.0200572	SPP1/CCR1/ALOX5/TCIRG1/CEBPB/SRGN	6
BP	GO:0045088	regulation of innate immune response	7/139	231/18800	0.00167175	0.0247751	0.0200572	SLAMF8/NCF1/AIM2/IFI16/LAG3/PARP14/WNT5A	7
BP	GO:0072593	reactive oxygen species metabolic process	7/139	231/18800	0.00167175	0.0247751	0.0200572	ITGB2/CYBB/NCF1/ALOX5/CRYAB/HK2/SLC25A33	7
BP	GO:1901889	negative regulation of cell junction assembly	3/139	32/18800	0.00167678	0.0247751	0.0200572	TLR2/IL1B/WNT5A	3
BP	GO:0046635	positive regulation of alpha-beta T cell activation	4/139	69/18800	0.00170538	0.0248654	0.0201303	PTPRC/SASH3/RUNX3/IL18	4
BP	GO:0071675	regulation of mononuclear cell migration	5/139	116/18800	0.00170989	0.0248654	0.0201303	SLAMF8/C5AR1/CCR1/AIF1/WNT5A	5
BP	GO:1904892	regulation of receptor signaling pathway via STAT	5/139	116/18800	0.00170989	0.0248654	0.0201303	CD300A/PTPRC/IL10RA/PARP14/HES5	5
BP	GO:0032635	interleukin-6 production	6/139	172/18800	0.00177092	0.025033	0.0202659	TLR2/INPP5D/AIF1/CEBPB/IL1B/WNT5A	6
BP	GO:0032675	regulation of interleukin-6 production	6/139	172/18800	0.00177092	0.025033	0.0202659	TLR2/INPP5D/AIF1/CEBPB/IL1B/WNT5A	6
BP	GO:0110148	biomineralization	6/139	172/18800	0.00177092	0.025033	0.0202659	SPP1/CCR1/ALOX5/TCIRG1/CEBPB/SRGN	6
BP	GO:0002761	regulation of myeloid leukocyte differentiation	5/139	117/18800	0.00177577	0.025033	0.0202659	CCR1/EVI2B/INPP5D/HCLS1/CEBPB	5
BP	GO:0032609	interferon-gamma production	5/139	117/18800	0.00177577	0.025033	0.0202659	SASH3/BTN3A2/IL1B/IL18/WNT5A	5
BP	GO:0032649	regulation of interferon-gamma production	5/139	117/18800	0.00177577	0.025033	0.0202659	SASH3/BTN3A2/IL1B/IL18/WNT5A	5
BP	GO:0002822	regulation of adaptive immune response based on somatic recombination of immune receptors built from immunoglobulin superfamily domains	6/139	173/18800	0.00182359	0.0255766	0.0207061	PTPRC/SASH3/BTK/IL1B/IL18/C3	6
BP	GO:0036336	dendritic cell migration	3/139	33/18800	0.00183455	0.025596	0.0207217	SLAMF8/CCR1/ALOX5	3
BP	GO:0030278	regulation of ossification	5/139	118/18800	0.0018435	0.025596	0.0207217	CCR1/ALOX5/RUNX2/SRGN/WNT5A	5
BP	GO:0050766	positive regulation of phagocytosis	4/139	71/18800	0.00189506	0.0261802	0.0211947	PTPRC/IL1B/C3/IL2RG	4
BP	GO:0002702	positive regulation of production of molecular mediator of immune response	5/139	120/18800	0.00198461	0.027239	0.0220519	PTPRC/SASH3/IL1B/IL18/WNT5A	5
BP	GO:0032743	positive regulation of interleukin-2 production	3/139	34/18800	0.00200127	0.027239	0.0220519	PTPRC/SASH3/IL1B	3
BP	GO:0033238	regulation of cellular amine metabolic process	3/139	34/18800	0.00200127	0.027239	0.0220519	ITGB2/SLC7A7/NPY	3
BP	GO:0002381	immunoglobulin production involved in immunoglobulin-mediated immune response	4/139	73/18800	0.00209887	0.0282338	0.0228572	PTPRC/BTK/HLA-DMB/HLA-DOA	4
BP	GO:0032732	positive regulation of interleukin-1 production	4/139	73/18800	0.00209887	0.0282338	0.0228572	AIM2/CASP1/IFI16/WNT5A	4
BP	GO:0060759	regulation of response to cytokine stimulus	6/139	178/18800	0.00210502	0.0282338	0.0228572	PTPRC/TLR2/CASP1/CARD16/PARP14/WNT5A	6
BP	GO:0002440	production of molecular mediator of immune response	8/139	312/18800	0.00226587	0.0302444	0.024485	PTPRC/SASH3/BTK/IL1B/IL18/HLA-DMB/WNT5A/HLA-DOA	8
BP	GO:0050851	antigen receptor-mediated signaling pathway	7/139	244/18800	0.00227766	0.0302556	0.024494	IGLL5/CD300A/PTPRC/INPP5D/BTK/BTN3A2/KLHL6	7
BP	GO:0002437	inflammatory response to antigenic stimulus	4/139	75/18800	0.00231733	0.0306354	0.0248015	RHBDF2/BTK/C3/NPY	4
BP	GO:0032640	tumor necrosis factor production	6/139	182/18800	0.00235284	0.0307664	0.0249076	PTPRC/TLR2/SASH3/CYBB/LY96/WNT5A	6
BP	GO:0032680	regulation of tumor necrosis factor production	6/139	182/18800	0.00235284	0.0307664	0.0249076	PTPRC/TLR2/SASH3/CYBB/LY96/WNT5A	6
BP	GO:0030851	granulocyte differentiation	3/139	36/18800	0.0023623	0.0307664	0.0249076	EVI2B/INPP5D/HCLS1	3
BP	GO:0050868	negative regulation of T cell activation	5/139	125/18800	0.00237179	0.0307664	0.0249076	CD300A/IDO1/RUNX3/CEBPB/LAG3	5
BP	GO:0001906	cell killing	6/139	185/18800	0.00255268	0.0328597	0.0266022	PTPRC/GNLY/RNF19B/IL18/C3/LAG3	6
BP	GO:0045730	respiratory burst	3/139	37/18800	0.00255694	0.0328597	0.0266022	SLAMF8/CYBB/NCF1	3
BP	GO:0006911	phagocytosis, engulfment	5/139	128/18800	0.00262892	0.0334734	0.027099	IGLL5/ITGB2/CD300A/AIF1/C3	5
BP	GO:1990266	neutrophil migration	5/139	128/18800	0.00262892	0.0334734	0.027099	SLAMF8/C5AR1/ITGB2/IL1B/EDN3	5
BP	GO:0010951	negative regulation of endopeptidase activity	7/139	251/18800	0.00266747	0.0338084	0.0273702	SERPINA3/LAMP3/CRYAB/SERPINA1/CARD16/IFI16/C3	7
BP	GO:0071706	tumor necrosis factor superfamily cytokine production	6/139	187/18800	0.00269282	0.0338194	0.0273792	PTPRC/TLR2/SASH3/CYBB/LY96/WNT5A	6
BP	GO:1903555	regulation of tumor necrosis factor superfamily cytokine production	6/139	187/18800	0.00269282	0.0338194	0.0273792	PTPRC/TLR2/SASH3/CYBB/LY96/WNT5A	6
BP	GO:0032612	interleukin-1 production	5/139	129/18800	0.00271896	0.03384	0.0273959	AIM2/CASP1/CARD16/IFI16/WNT5A	5
BP	GO:0032652	regulation of interleukin-1 production	5/139	129/18800	0.00271896	0.03384	0.0273959	AIM2/CASP1/CARD16/IFI16/WNT5A	5
BP	GO:0002369	T cell cytokine production	3/139	38/18800	0.00276121	0.0340591	0.0275732	SASH3/IL1B/IL18	3
BP	GO:0002724	regulation of T cell cytokine production	3/139	38/18800	0.00276121	0.0340591	0.0275732	SASH3/IL1B/IL18	3
BP	GO:0051133	regulation of NK T cell activation	2/139	11/18800	0.0028574	0.0349108	0.0282628	CD300A/IL18	2
BP	GO:1905809	negative regulation of synapse organization	2/139	11/18800	0.0028574	0.0349108	0.0282628	TLR2/WNT5A	2
BP	GO:0033674	positive regulation of kinase activity	10/139	476/18800	0.00286817	0.0349108	0.0282628	CD300A/PTPRC/CHI3L1/TNFRSF10B/NCF1/IL1B/IL18/WNT5A/EDN3/STRADB	10
BP	GO:0050853	B cell receptor signaling pathway	5/139	131/18800	0.00290571	0.035156	0.0284613	IGLL5/CD300A/PTPRC/BTK/KLHL6	5
BP	GO:0050731	positive regulation of peptidyl-tyrosine phosphorylation	6/139	190/18800	0.00291377	0.035156	0.0284613	PTPRC/NCF1/HCLS1/IL18/PARP14/HES5	6
BP	GO:0097242	amyloid-beta clearance	3/139	39/18800	0.00297527	0.0357421	0.0289357	C5AR1/ITGB2/C3	3
BP	GO:0046209	nitric oxide metabolic process	4/139	81/18800	0.00306587	0.036671	0.0296877	TLR2/AIF1/IL1B/NPY	4
BP	GO:2001057	reactive nitrogen species metabolic process	4/139	82/18800	0.00320487	0.0381684	0.0309	TLR2/AIF1/IL1B/NPY	4
BP	GO:0042509	regulation of tyrosine phosphorylation of STAT protein	4/139	83/18800	0.00334811	0.0395263	0.0319993	HCLS1/IL18/PARP14/HES5	4
BP	GO:0010466	negative regulation of peptidase activity	7/139	262/18800	0.00338139	0.0395263	0.0319993	SERPINA3/LAMP3/CRYAB/SERPINA1/CARD16/IFI16/C3	7
BP	GO:0002863	positive regulation of inflammatory response to antigenic stimulus	2/139	12/18800	0.0034123	0.0395263	0.0319993	BTK/C3	2
BP	GO:0032490	detection of molecule of bacterial origin	2/139	12/18800	0.0034123	0.0395263	0.0319993	TLR2/LY96	2
BP	GO:0002714	positive regulation of B cell mediated immunity	3/139	41/18800	0.00343333	0.0395263	0.0319993	PTPRC/BTK/C3	3
BP	GO:0002891	positive regulation of immunoglobulin mediated immune response	3/139	41/18800	0.00343333	0.0395263	0.0319993	PTPRC/BTK/C3	3
BP	GO:0042119	neutrophil activation	3/139	41/18800	0.00343333	0.0395263	0.0319993	ITGB2/CD300A/IL18	3
BP	GO:0150077	regulation of neuroinflammatory response	3/139	41/18800	0.00343333	0.0395263	0.0319993	PTPRC/IL1B/IL18	3
BP	GO:0099024	plasma membrane invagination	5/139	137/18800	0.00352159	0.0403741	0.0326857	IGLL5/ITGB2/CD300A/AIF1/C3	5
BP	GO:2000106	regulation of leukocyte apoptotic process	4/139	85/18800	0.00364756	0.0414741	0.0335762	IDO1/HCLS1/BTK/WNT5A	4
BP	GO:2000117	negative regulation of cysteine-type endopeptidase activity	4/139	85/18800	0.00364756	0.0414741	0.0335762	LAMP3/CRYAB/CARD16/IFI16	4
BP	GO:0050691	regulation of defense response to virus by host	3/139	42/18800	0.00367763	0.0416446	0.0337142	AIM2/IL1B/MICB	3
BP	GO:0050768	negative regulation of neurogenesis	5/139	140/18800	0.00386237	0.0431462	0.0349299	SPP1/IL1B/PLXNA3/WNT5A/HES5	5
BP	GO:0050921	positive regulation of chemotaxis	5/139	140/18800	0.00386237	0.0431462	0.0349299	C5AR1/CCR1/AIF1/WNT5A/EDN3	5
BP	GO:0042554	superoxide anion generation	3/139	43/18800	0.00393227	0.0431462	0.0349299	ITGB2/CYBB/NCF1	3
BP	GO:1904407	positive regulation of nitric oxide metabolic process	3/139	43/18800	0.00393227	0.0431462	0.0349299	AIF1/IL1B/NPY	3
BP	GO:0007260	tyrosine phosphorylation of STAT protein	4/139	87/18800	0.00396469	0.0431462	0.0349299	HCLS1/IL18/PARP14/HES5	4
BP	GO:0002687	positive regulation of leukocyte migration	5/139	141/18800	0.00398103	0.0431462	0.0349299	C5AR1/CCR1/AIF1/WNT5A/EDN3	5
BP	GO:0038061	NIK/NF-kappaB signaling	5/139	141/18800	0.00398103	0.0431462	0.0349299	TLR2/CHI3L1/TNFRSF10B/IL1B/IL18	5
BP	GO:0050808	synapse organization	9/139	419/18800	0.00400034	0.0431462	0.0349299	C5AR1/TLR2/IL10RA/OBSL1/C3/SRGN/WNT5A/AFG3L2/PFN2	9
BP	GO:0002430	complement receptor mediated signaling pathway	2/139	13/18800	0.00401324	0.0431462	0.0349299	C5AR1/FPR1	2
BP	GO:0002524	hypersensitivity	2/139	13/18800	0.00401324	0.0431462	0.0349299	BTK/C3	2
BP	GO:0051132	NK T cell activation	2/139	13/18800	0.00401324	0.0431462	0.0349299	CD300A/IL18	2
BP	GO:0070234	positive regulation of T cell apoptotic process	2/139	13/18800	0.00401324	0.0431462	0.0349299	IDO1/WNT5A	2
BP	GO:0071361	cellular response to ethanol	2/139	13/18800	0.00401324	0.0431462	0.0349299	ADCY7/CYBB	2
BP	GO:0002709	regulation of T cell mediated immunity	4/139	88/18800	0.00413003	0.0442298	0.0358071	PTPRC/SASH3/IL1B/IL18	4
BP	GO:0006509	membrane protein ectodomain proteolysis	3/139	44/18800	0.0041974	0.0447777	0.0362507	IL1B/BACE2/PTPN3	3
BP	GO:0044703	multi-organism reproductive process	6/139	205/18800	0.00422789	0.0449294	0.0363735	SPP1/ADCY7/IDO1/ANGPT2/MAFF/IL1B	6
BP	GO:0010324	membrane invagination	5/139	144/18800	0.00435268	0.0459025	0.0371613	IGLL5/ITGB2/CD300A/AIF1/C3	5
BP	GO:1903038	negative regulation of leukocyte cell-cell adhesion	5/139	144/18800	0.00435268	0.0459025	0.0371613	CD300A/IDO1/RUNX3/CEBPB/LAG3	5
BP	GO:0052548	regulation of endopeptidase activity	9/139	426/18800	0.00445397	0.0466389	0.0377574	SERPINA3/AIM2/CASP1/LAMP3/CRYAB/SERPINA1/CARD16/IFI16/C3	9
BP	GO:0002920	regulation of humoral immune response	3/139	45/18800	0.00447315	0.0466389	0.0377574	PTPRC/IL1B/C3	3
BP	GO:0046427	positive regulation of receptor signaling pathway via JAK-STAT	3/139	45/18800	0.00447315	0.0466389	0.0377574	CD300A/IL10RA/HES5	3
BP	GO:0045637	regulation of myeloid cell differentiation	6/139	208/18800	0.00453605	0.0470656	0.0381029	CCR1/EVI2B/INPP5D/HCLS1/CEBPB/HOXB8	6
BP	GO:0045861	negative regulation of proteolysis	8/139	350/18800	0.00454815	0.0470656	0.0381029	SERPINA3/LAMP3/CRYAB/SERPINA1/CARD16/IFI16/C3/PTPN3	8
BP	GO:0045579	positive regulation of B cell differentiation	2/139	14/18800	0.00465951	0.0471583	0.038178	INPP5D/BTK	2
BP	GO:0046348	amino sugar catabolic process	2/139	14/18800	0.00465951	0.0471583	0.038178	CHI3L1/ALDH1A1	2
BP	GO:0048070	regulation of developmental pigmentation	2/139	14/18800	0.00465951	0.0471583	0.038178	ADAMTS9/EDN3	2
BP	GO:0098760	response to interleukin-7	2/139	14/18800	0.00465951	0.0471583	0.038178	BTK/IL2RG	2
BP	GO:0098761	cellular response to interleukin-7	2/139	14/18800	0.00465951	0.0471583	0.038178	BTK/IL2RG	2
BP	GO:0120305	regulation of pigmentation	2/139	14/18800	0.00465951	0.0471583	0.038178	ADAMTS9/EDN3	2
BP	GO:2000377	regulation of reactive oxygen species metabolic process	5/139	147/18800	0.00474844	0.0478212	0.0387146	ITGB2/ALOX5/CRYAB/HK2/SLC25A33	5
BP	GO:0035307	positive regulation of protein dephosphorylation	3/139	46/18800	0.00475962	0.0478212	0.0387146	CD300A/PTPRC/PPP1R16B	3
BP	GO:0002065	columnar/cuboidal epithelial cell differentiation	4/139	92/18800	0.00483802	0.0484328	0.0392097	ZBED6/CEBPB/WNT5A/NPY	4
BP	GO:0006979	response to oxidative stress	9/139	433/18800	0.00494685	0.0491726	0.0398086	NCF1/ALOX5/BTK/CRYAB/AIF1/STX2/MICB/PPARGC1A/GSS	9
BP	GO:0046879	hormone secretion	7/139	281/18800	0.00494751	0.0491726	0.0398086	SPP1/ZBED6/ALOX5/BTK/TCIRG1/IL1B/EDN3	7
BP	GO:0036230	granulocyte activation	3/139	47/18800	0.00505695	0.0500801	0.0405433	ITGB2/CD300A/IL18	3
BP	GO:0044706	multi-multicellular organism process	6/139	213/18800	0.00508605	0.0501885	0.0406311	SPP1/ADCY7/IDO1/ANGPT2/MAFF/IL1B	6
BP	GO:0045582	positive regulation of T cell differentiation	4/139	94/18800	0.00522077	0.0513345	0.0415589	PTPRC/SASH3/RUNX3/IL18	4
BP	GO:0002679	respiratory burst involved in defense response	2/139	15/18800	0.00535041	0.0516895	0.0418463	SLAMF8/NCF1	2
BP	GO:0032725	positive regulation of granulocyte macrophage colony-stimulating factor production	2/139	15/18800	0.00535041	0.0516895	0.0418463	IL1B/IL18	2
BP	GO:0060099	regulation of phagocytosis, engulfment	2/139	15/18800	0.00535041	0.0516895	0.0418463	CD300A/C3	2
BP	GO:1902563	regulation of neutrophil activation	2/139	15/18800	0.00535041	0.0516895	0.0418463	ITGB2/CD300A	2
BP	GO:1905153	regulation of membrane invagination	2/139	15/18800	0.00535041	0.0516895	0.0418463	CD300A/C3	2
BP	GO:0048661	positive regulation of smooth muscle cell proliferation	4/139	95/18800	0.00541954	0.0521727	0.0422374	AIF1/IL18/FGF9/HES5	4
BP	GO:0001666	response to hypoxia	7/139	286/18800	0.00543819	0.0521727	0.0422374	TLR2/CYBB/ANGPT2/CRYAB/HK2/BNIP3L/CARD16	7
BP	GO:0050871	positive regulation of B cell activation	5/139	152/18800	0.00546389	0.0522378	0.0422902	IGLL5/PTPRC/SASH3/INPP5D/BTK	5
BP	GO:2001236	regulation of extrinsic apoptotic signaling pathway	5/139	153/18800	0.00561563	0.0533716	0.0432081	PTPRC/TMC8/IL1B/G0S2/STRADB	5
BP	GO:0030316	osteoclast differentiation	4/139	96/18800	0.00562331	0.0533716	0.0432081	CCR1/INPP5D/TCIRG1/CEBPB	4
BP	GO:0001818	negative regulation of cytokine production	8/139	363/18800	0.00564043	0.0533716	0.0432081	ADCY7/IDO1/PTPRC/INPP5D/BTK/CARD16/SRGN/LAG3	8
BP	GO:1904894	positive regulation of receptor signaling pathway via STAT	3/139	49/18800	0.00568459	0.0536059	0.0433977	CD300A/IL10RA/HES5	3
BP	GO:0032755	positive regulation of interleukin-6 production	4/139	97/18800	0.00583213	0.0548101	0.0443726	TLR2/AIF1/IL1B/WNT5A	4
BP	GO:0043370	regulation of CD4-positive, alpha-beta T cell differentiation	3/139	50/18800	0.00601512	0.0560453	0.0453726	SASH3/RUNX3/IL18	3
BP	GO:0046638	positive regulation of alpha-beta T cell differentiation	3/139	50/18800	0.00601512	0.0560453	0.0453726	SASH3/RUNX3/IL18	3
BP	GO:0120162	positive regulation of cold-induced thermogenesis	4/139	98/18800	0.00604606	0.0560453	0.0453726	CEBPB/G0S2/IL18/PPARGC1A	4
BP	GO:0097191	extrinsic apoptotic signaling pathway	6/139	221/18800	0.00606585	0.0560453	0.0453726	PTPRC/TNFRSF10B/TMC8/IL1B/G0S2/STRADB	6
BP	GO:0002399	MHC class II protein complex assembly	2/139	16/18800	0.00608527	0.0560453	0.0453726	HLA-DMB/HLA-DOA	2
BP	GO:0002503	peptide antigen assembly with MHC class II protein complex	2/139	16/18800	0.00608527	0.0560453	0.0453726	HLA-DMB/HLA-DOA	2
BP	GO:0045639	positive regulation of myeloid cell differentiation	4/139	99/18800	0.00626515	0.0575103	0.0465587	CCR1/EVI2B/INPP5D/HCLS1	4
BP	GO:0023061	signal release	9/139	451/18800	0.00641022	0.0586472	0.047479	SPP1/ZBED6/ALOX5/BTK/TCIRG1/IL1B/STX2/EDN3/PFN2	9
BP	GO:0051090	regulation of DNA-binding transcription factor activity	9/139	452/18800	0.00650034	0.0592754	0.0479876	TLR2/AIM2/HCLS1/BTK/IL1B/IL18/CARD16/WNT5A/PPARGC1A	9
BP	GO:0070167	regulation of biomineral tissue development	4/139	101/18800	0.00671904	0.0610681	0.0494389	CCR1/ALOX5/CEBPB/SRGN	4
BP	GO:0002830	positive regulation of type 2 immune response	2/139	17/18800	0.0068634	0.0611674	0.0495193	IDO1/IL18	2
BP	GO:0030949	positive regulation of vascular endothelial growth factor receptor signaling pathway	2/139	17/18800	0.0068634	0.0611674	0.0495193	IL1B/FGF9	2
BP	GO:0032604	granulocyte macrophage colony-stimulating factor production	2/139	17/18800	0.0068634	0.0611674	0.0495193	IL1B/IL18	2
BP	GO:0032645	regulation of granulocyte macrophage colony-stimulating factor production	2/139	17/18800	0.0068634	0.0611674	0.0495193	IL1B/IL18	2
BP	GO:0070230	positive regulation of lymphocyte apoptotic process	2/139	17/18800	0.0068634	0.0611674	0.0495193	IDO1/WNT5A	2
BP	GO:0052547	regulation of peptidase activity	9/139	456/18800	0.00687064	0.0611674	0.0495193	SERPINA3/AIM2/CASP1/LAMP3/CRYAB/SERPINA1/CARD16/IFI16/C3	9
BP	GO:0036293	response to decreased oxygen levels	7/139	299/18800	0.00688492	0.0611674	0.0495193	TLR2/CYBB/ANGPT2/CRYAB/HK2/BNIP3L/CARD16	7
BP	GO:0035710	CD4-positive, alpha-beta T cell activation	4/139	102/18800	0.00695394	0.0615824	0.0498553	SASH3/RUNX3/TCIRG1/IL18	4
BP	GO:2000116	regulation of cysteine-type endopeptidase activity	6/139	229/18800	0.00717674	0.0633044	0.0512493	AIM2/CASP1/LAMP3/CRYAB/CARD16/IFI16	6
BP	GO:0110149	regulation of biomineralization	4/139	103/18800	0.0071942	0.0633044	0.0512493	CCR1/ALOX5/CEBPB/SRGN	4
BP	GO:0002444	myeloid leukocyte mediated immunity	4/139	104/18800	0.00743989	0.0652585	0.0528313	ITGB2/CD300A/BTK/C3	4
BP	GO:0046883	regulation of hormone secretion	6/139	231/18800	0.00747605	0.0653681	0.0529201	SPP1/ZBED6/ALOX5/TCIRG1/IL1B/EDN3	6
BP	GO:0002827	positive regulation of T-helper 1 type immune response	2/139	18/18800	0.00768413	0.0663477	0.0537131	IL1B/IL18	2
BP	GO:0007250	activation of NF-kappaB-inducing kinase activity	2/139	18/18800	0.00768413	0.0663477	0.0537131	CHI3L1/TNFRSF10B	2
BP	GO:0060263	regulation of respiratory burst	2/139	18/18800	0.00768413	0.0663477	0.0537131	SLAMF8/NCF1	2
BP	GO:0150078	positive regulation of neuroinflammatory response	2/139	18/18800	0.00768413	0.0663477	0.0537131	IL1B/IL18	2
BP	GO:0002763	positive regulation of myeloid leukocyte differentiation	3/139	55/18800	0.00783877	0.067472	0.0546233	CCR1/EVI2B/HCLS1	3
BP	GO:0001959	regulation of cytokine-mediated signaling pathway	5/139	166/18800	0.00786786	0.0675121	0.0546558	PTPRC/CASP1/CARD16/PARP14/WNT5A	5
BP	GO:0030593	neutrophil chemotaxis	4/139	106/18800	0.00794773	0.0679863	0.0550397	C5AR1/ITGB2/IL1B/EDN3	4
BP	GO:0022900	electron transport chain	5/139	167/18800	0.00806364	0.0687649	0.05567	IDO1/CYBB/NCF1/PPARGC1A/SDHB	5
BP	GO:0031529	ruffle organization	3/139	56/18800	0.00823831	0.0700383	0.0567009	TCIRG1/AIF1/PFN2	3
BP	GO:0002523	leukocyte migration involved in inflammatory response	2/139	19/18800	0.00854681	0.0722166	0.0584644	SLAMF8/ALOX5	2
BP	GO:0035743	CD4-positive, alpha-beta T cell cytokine production	2/139	19/18800	0.00854681	0.0722166	0.0584644	IL1B/IL18	2
BP	GO:0001961	positive regulation of cytokine-mediated signaling pathway	3/139	57/18800	0.00864964	0.072602	0.0587764	CASP1/PARP14/WNT5A	3
BP	GO:0070228	regulation of lymphocyte apoptotic process	3/139	57/18800	0.00864964	0.072602	0.0587764	IDO1/BTK/WNT5A	3
BP	GO:0048660	regulation of smooth muscle cell proliferation	5/139	170/18800	0.00867125	0.072602	0.0587764	AIF1/IL18/PPARGC1A/FGF9/HES5	5
BP	GO:0071887	leukocyte apoptotic process	4/139	109/18800	0.00875137	0.0730515	0.0591403	IDO1/HCLS1/BTK/WNT5A	4
BP	GO:0009615	response to virus	8/139	392/18800	0.00879094	0.0731607	0.0592287	PTPRC/TLR2/AIM2/IL1B/BNIP3L/IFI16/DNAJC3/MICB	8
BP	GO:0060135	maternal process involved in female pregnancy	3/139	58/18800	0.00907284	0.0752801	0.0609445	SPP1/ADCY7/ANGPT2	3
BP	GO:0048659	smooth muscle cell proliferation	5/139	173/18800	0.00930988	0.0757076	0.0612906	AIF1/IL18/PPARGC1A/FGF9/HES5	5
BP	GO:0040013	negative regulation of locomotion	8/139	396/18800	0.00931199	0.0757076	0.0612906	SLAMF8/CD300A/ANGPT2/AIF1/ADAMTS9/PLXNA3/WNT5A/PFN2	8
BP	GO:0014066	regulation of phosphatidylinositol 3-kinase signaling	4/139	111/18800	0.0093156	0.0757076	0.0612906	NCF1/HCLS1/IL18/PPP1R16B	4
BP	GO:0002396	MHC protein complex assembly	2/139	20/18800	0.00945076	0.0757076	0.0612906	HLA-DMB/HLA-DOA	2
BP	GO:0002501	peptide antigen assembly with MHC protein complex	2/139	20/18800	0.00945076	0.0757076	0.0612906	HLA-DMB/HLA-DOA	2
BP	GO:0042053	regulation of dopamine metabolic process	2/139	20/18800	0.00945076	0.0757076	0.0612906	ITGB2/NPY	2
BP	GO:0042069	regulation of catecholamine metabolic process	2/139	20/18800	0.00945076	0.0757076	0.0612906	ITGB2/NPY	2
BP	GO:0046629	gamma-delta T cell activation	2/139	20/18800	0.00945076	0.0757076	0.0612906	PTPRC/MICB	2
BP	GO:0090026	positive regulation of monocyte chemotaxis	2/139	20/18800	0.00945076	0.0757076	0.0612906	CCR1/AIF1	2
BP	GO:1901679	nucleotide transmembrane transport	2/139	20/18800	0.00945076	0.0757076	0.0612906	SLC17A9/SLC25A33	2
BP	GO:0016485	protein processing	6/139	243/18800	0.00946442	0.0757076	0.0612906	CASP1/BACE2/CARD16/IFI16/SRGN/AFG3L2	6
BP	GO:0010574	regulation of vascular endothelial growth factor production	3/139	59/18800	0.00950797	0.0757076	0.0612906	C5AR1/IL1B/C3	3
BP	GO:0046686	response to cadmium ion	3/139	59/18800	0.00950797	0.0757076	0.0612906	CYBB/NCF1/GSS	3
BP	GO:0051785	positive regulation of nuclear division	3/139	59/18800	0.00950797	0.0757076	0.0612906	IL1B/WNT5A/EDN3	3
BP	GO:1903670	regulation of sprouting angiogenesis	3/139	60/18800	0.0099551	0.0790401	0.0639885	ALOX5/ADAMTS9/PPP1R16B	3
BP	GO:0030449	regulation of complement activation	2/139	21/18800	0.0103954	0.0817463	0.0661794	IL1B/C3	2
BP	GO:0030502	negative regulation of bone mineralization	2/139	21/18800	0.0103954	0.0817463	0.0661794	CCR1/SRGN	2
BP	GO:0034113	heterotypic cell-cell adhesion	3/139	61/18800	0.0104143	0.0817463	0.0661794	ITGB2/PTPRC/IL1B	3
BP	GO:0035306	positive regulation of dephosphorylation	3/139	61/18800	0.0104143	0.0817463	0.0661794	CD300A/PTPRC/PPP1R16B	3
BP	GO:0070482	response to oxygen levels	7/139	324/18800	0.010446	0.0817628	0.0661928	TLR2/CYBB/ANGPT2/CRYAB/HK2/BNIP3L/CARD16	7
BP	GO:0021782	glial cell development	4/139	115/18800	0.010514	0.0820628	0.0664356	C5AR1/TLR2/IL1B/HES5	4
BP	GO:0002286	T cell activation involved in immune response	4/139	116/18800	0.0108285	0.083547	0.0676372	ITGAL/IL18/HLA-DMB/APBB1IP	4
BP	GO:0043406	positive regulation of MAP kinase activity	4/139	116/18800	0.0108285	0.083547	0.0676372	PTPRC/IL1B/WNT5A/EDN3	4
BP	GO:0044106	cellular amine metabolic process	4/139	116/18800	0.0108285	0.083547	0.0676372	ITGB2/SLC7A7/IDO1/NPY	4
BP	GO:0043410	positive regulation of MAPK cascade	9/139	491/18800	0.0108428	0.083547	0.0676372	C5AR1/PTPRC/CCR1/CHI3L1/NCF1/IL1B/WNT5A/EDN3/NPY	9
BP	GO:0002712	regulation of B cell mediated immunity	3/139	62/18800	0.0108856	0.083547	0.0676372	PTPRC/BTK/C3	3
BP	GO:0002889	regulation of immunoglobulin mediated immune response	3/139	62/18800	0.0108856	0.083547	0.0676372	PTPRC/BTK/C3	3
BP	GO:0002833	positive regulation of response to biotic stimulus	5/139	180/18800	0.0109247	0.083615	0.0676922	LY96/AIM2/IFI16/LAG3/WNT5A	5
BP	GO:0010721	negative regulation of cell development	5/139	181/18800	0.0111701	0.0848132	0.0686622	SPP1/IL1B/PLXNA3/WNT5A/HES5	5
BP	GO:0050708	regulation of protein secretion	6/139	252/18800	0.0111852	0.0848132	0.0686622	TLR2/RHBDF2/ZBED6/ALOX5/TCIRG1/IL1B	6
BP	GO:0010573	vascular endothelial growth factor production	3/139	63/18800	0.0113691	0.0848132	0.0686622	C5AR1/IL1B/C3	3
BP	GO:0032613	interleukin-10 production	3/139	63/18800	0.0113691	0.0848132	0.0686622	IDO1/TLR2/SASH3	3
BP	GO:0032653	regulation of interleukin-10 production	3/139	63/18800	0.0113691	0.0848132	0.0686622	IDO1/TLR2/SASH3	3
BP	GO:0045453	bone resorption	3/139	63/18800	0.0113691	0.0848132	0.0686622	SPP1/INPP5D/TCIRG1	3
BP	GO:0032516	positive regulation of phosphoprotein phosphatase activity	2/139	22/18800	0.0113799	0.0848132	0.0686622	CD300A/PTPRC	2
BP	GO:0050765	negative regulation of phagocytosis	2/139	22/18800	0.0113799	0.0848132	0.0686622	CD300A/TLR2	2
BP	GO:0070269	pyroptosis	2/139	22/18800	0.0113799	0.0848132	0.0686622	AIM2/CASP1	2
BP	GO:0051223	regulation of protein transport	9/139	495/18800	0.0113882	0.0848132	0.0686622	ITGB2/TLR2/RHBDF2/ZBED6/ALOX5/HCLS1/TCIRG1/IL1B/BNIP3L	9
BP	GO:0050728	negative regulation of inflammatory response	5/139	182/18800	0.0114191	0.0848147	0.0686634	SLAMF8/PTPRC/RHBDF2/ALOX5/NPY	5
BP	GO:0043122	regulation of I-kappaB kinase/NF-kappaB signaling	6/139	254/18800	0.0115958	0.0858961	0.0695389	TNFRSF10B/S100A4/CASP1/IL1B/CARD16/WNT5A	6
BP	GO:0043405	regulation of MAP kinase activity	5/139	183/18800	0.011672	0.086229	0.0698084	CD300A/PTPRC/IL1B/WNT5A/EDN3	5
BP	GO:0045670	regulation of osteoclast differentiation	3/139	64/18800	0.0118648	0.0869561	0.0703971	CCR1/INPP5D/CEBPB	3
BP	GO:0050771	negative regulation of axonogenesis	3/139	64/18800	0.0118648	0.0869561	0.0703971	SPP1/PLXNA3/WNT5A	3
BP	GO:0080164	regulation of nitric oxide metabolic process	3/139	64/18800	0.0118648	0.0869561	0.0703971	AIF1/IL1B/NPY	3
BP	GO:0007565	female pregnancy	5/139	185/18800	0.012189	0.0890961	0.0721295	SPP1/ADCY7/IDO1/ANGPT2/IL1B	5
BP	GO:0014823	response to activity	3/139	65/18800	0.0123728	0.0897171	0.0726323	ANGPT2/PPARGC1A/UQCRC1	3
BP	GO:0031100	animal organ regeneration	3/139	65/18800	0.0123728	0.0897171	0.0726323	ANGPT2/CEBPB/PTPN3	3
BP	GO:0002053	positive regulation of mesenchymal cell proliferation	2/139	23/18800	0.0124039	0.0897171	0.0726323	WNT5A/FGF9	2
BP	GO:0046641	positive regulation of alpha-beta T cell proliferation	2/139	23/18800	0.0124039	0.0897171	0.0726323	PTPRC/IL18	2
BP	GO:0009308	amine metabolic process	4/139	121/18800	0.0124917	0.0901161	0.0729553	ITGB2/SLC7A7/IDO1/NPY	4
BP	GO:0071677	positive regulation of mononuclear cell migration	3/139	66/18800	0.0128931	0.092529	0.0749087	CCR1/AIF1/WNT5A	3
BP	GO:2000514	regulation of CD4-positive, alpha-beta T cell activation	3/139	66/18800	0.0128931	0.092529	0.0749087	SASH3/RUNX3/IL18	3
BP	GO:0031345	negative regulation of cell projection organization	5/139	188/18800	0.0129935	0.0927676	0.0751018	SPP1/PLXNA3/WNT5A/NR2F1/PFN2	5
BP	GO:0043123	positive regulation of I-kappaB kinase/NF-kappaB signaling	5/139	188/18800	0.0129935	0.0927676	0.0751018	TNFRSF10B/S100A4/CASP1/IL1B/CARD16	5
BP	GO:0002224	toll-like receptor signaling pathway	4/139	123/18800	0.0132002	0.0937232	0.0758755	CD300A/TLR2/LY96/BTK	4
BP	GO:0046637	regulation of alpha-beta T cell differentiation	3/139	67/18800	0.0134258	0.0937232	0.0758755	SASH3/RUNX3/IL18	3
BP	GO:0072678	T cell migration	3/139	67/18800	0.0134258	0.0937232	0.0758755	ITGAL/AIF1/WNT5A	3
BP	GO:1901224	positive regulation of NIK/NF-kappaB signaling	3/139	67/18800	0.0134258	0.0937232	0.0758755	TLR2/IL1B/IL18	3
BP	GO:0022010	central nervous system myelination	2/139	24/18800	0.0134666	0.0937232	0.0758755	TLR2/HES5	2
BP	GO:0032291	axon ensheathment in central nervous system	2/139	24/18800	0.0134666	0.0937232	0.0758755	TLR2/HES5	2
BP	GO:0035458	cellular response to interferon-beta	2/139	24/18800	0.0134666	0.0937232	0.0758755	AIM2/IFI16	2
BP	GO:0048143	astrocyte activation	2/139	24/18800	0.0134666	0.0937232	0.0758755	C5AR1/IL1B	2
BP	GO:0051043	regulation of membrane protein ectodomain proteolysis	2/139	24/18800	0.0134666	0.0937232	0.0758755	IL1B/PTPN3	2
BP	GO:1904996	positive regulation of leukocyte adhesion to vascular endothelial cell	2/139	24/18800	0.0134666	0.0937232	0.0758755	ITGB2/ALOX5	2
BP	GO:0050821	protein stabilization	5/139	191/18800	0.0138332	0.0960328	0.0777453	PEX6/CRYAB/GBA3/PPARGC1A/PFN2	5
CC	GO:0030667	secretory granule membrane	12/144	312/19594	3.42174e-06	0.000773313	0.000662737	C5AR1/FPR1/ITGB2/CD300A/PTPRC/TLR2/ITGAL/CYBB/GPR84/SLC17A9/TCIRG1/LAMP3	12
CC	GO:0044194	cytolytic granule	3/144	13/19594	0.000105336	0.0104468	0.00895302	GNLY/RNF19B/SRGN	3
CC	GO:0009897	external side of plasma membrane	12/144	455/19594	0.000138674	0.0104468	0.00895302	IGLL5/ITGB2/PTPRC/CCR1/ITGAL/IL21R/BTN3A2/LAG3/MICB/IL3RA/IL2RG/CLPTM1	12
CC	GO:0062023	collagen-containing extracellular matrix	11/144	429/19594	0.000336244	0.0189978	0.0162813	SERPINA3/TGFBI/COL27A1/ANGPT2/S100A4/SERPINA1/ADAMTS9/LAMA4/WNT5A/HAPLN1/EMILIN3	11
CC	GO:0101002	ficolin-1-rich granule	7/144	185/19594	0.000442263	0.0199903	0.0171319	FPR1/ITGB2/CD300A/HSPA6/ALOX5/TCIRG1/SERPINA1	7
CC	GO:0101003	ficolin-1-rich granule membrane	4/144	61/19594	0.00105505	0.0397402	0.0340578	FPR1/ITGB2/CD300A/TCIRG1	4
CC	GO:0070820	tertiary granule	6/144	164/19594	0.00135164	0.0436387	0.0373988	FPR1/ITGB2/CD300A/CYBB/GPR84/TCIRG1	6
CC	GO:0070821	tertiary granule membrane	4/144	73/19594	0.00205604	0.055077	0.0472015	ITGB2/CD300A/CYBB/GPR84	4
CC	GO:0034774	secretory granule lumen	8/144	322/19594	0.0026617	0.055077	0.0472015	SERPINA3/CHI3L1/HSPA6/ALOX5/SERPINA1/C3/SRGN/DNAJC3	8
CC	GO:0060205	cytoplasmic vesicle lumen	8/144	325/19594	0.00281702	0.055077	0.0472015	SERPINA3/CHI3L1/HSPA6/ALOX5/SERPINA1/C3/SRGN/DNAJC3	8
CC	GO:1904090	peptidase inhibitor complex	2/144	11/19594	0.00282454	0.055077	0.0472015	CASP1/CARD16	2
CC	GO:0031983	vesicle lumen	8/144	327/19594	0.00292444	0.055077	0.0472015	SERPINA3/CHI3L1/HSPA6/ALOX5/SERPINA1/C3/SRGN/DNAJC3	8
CC	GO:0045335	phagocytic vesicle	5/144	138/19594	0.00354713	0.0616655	0.0528479	GNLY/TLR2/CYBB/NCF1/TCIRG1	5
CC	GO:0035579	specific granule membrane	4/144	91/19594	0.00456131	0.0694017	0.0594779	ITGB2/ITGAL/CYBB/GPR84	4
CC	GO:0043020	NADPH oxidase complex	2/144	14/19594	0.0046063	0.0694017	0.0594779	CYBB/NCF1	2
CC	GO:0042581	specific granule	5/144	160/19594	0.00660707	0.0902082	0.0773093	ITGB2/ITGAL/CHI3L1/CYBB/GPR84	5
CC	GO:0042613	MHC class II protein complex	2/144	17/19594	0.00678557	0.0902082	0.0773093	HLA-DMB/HLA-DOA	2
CC	GO:0061702	inflammasome complex	2/144	18/19594	0.0075972	0.0953871	0.0817477	AIM2/CASP1	2
MF	GO:0140375	immune receptor activity	8/141	148/18410	1.85476e-05	0.00597231	0.00548617	C5AR1/FPR1/CCR1/IL10RA/IL21R/IL3RA/HLA-DOA/IL2RG	8
KEGG	hsa05140	Leishmaniasis	8/80	77/8164	7.26025e-07	0.000124453	0.000102307	ITGB2/TLR2/CYBB/NCF1/IL1B/HLA-DMB/C3/HLA-DOA	8
KEGG	hsa05134	Legionellosis	7/80	57/8164	1.18527e-06	0.000124453	0.000102307	ITGB2/TLR2/HSPA6/CASP1/IL1B/IL18/C3	7
KEGG	hsa05321	Inflammatory bowel disease	7/80	65/8164	2.93107e-06	0.000162624	0.000133686	TLR2/IL21R/IL1B/IL18/HLA-DMB/HLA-DOA/IL2RG	7
KEGG	hsa05323	Rheumatoid arthritis	8/80	93/8164	3.0976e-06	0.000162624	0.000133686	ITGB2/TLR2/ITGAL/TCIRG1/IL1B/IL18/HLA-DMB/HLA-DOA	8
KEGG	hsa05152	Tuberculosis	10/80	180/8164	9.15434e-06	0.000384482	0.000316066	ITGB2/TLR2/IL10RA/TCIRG1/CEBPB/IL1B/IL18/HLA-DMB/C3/HLA-DOA	10
KEGG	hsa05145	Toxoplasmosis	8/80	112/8164	1.24513e-05	0.000435797	0.000358249	TLR2/IL10RA/LY96/HSPA6/ALOX5/LAMA4/HLA-DMB/HLA-DOA	8
KEGG	hsa05150	Staphylococcus aureus infection	7/80	96/8164	3.93457e-05	0.00118037	0.000970329	C5AR1/FPR1/ITGB2/ITGAL/HLA-DMB/C3/HLA-DOA	7
KEGG	hsa04613	Neutrophil extracellular trap formation	9/80	190/8164	9.23905e-05	0.00242525	0.00199369	C5AR1/FPR1/ITGB2/TLR2/ITGAL/CYBB/NCF1/CASP1/C3	9
KEGG	hsa04145	Phagosome	8/80	152/8164	0.000111966	0.00250932	0.0020628	ITGB2/TLR2/CYBB/NCF1/TCIRG1/HLA-DMB/C3/HLA-DOA	8
KEGG	hsa05144	Malaria	5/80	50/8164	0.000119492	0.00250932	0.0020628	ITGB2/TLR2/ITGAL/IL1B/IL18	5
KEGG	hsa04015	Rap1 signaling pathway	9/80	210/8164	0.000197839	0.00377692	0.00310484	ADCY7/FPR1/ITGB2/ITGAL/ANGPT2/RALGDS/APBB1IP/FGF9/PFN2	9
KEGG	hsa05417	Lipid and atherosclerosis	9/80	215/8164	0.000236004	0.00413006	0.00339514	TLR2/CYBB/TNFRSF10B/NCF1/LY96/HSPA6/CASP1/IL1B/IL18	9
KEGG	hsa04621	NOD-like receptor signaling pathway	8/80	184/8164	0.000414757	0.00662415	0.00544542	CYBB/AIM2/CASP1/GBP2/IL1B/IL18/CARD16/IFI16	8
KEGG	hsa05143	African trypanosomiasis	4/80	37/8164	0.00044161	0.00662415	0.00544542	IDO1/IL1B/IL18/LAMA4	4
KEGG	hsa05133	Pertussis	5/80	76/8164	0.000854381	0.0119613	0.00983288	ITGB2/LY96/CASP1/IL1B/C3	5
KEGG	hsa05164	Influenza A	7/80	171/8164	0.00137447	0.01804	0.0148298	TNFRSF10B/CASP1/IL1B/IL18/HLA-DMB/DNAJC3/HLA-DOA	7
KEGG	hsa05416	Viral myocarditis	4/80	60/8164	0.00275	0.0322081	0.0264768	ITGB2/ITGAL/HLA-DMB/HLA-DOA	4
KEGG	hsa04061	Viral protein interaction with cytokine and cytokine receptor	5/80	100/8164	0.00290093	0.0322081	0.0264768	CCR1/IL10RA/TNFRSF10B/IL18/IL2RG	5
KEGG	hsa05132	Salmonella infection	8/80	249/8164	0.00291407	0.0322081	0.0264768	PTPRC/TLR2/TNFRSF10B/LY96/CASP1/IL1B/IL18/PFN2	8
KEGG	hsa04623	Cytosolic DNA-sensing pathway	4/80	63/8164	0.00328567	0.0344995	0.0283605	AIM2/CASP1/IL1B/IL18	4
KEGG	hsa04659	Th17 cell differentiation	5/80	108/8164	0.0040422	0.040422	0.0332291	IL21R/IL1B/HLA-DMB/HLA-DOA/IL2RG	5
KEGG	hsa05340	Primary immunodeficiency	3/80	38/8164	0.00597267	0.0570118	0.0468669	PTPRC/BTK/IL2RG	3
KEGG	hsa05332	Graft-versus-host disease	3/80	42/8164	0.00790343	0.0702181	0.0577231	IL1B/HLA-DMB/HLA-DOA	3
KEGG	hsa04060	Cytokine-cytokine receptor interaction	8/80	295/8164	0.00802492	0.0702181	0.0577231	CCR1/IL10RA/TNFRSF10B/IL21R/IL1B/IL18/IL3RA/IL2RG	8
KEGG	hsa04940	Type I diabetes mellitus	3/80	43/8164	0.00843699	0.0708707	0.0582596	IL1B/HLA-DMB/HLA-DOA	3
KEGG	hsa04610	Complement and coagulation cascades	4/80	85/8164	0.00949969	0.0767283	0.0630749	C5AR1/ITGB2/SERPINA1/C3	4
KEGG	hsa05131	Shigellosis	7/80	247/8164	0.0103644	0.0806117	0.0662673	CASP1/HCLS1/HK2/IL1B/IL18/C3/PFN2	7
KEGG	hsa04658	Th1 and Th2 cell differentiation	4/80	92/8164	0.0124538	0.0879673	0.0723139	RUNX3/HLA-DMB/HLA-DOA/IL2RG	4
KEGG	hsa05130	Pathogenic Escherichia coli infection	6/80	197/8164	0.0125303	0.0879673	0.0723139	TNFRSF10B/CASP1/HCLS1/MYO1F/IL1B/IL18	6
KEGG	hsa04936	Alcoholic liver disease	5/80	142/8164	0.0125668	0.0879673	0.0723139	C5AR1/LY96/IL1B/C3/PPARGC1A	5
KEGG	hsa05169	Epstein-Barr virus infection	6/80	202/8164	0.0140427	0.0951279	0.0782004	TLR2/ITGAL/BTK/RUNX3/HLA-DMB/HLA-DOA	6
