# Supplementary material for: Exploring the common mechanism of vascular dementia and inflammatory bowel disease: a bioinformatics-based study
Source: Front Immunol. 2024 Apr 25;15:1347415. doi: 10.3389/fimmu.2024.1347415 (PMC11084673; doi:10.3389/fimmu.2024.1347415)
Supplement: Supplementary file 1 [file DataSheet_1.zip › Supplementary material/Raw data/the analysis of coDEGs/coDEGs-UP.xlsx]

## Sheet: Sheet1
SLAMF8
MIA
SPP1
C5AR1
SERPINA3
PEX6
ADCY7
IGLL5
FPR1
ITGB2
PDLIM4
CD300A
PARVG
SLC7A7
IDO1
PTPRC
SAMSN1
GNLY
TLR2
ACRC
RHBDF2
PEG3
TRAF3IP3
TGFBI
CCR1
ITGAL
EVI2B
COL27A1
IL10RA
LOC100131262
SASH3
CHI3L1
CYBB
TNFRSF10B
ANGPT2
C10orf10
IKZF1
TMC8
LOC100131043
NCF1
ZBED6
FYB
MAFF
S100A4
LY96
GPR84
HSPA6
IL21R
AIM2
CCDC88B
INPP5D
CCDC102A
ALOX5
CASP1
SLC17A9
HCLS1
BTK
RUNX3
CMTM7
TCIRG1
LAMP3
CRYAB
BTN3A2
SLCO4A1
SLA
FAM65C
CXorf21
AIF1
KLHL6
GEM
HK2
IGF2BP3
CEBPB
MYO1F
RBM6
GBP2
IL1B
G0S2
FAM26F
SERPINA1
ADAMTS9
RNF19B
IL18
GIMAP2
RGS18
LAMA4
PNISR
RUNX2
BNIP3L
PALLD
NACC2
TNFAIP8L1
PPP1R18
BIK
BACE2
STX2
SNORD89
FAM167B
CARD16
IGF2BP2
OBSL1
PLXNA3
RALGDS
HLA-DMB
IFI16
ANKRD36B
TP73-AS1
C3
SRGN
MIR100HG
LAG3
PPP1R16B
FCGR1B
PARP14
ANKRD36
ARID3A
DNAJC3
MICB
IL3RA
APBB1IP
WNT5A
RBM43
HOXB8
N4BP2
HLA-DOA
NR2F1
