# Supplementary material for: Exploring the common mechanism of vascular dementia and inflammatory bowel disease: a bioinformatics-based study
Source: Front Immunol. 2024 Apr 25;15:1347415. doi: 10.3389/fimmu.2024.1347415 (PMC11084673; doi:10.3389/fimmu.2024.1347415)
Supplement: Supplementary file 1 [file DataSheet_1.zip › Supplementary material/Raw data/the analysis of coDEGs/IBM-down.xlsx]

## Sheet: Sheet1
id	logFC	AveExpr	t	P.Value	adj.P.Val	B	anno	sign
214598_at	-4.63306	7.65378	-7.78303	3.87436e-09	1.83562e-07	10.8802	CLDN8	down
206784_at	-3.90716	10.1057	-4.62005	5.03875e-05	0.000373905	1.58789	AQP8	down
204607_at	-3.8748	10.5143	-6.47895	1.82637e-07	3.82446e-06	7.08843	HMGCS2	down
219948_x_at	-3.70921	6.43262	-6.98485	4.02409e-08	1.15495e-06	8.57658	UGT2A3	down
214734_at	-3.47249	7.86914	-13.2862	3.16896e-15	9.8814e-12	24.5503	EXPH5	down
208383_s_at	-3.29845	9.46464	-5.31935	6.12095e-06	6.7013e-05	3.64269	PCK1	down
238673_at	-2.76327	6.62632	-9.91588	1.07193e-11	2.29917e-09	16.6639	SAMD12	down
208677_s_at	-2.74195	10.5017	-11.8165	9.22017e-14	1.22954e-10	21.2976	BSG	down
202017_at	-2.67795	8.04419	-12.842	8.54363e-15	1.97228e-11	23.5964	EPHX1	down
209735_at	-2.53803	8.61457	-4.79377	2.99454e-05	0.000245099	2.09369	ABCG2	down
205950_s_at	-2.51831	12.4559	-5.1875	9.12766e-06	9.28441e-05	3.25212	CA1	down
211116_at	-2.502	6.14852	-11.153	4.60259e-13	3.12086e-10	19.7361	SLC9A2	down
211766_s_at	-2.45261	6.46101	-4.66993	4.34072e-05	0.000331187	1.73272	PNLIPRP2	down
206149_at	-2.44618	9.62092	-6.0455	6.75937e-07	1.09082e-05	5.80241	CHP2	down
206262_at	-2.34824	10.8686	-5.44443	4.18806e-06	4.9159e-05	4.01397	ADH1C	down
209993_at	-2.33951	8.22782	-6.91956	4.88613e-08	1.34178e-06	8.38556	ABCB1	down
220723_s_at	-2.33417	8.14377	-6.07466	6.18809e-07	1.02e-05	5.88913	CWH43	down
228598_at	-2.22348	4.44507	-12.0546	5.2478e-14	8.69465e-11	21.8435	DPP10	down
207003_at	-2.21708	11.9905	-4.40966	9.42091e-05	0.000627269	0.981198	GUCA2A	down
224959_at	-2.20933	11.8699	-5.38036	5.08693e-06	5.76669e-05	3.82369	SLC26A2	down
222943_at	-2.20053	8.05336	-5.45497	4.05619e-06	4.78989e-05	4.04529	GBA3	down
220786_s_at	-2.19592	4.65994	-4.43075	8.85029e-05	0.000596437	1.04169	SLC38A4	down
235371_at	-2.11702	6.47004	-9.44631	3.73067e-11	5.58834e-09	15.4423	GXYLT2	down
202236_s_at	-2.10004	9.92762	-7.20225	2.11417e-08	6.86414e-07	9.21007	SLC16A1	down
207502_at	-2.03681	9.78287	-4.01594	0.000298606	0.00163067	-0.131755	GUCA2B	down
227506_at	-2.02613	9.24317	-7.25722	1.79788e-08	6.0085e-07	9.36958	SLC16A9	down
229230_at	-1.98494	7.49267	-3.37944	0.00179793	0.00716118	-1.84391	SLC51A	down
230793_at	-1.98086	8.3566	-7.02507	3.57128e-08	1.05148e-06	8.69406	LRRC16A	down
221336_at	-1.95838	7.34909	-10.5199	2.24819e-12	8.5491e-10	18.1904	ATOH1	down
207251_at	-1.93617	6.56889	-4.12579	0.000217009	0.00125306	0.175374	MEP1B	down
206294_at	-1.89971	5.42559	-3.32318	0.00209582	0.00812799	-1.98862	HSD3B2	down
207432_at	-1.84748	8.69537	-4.66928	4.34923e-05	0.000331698	1.73082	BEST2	down
217562_at	-1.82686	4.74176	-5.72888	1.76583e-06	2.4255e-05	4.86008	BRINP3	down
227556_at	-1.82342	11.186	-6.27536	3.37312e-07	6.25382e-06	6.48529	NME7	down
209791_at	-1.81607	10.3166	-5.27814	6.93565e-06	7.42959e-05	3.52051	PADI2	down
224412_s_at	-1.81247	8.57277	-2.99049	0.0050762	0.0169387	-2.81736	TRPM6	down
225294_s_at	-1.80773	9.10221	-9.14202	8.50001e-11	9.72256e-09	14.6346	TRAPPC1	down
218218_at	-1.79414	9.07562	-6.25102	3.63038e-07	6.64517e-06	6.41306	APPL2	down
209678_s_at	-1.78172	9.60232	-9.57941	2.61214e-11	4.43537e-09	15.7917	PRKCI	down
214433_s_at	-1.77185	12.0377	-5.6418	2.30019e-06	3.01662e-05	4.60091	SELENBP1	down
242871_at	-1.76124	9.00511	-7.09205	2.92825e-08	8.95925e-07	8.88945	PAQR5	down
217546_at	-1.75981	7.92632	-3.34679	0.00196544	0.00771928	-1.92803	MT1M	down
215894_at	-1.75607	6.8571	-5.86697	1.16129e-06	1.72022e-05	5.27117	PTGDR	down
206632_s_at	-1.73305	8.38014	-6.02532	7.18547e-07	1.15142e-05	5.74238	APOBEC3B	down
203908_at	-1.72862	11.1114	-6.15344	4.8756e-07	8.4066e-06	6.12329	SLC4A4	down
242601_at	-1.71645	9.9386	-4.87176	2.36855e-05	0.000204035	2.32198	HEPACAM2	down
210892_s_at	-1.70773	6.31349	-10.3551	3.42666e-12	1.11177e-09	17.7789	GTF2I	down
213048_s_at	-1.70198	11.5563	-9.91425	1.07652e-11	2.29917e-09	16.6597	Y16709	down
220736_at	-1.68489	5.04023	-8.33255	8.0486e-10	5.44625e-08	12.4262	SLC19A3	down
236351_at	-1.68011	5.44361	-10.7565	1.23537e-12	5.73257e-10	18.7745	DPP10-AS1	down
207558_s_at	-1.67867	3.99887	-3.12747	0.00354346	0.0125878	-2.48199	PITX2	down
218756_s_at	-1.67125	10.2444	-5.14724	1.03108e-05	0.000102703	3.13308	DHRS11	down
207455_at	-1.64816	5.80444	-9.54946	2.82971e-11	4.70256e-09	15.7133	P2RY1	down
228821_at	-1.63963	4.27405	-3.31435	0.00214663	0.0082904	-2.0112	ST6GAL2	down
220834_at	-1.63829	11.815	-2.98769	0.00511323	0.0170457	-2.82412	MS4A12	down
219669_at	-1.62851	10.4697	-2.83131	0.00763789	0.0236695	-3.19585	CD177	down
207505_at	-1.62594	4.86947	-7.96973	2.26272e-09	1.22127e-07	11.4094	PRKG2	down
214142_at	-1.62302	13.1819	-3.26116	0.00247875	0.00935425	-2.14667	ZG16	down
205776_at	-1.61637	8.78073	-8.50593	4.93884e-10	3.76612e-08	12.9063	FMO5	down
203963_at	-1.60491	11.825	-7.37725	1.26336e-08	4.55636e-07	9.71688	CA12	down
1552903_at	-1.59088	6.29242	-5.233	7.95252e-06	8.29937e-05	3.38679	B4GALNT2	down
229831_at	-1.58658	6.75864	-3.79828	0.000557963	0.00273504	-0.731198	CNTN3	down
204116_at	-1.58294	9.60834	-10.2144	4.92488e-12	1.36063e-09	17.4245	IL2RG	down
238143_at	-1.58047	11.36	-3.53666	0.00116544	0.00502011	-1.43324	LYPD8	down
220645_at	-1.57848	10.2464	-4.89055	2.23826e-05	0.000194589	2.37709	NXPE4	down
205440_s_at	-1.57776	5.26504	-5.71214	1.85784e-06	2.53256e-05	4.81027	NPY1R	down
228222_at	-1.55419	11.4765	-6.97155	4.18633e-08	1.18841e-06	8.53768	PPP1CB	down
1560010_a_at	-1.54279	7.21851	-4.1185	0.000221672	0.00127424	0.154899	SATB2-AS1	down
205799_s_at	-1.52597	8.98943	-4.39943	9.71059e-05	0.000643659	0.951884	SLC3A1	down
219197_s_at	-1.51394	7.136	-7.07208	3.10667e-08	9.40515e-07	8.83124	SCUBE2	down
236430_at	-1.50886	6.6746	-6.21524	4.04469e-07	7.23873e-06	6.30686	TMED6	down
226589_at	-1.50302	6.91304	-11.1737	4.37367e-13	3.02697e-10	19.7857	TMEM192	down
1564323_at	-1.49409	6.15255	-5.3805	5.08466e-06	5.76533e-05	3.82413	LOC101928405	down
1554106_at	-1.47113	7.31994	-9.23742	6.5574e-11	8.07491e-09	14.8892	NBEAL1	down
212741_at	-1.47107	11.4841	-6.70359	9.30854e-08	2.2381e-06	7.75136	MAOA	down
209368_at	-1.45951	8.80779	-7.55933	7.41761e-09	3.04244e-07	10.241	EPHX2	down
221718_s_at	-1.45183	8.91429	-10.3243	3.7088e-12	1.15873e-09	17.7016	AKAP13	down
207014_at	-1.42631	5.13146	-5.62025	2.45571e-06	3.18006e-05	4.5368	GABRA2	down
207052_at	-1.42428	4.32239	-7.54309	7.77716e-09	3.14742e-07	10.1944	HAVCR1	down
219195_at	-1.41893	6.9246	-5.52381	3.29122e-06	4.03289e-05	4.24991	PPARGC1A	down
209822_s_at	-1.41886	5.98189	-3.68103	0.000777874	0.00359087	-1.04852	VLDLR	down
1553828_at	-1.41303	10.0848	-5.70221	1.91474e-06	2.59387e-05	4.7807	NXPE1	down
201983_s_at	-1.40448	8.66062	-7.66124	5.51413e-09	2.39845e-07	10.5329	EGFR	down
213369_at	-1.40376	7.24757	-4.21616	0.00016662	0.00100363	0.430111	CDHR1	down
208510_s_at	-1.4033	9.51331	-5.77006	1.5583e-06	2.18406e-05	4.98268	PPARG	down
1554241_at	-1.40034	8.80774	-8.26423	9.76632e-10	6.30429e-08	12.236	COCH	down
206059_at	-1.40012	9.88905	-7.8588	3.11314e-09	1.56444e-07	11.0955	ZNF91	down
231258_at	-1.39826	5.55363	-12.1405	4.289e-14	7.32816e-11	22.0388	RP11-489E7.4	down
241703_at	-1.39439	7.19944	-6.17422	4.5787e-07	7.99044e-06	6.18501	RUNDC3B	down
1569112_at	-1.39079	5.3699	-6.05284	6.61078e-07	1.07317e-05	5.82424	SLC44A5	down
206623_at	-1.38509	5.96651	-5.37202	5.21719e-06	5.8831e-05	3.79896	PDE6A	down
207051_at	-1.38485	8.00564	-5.45902	4.00664e-06	4.7447e-05	4.05732	SLC17A4	down
215563_s_at	-1.37961	5.7765	-3.83174	0.000507191	0.00252913	-0.639914	MST1L	down
210125_s_at	-1.37109	9.96603	-9.91446	1.07594e-11	2.29917e-09	16.6602	BANF1	down
1558324_a_at	-1.35986	6.64795	-4.61131	5.17196e-05	0.000382286	1.56256	TMEM72	down
223692_at	-1.35982	7.31886	-7.63965	5.87108e-09	2.51175e-07	10.4712	NMNAT1	down
214383_x_at	-1.35695	7.97891	-10.6644	1.55813e-12	6.87024e-10	18.5481	KLHDC3	down
213407_at	-1.34838	9.35148	-5.33875	5.77123e-06	6.39277e-05	3.70023	PHLPP2	down
203638_s_at	-1.34528	8.40769	-5.40936	4.6584e-06	5.36546e-05	3.9098	FGFR2	down
206375_s_at	-1.33835	5.46376	-3.78026	0.000587325	0.0028544	-0.780239	HSPB3	down
213435_at	-1.33549	10.4678	-5.2031	8.70647e-06	8.93108e-05	3.29828	SATB2	down
211682_x_at	-1.33498	6.55168	-7.79656	3.72578e-09	1.78781e-07	10.9187	UGT2B28	down
207504_at	-1.32854	8.31123	-4.26142	0.000145894	0.000901089	0.558334	CA7	down
234980_at	-1.32664	8.77508	-5.30456	6.4019e-06	6.95873e-05	3.59881	TMEM56	down
220435_at	-1.32519	7.49823	-3.62865	0.000901347	0.00405773	-1.1889	SLC30A10	down
205414_s_at	-1.32492	8.62251	-5.92231	9.81857e-07	1.49785e-05	5.43588	ARHGAP44	down
218844_at	-1.32405	8.77666	-6.79345	7.11574e-08	1.80117e-06	8.01565	ACSF2	down
228503_at	-1.32253	6.24498	-6.69903	9.43626e-08	2.26383e-06	7.73795	RPS6KA6	down
203571_s_at	-1.31725	9.37995	-5.17156	9.57898e-06	9.65402e-05	3.20498	ADIRF	down
230788_at	-1.30214	7.73307	-5.06047	1.3405e-05	0.000127442	2.8769	GCNT2	down
225827_at	-1.29934	7.78058	-7.36733	1.30067e-08	4.66797e-07	9.68823	AGO2	down
210452_x_at	-1.29768	6.51852	-4.45786	8.16674e-05	0.000558565	1.11954	CYP4F2	down
226594_at	-1.29415	10.4819	-5.60941	2.53792e-06	3.26419e-05	4.50453	ENTPD5	down
205597_at	-1.2922	10.7024	-5.62843	2.39548e-06	3.11989e-05	4.56113	SLC44A4	down
204818_at	-1.29168	10.51	-4.67703	4.24948e-05	0.000325453	1.75336	HSD17B2	down
223385_at	-1.28859	7.493	-7.18726	2.20982e-08	7.14076e-07	9.16652	CYP2S1	down
229816_at	-1.28842	6.18758	-4.55792	6.06491e-05	0.000435283	1.40799	WDR78	down
214295_at	-1.28379	5.84993	-6.24788	3.66491e-07	6.6897e-06	6.40375	KIAA0485	down
202242_at	-1.28008	9.38427	-8.13955	1.39211e-09	8.40104e-08	11.8873	TSPAN7	down
239087_at	-1.2763	6.8584	-7.20418	2.1022e-08	6.84155e-07	9.21565	ANKS4B	down
212226_s_at	-1.27628	9.35699	-9.4171	4.03541e-11	5.92147e-09	15.3654	PPAP2B	down
204149_s_at	-1.27544	8.13762	-7.66293	5.48712e-09	2.39051e-07	10.5377	GSTM4	down
208631_s_at	-1.25987	10.8185	-8.35482	7.55766e-10	5.18973e-08	12.4881	HADHA	down
232707_at	-1.25803	9.0435	-4.27873	0.000138653	0.000861654	0.607498	ISX	down
209711_at	-1.25796	10.2709	-8.44588	5.84653e-10	4.195e-08	12.7405	SLC35D1	down
219927_at	-1.2529	5.89013	-10.6376	1.66768e-12	7.06825e-10	18.4819	FCF1	down
206928_at	-1.25247	6.88659	-7.85831	3.11754e-09	1.56521e-07	11.0941	ZNF124	down
205403_at	-1.24425	10.1531	-5.14847	1.02725e-05	0.000102378	3.13672	IL1R2	down
216908_x_at	-1.24052	7.32404	-11.3477	2.85487e-13	2.40001e-10	20.2005	RRN3P1	down
203924_at	-1.24008	6.60022	-2.91928	0.00610173	0.019717	-2.9882	GSTA1	down
208973_at	-1.23825	7.33645	-8.9287	1.52484e-10	1.53255e-08	14.061	ERI3	down
223170_at	-1.23039	10.1207	-9.01458	1.20431e-10	1.259e-08	14.2927	TMEM98	down
205311_at	-1.22993	10.4112	-6.64304	1.1159e-07	2.58744e-06	7.57299	DDC	down
200884_at	-1.22748	11.412	-4.02935	0.000287235	0.00157883	-0.0944339	CKB	down
206539_s_at	-1.22597	8.88595	-4.72802	3.64767e-05	0.000287	1.90179	CYP4F12	down
208025_s_at	-1.22042	6.55165	-5.98939	8.012e-07	1.26205e-05	5.63548	HMGA2	down
231698_at	-1.21214	7.24983	-7.03741	3.44286e-08	1.01751e-06	8.7301	FLJ36848	down
223551_at	-1.21036	11.5055	-3.90511	0.000411069	0.0021221	-0.438607	PKIB	down
220812_s_at	-1.20712	8.53141	-5.07593	1.27931e-05	0.000122756	2.92249	HHLA2	down
206404_at	-1.1994	6.79155	-6.69643	9.51005e-08	2.27854e-06	7.73029	FGF9	down
205232_s_at	-1.19159	8.05344	-7.11292	2.75281e-08	8.53714e-07	8.95026	PAFAH2	down
208323_s_at	-1.1913	8.91038	-5.97683	8.32283e-07	1.30275e-05	5.59811	ANXA13	down
212240_s_at	-1.19035	8.88007	-8.78122	2.29174e-10	2.07222e-08	13.6608	PIK3R1	down
244032_at	-1.18743	7.47488	-6.32029	2.94539e-07	5.61973e-06	6.61857	RP11-33O4.1	down
220161_s_at	-1.18663	11.6964	-5.61164	2.52076e-06	3.24588e-05	4.51118	EPB41L4B	down
233514_x_at	-1.1848	6.68889	-3.43205	0.00155637	0.00634988	-1.70748	TEX11	down
1554154_at	-1.18445	6.6521	-9.77295	1.56209e-11	3.0394e-09	16.2953	GDAP2	down
206385_s_at	-1.18427	9.55433	-4.7721	3.19584e-05	0.000258137	2.0304	ANK3	down
206000_at	-1.18051	11.1038	-4.86971	2.38322e-05	0.000205104	2.31597	MEP1A	down
211916_s_at	-1.17902	9.29651	-5.89237	1.07519e-06	1.61013e-05	5.34676	MYO1A	down
1552519_at	-1.17886	7.31842	-4.53822	6.43141e-05	0.000456373	1.35108	ACVR1C	down
203576_at	-1.17112	8.1775	-6.78529	7.29135e-08	1.83966e-06	7.99166	BCAT2	down
236841_at	-1.17104	7.59626	-6.15604	4.8375e-07	8.34617e-06	6.131	LOC100134445	down
229254_at	-1.16296	9.20997	-3.51385	0.00124163	0.00528871	-1.49335	MFSD4	down
214257_s_at	-1.16086	9.74564	-7.37891	1.25721e-08	4.54317e-07	9.72168	SEC22B	down
205197_s_at	-1.15691	6.70247	-6.14715	4.96932e-07	8.53589e-06	6.10458	ATP7A	down
227135_at	-1.15361	9.85794	-5.25001	7.553e-06	7.95702e-05	3.43716	NAAA	down
33494_at	-1.15312	8.68725	-6.80666	6.84074e-08	1.74611e-06	8.05443	ETFDH	down
205464_at	-1.15186	7.79301	-3.20847	0.00285575	0.0105356	-2.27974	SCNN1B	down
228293_at	-1.14752	6.79795	-6.34332	2.74778e-07	5.31428e-06	6.68683	DEPDC7	down
213921_at	-1.1404	9.15726	-2.6315	0.0125642	0.0353914	-3.6524	SST	down
1559538_at	-1.13618	8.17956	-5.11446	1.1386e-05	0.000111685	3.03623	LOC101929549	down
227867_at	-1.13592	8.93154	-5.3885	4.96283e-06	5.65062e-05	3.84786	TRABD2A	down
230238_at	-1.1356	8.27624	-4.29735	0.00013126	0.00082585	0.660433	SOWAHA	down
205043_at	-1.13013	10.1524	-6.62674	1.17177e-07	2.68285e-06	7.52493	CFTR	down
205524_s_at	-1.12569	7.68519	-6.81053	6.76204e-08	1.72928e-06	8.06582	HAPLN1	down
212814_at	-1.12437	10.6408	-5.83017	1.29845e-06	1.88061e-05	5.16162	AHCYL2	down
204130_at	-1.11692	10.9247	-3.48125	0.00135895	0.00568919	-1.57899	HSD11B2	down
238440_at	-1.11557	7.90534	-6.64638	1.10478e-07	2.56928e-06	7.58284	CLYBL	down
206340_at	-1.1109	7.05656	-3.66656	0.000810238	0.00371455	-1.08738	NR1H4	down
219076_s_at	-1.1082	9.45533	-5.63816	2.32578e-06	3.04507e-05	4.59007	PXMP2	down
202539_s_at	-1.10771	9.80264	-6.9415	4.57746e-08	1.28017e-06	8.44977	HMGCR	down
227048_at	-1.10698	7.97248	-2.69622	0.0107139	0.0311551	-3.50687	LAMA1	down
228993_s_at	-1.10512	9.49143	-5.5888	2.70179e-06	3.43205e-05	4.44322	BBIP1	down
34031_i_at	-1.10239	8.13122	-8.75172	2.48715e-10	2.20755e-08	13.5804	KRIT1	down
234464_s_at	-1.09981	8.95098	-8.80028	2.17382e-10	2.00428e-08	13.7127	EME1	down
205412_at	-1.09453	10.8638	-7.57868	7.01076e-09	2.91493e-07	10.2965	ACAT1	down
204719_at	-1.09423	8.13011	-3.78426	0.000580692	0.00282643	-0.769379	ABCA8	down
228307_at	-1.09292	7.33327	-7.67762	5.25794e-09	2.3165e-07	10.5797	EMILIN3	down
233829_at	-1.09167	6.01709	-7.57096	7.17021e-09	2.9632e-07	10.2744	TLDC2	down
217772_s_at	-1.09	10.8203	-8.18718	1.21555e-09	7.51811e-08	12.0207	MTCH2	down
218807_at	-1.08773	10.3087	-4.57255	5.8061e-05	0.000420462	1.4503	VAV3	down
222712_s_at	-1.08706	11.8921	-3.91641	0.000397935	0.00206767	-0.407469	MUC13	down
206491_s_at	-1.08521	9.21423	-8.04897	1.80308e-09	1.02159e-07	11.6328	NAPA	down
235626_at	-1.08435	7.89982	-7.91159	2.67416e-09	1.38456e-07	11.2451	CAMK1D	down
213710_s_at	-1.08405	8.07668	-5.89509	1.06634e-06	1.59995e-05	5.35487	CALM1	down
220310_at	-1.08345	9.12739	-3.63103	0.000895344	0.00403469	-1.18253	TUBAL3	down
202240_at	-1.08166	6.76277	-5.84446	1.24336e-06	1.81718e-05	5.20416	PLK1	down
205073_at	-1.07502	9.17598	-7.27203	1.72117e-08	5.80537e-07	9.4125	CYP2J2	down
203698_s_at	-1.07332	8.45795	-4.86501	2.41716e-05	0.000207404	2.3022	FRZB	down
204088_at	-1.06637	9.23789	-5.39845	4.81512e-06	5.51113e-05	3.87742	P2RX4	down
202971_s_at	-1.06503	9.26112	-5.37975	5.09625e-06	5.77607e-05	3.8219	DYRK2	down
230921_s_at	-1.06019	7.51131	-10.1533	5.76929e-12	1.46035e-09	17.2698	MAP3K12	down
200793_s_at	-1.05938	11.0087	-7.61276	6.34852e-09	2.68598e-07	10.3942	ACO2	down
243611_at	-1.05731	5.76332	-5.10532	1.17051e-05	0.000114333	3.00925	MICALCL	down
211136_s_at	-1.0534	8.73595	-7.12905	2.6246e-08	8.1953e-07	8.9972	CLPTM1	down
203126_at	-1.05255	9.97116	-5.85177	1.2161e-06	1.78402e-05	5.22591	IMPA2	down
224832_at	-1.04791	8.76366	-8.49379	5.11007e-10	3.86971e-08	12.8728	DUSP16	down
1552281_at	-1.04774	9.02903	-5.29364	6.61739e-06	7.14326e-05	3.56644	SLC39A5	down
223296_at	-1.04693	8.75493	-6.82032	6.56738e-08	1.69054e-06	8.09456	SLC25A33	down
206695_x_at	-1.04585	7.11174	-9.39982	4.22751e-11	6.11882e-09	15.3198	ZNF43	down
229313_at	-1.04561	5.5102	-5.50587	3.47546e-06	4.21987e-05	4.19657	ANO5	down
221245_s_at	-1.04118	10.151	-4.96339	1.79709e-05	0.000161866	2.59102	FZD5	down
236219_at	-1.03569	6.60754	-4.22883	0.000160543	0.000974215	0.465964	SLC35G1	down
205238_at	-1.03547	6.69054	-5.61268	2.51286e-06	3.23881e-05	4.51425	TRMT2B	down
209301_at	-1.03437	13.154	-4.77315	3.18573e-05	0.000257586	2.03348	CA2	down
205512_s_at	-1.03391	8.8304	-6.95517	4.39513e-08	1.23613e-06	8.48978	AIFM1	down
1569003_at	-1.03291	7.40225	-4.07992	0.000248023	0.00139945	0.0467582	VMP1	down
232164_s_at	-1.03287	9.04343	-5.61955	2.461e-06	3.18474e-05	4.53469	EPPK1	down
207200_at	-1.03071	5.36258	-4.51093	6.97542e-05	0.000488825	1.27235	OTC	down
205076_s_at	-1.02734	10.3817	-4.59784	5.38415e-05	0.000394821	1.52353	MTMR11	down
205074_at	-1.02512	9.10569	-4.0705	0.000254903	0.00143221	0.0204272	SLC22A5	down
209852_x_at	-1.02446	8.9922	-7.40375	1.16889e-08	4.26915e-07	9.79338	PSME3	down
230313_at	-1.02383	6.83189	-7.3993	1.18423e-08	4.31076e-07	9.78055	RP11-403P17.3	down
233477_at	-1.02265	6.50025	-3.98373	0.000327762	0.00176146	-0.221267	KLK15	down
228443_s_at	-1.01765	8.95852	-9.31091	5.37376e-11	7.04581e-09	15.0845	SETD8	down
205894_at	-1.01208	8.15819	-3.70463	0.000727765	0.00340119	-0.985004	ARSE	down
235349_at	-1.01028	8.17341	-4.83772	2.62398e-05	0.000221057	2.22226	RMDN2	down
212368_at	-1.00855	8.60492	-7.43058	1.08053e-08	3.99985e-07	9.87075	ZNF292	down
203917_at	-1.00702	10.9819	-5.79618	1.43953e-06	2.04379e-05	5.06044	CXADR	down
226388_at	-1.00633	10.1908	-4.60214	5.31554e-05	0.000390867	1.53598	TCEA3	down
205498_at	-1.00519	6.38165	-3.11025	0.00370862	0.0130498	-2.5246	GHR	down
212062_at	-1.00193	9.44731	-6.73861	8.38279e-08	2.05898e-06	7.85441	ATP9A	down
216733_s_at	-1.0013	8.07894	-4.85475	2.49297e-05	0.000212542	2.27213	GATM	down
213456_at	-1.00031	7.7387	-3.36917	0.00184908	0.00733181	-1.87041	SOSTDC1	down
200695_at	-0.998483	9.71475	-7.947	2.41529e-09	1.28709e-07	11.3452	PPP2R1A	down
225103_at	-0.997657	8.72094	-7.1639	2.36764e-08	7.53495e-07	9.09862	MRPL38	down
228912_at	-0.996233	11.0251	-4.66312	4.43008e-05	0.000336643	1.71293	VIL1	down
205160_at	-0.994582	8.62489	-5.6551	2.20919e-06	2.91905e-05	4.64048	PEX11A	down
221222_s_at	-0.991166	6.63221	-7.81227	3.56046e-09	1.73185e-07	10.9634	C1orf56	down
212445_s_at	-0.989265	9.39437	-5.01856	1.52146e-05	0.000141332	2.75337	NEDD4L	down
226907_at	-0.98726	8.47329	-4.2912	0.000133658	0.000837856	0.642937	PPP1R14C	down
201785_at	-0.985728	11.0345	-7.73248	4.48468e-09	2.03485e-07	10.7363	RNASE1	down
233888_s_at	-0.983571	7.35285	-9.95157	9.76156e-12	2.13485e-09	16.7555	SRGAP1	down
236109_at	-0.981388	6.29638	-7.46875	9.66336e-09	3.67416e-07	9.98069	RP11-50B3.4	down
203333_at	-0.978561	9.28482	-6.57991	1.34851e-07	3.02048e-06	7.38674	KIFAP3	down
241734_at	-0.975456	6.63707	-6.68552	9.82586e-08	2.33781e-06	7.69815	SRFBP1	down
235591_at	-0.974779	6.16064	-4.67566	4.26699e-05	0.00032651	1.74937	SSTR1	down
223243_s_at	-0.973936	9.85953	-5.57983	2.7764e-06	3.50333e-05	4.41653	EDEM3	down
227629_at	-0.973255	6.622	-4.23933	0.000155672	0.000950142	0.495699	PRLR	down
217860_at	-0.973036	10.8066	-6.64148	1.12114e-07	2.59739e-06	7.56838	NDUFA10	down
209790_s_at	-0.972155	10.1494	-5.37068	5.23851e-06	5.90183e-05	3.79497	CASP6	down
223103_at	-0.971558	10.2889	-4.27822	0.000138862	0.000862659	0.606043	STARD10	down
207212_at	-0.969805	5.40899	-3.70623	0.000724472	0.00338812	-0.980677	SLC9A3	down
214261_s_at	-0.969781	7.77616	-4.13222	0.000212978	0.00123406	0.193438	ADH6	down
228262_at	-0.969516	4.87628	-6.33542	2.81396e-07	5.41707e-06	6.66344	MAP7D2	down
201348_at	-0.968932	9.23033	-5.86261	1.17677e-06	1.73754e-05	5.25817	GPX3	down
233558_s_at	-0.968505	7.75748	-5.60315	2.58658e-06	3.3112e-05	4.48592	TRAPPC11	down
1553718_at	-0.96688	7.51718	-6.74868	8.13416e-08	2.01511e-06	7.88404	ZNF548	down
209692_at	-0.966658	6.64244	-2.54894	0.015352	0.0416459	-3.83458	EYA2	down
205431_s_at	-0.966545	7.35966	-6.20616	4.15722e-07	7.38937e-06	6.2799	BMP5	down
219342_at	-0.965894	8.63276	-5.50166	3.52009e-06	4.25715e-05	4.18408	CASD1	down
202734_at	-0.964995	8.16481	-6.5709	1.38545e-07	3.08175e-06	7.36017	TRIP10	down
1554400_at	-0.963556	4.68128	-6.29842	3.14627e-07	5.92159e-06	6.55372	TCTE3	down
205125_at	-0.962442	8.81905	-4.76568	3.25801e-05	0.000261881	2.01165	PLCD1	down
224460_s_at	-0.962415	6.36304	-7.26547	1.75476e-08	5.8937e-07	9.39347	L2HGDH	down
218706_s_at	-0.959309	9.54859	-4.92961	1.98977e-05	0.000176294	2.49174	GRAMD3	down
223366_at	-0.957752	8.12841	-5.21645	8.36133e-06	8.64189e-05	3.3378	ZNF704	down
205019_s_at	-0.957462	9.21058	-3.93437	0.000377893	0.00198152	-0.357895	VIPR1	down
225718_at	-0.956408	8.54329	-6.63432	1.14547e-07	2.64032e-06	7.54726	KIAA1715	down
216699_s_at	-0.955942	8.67325	-3.78278	0.000583132	0.00283629	-0.773388	KLK1	down
231252_at	-0.954248	6.30661	-6.93241	4.70297e-08	1.30857e-06	8.42315	KANSL1L	down
213844_at	-0.953281	8.70085	-4.86311	2.43101e-05	0.000208299	2.29664	HOXA5	down
209600_s_at	-0.952395	9.9557	-3.9655	0.000345467	0.00183847	-0.271789	ACOX1	down
230047_at	-0.950609	6.95068	-5.1539	1.01051e-05	0.000100986	3.15277	ARHGAP42	down
209645_s_at	-0.948329	7.48348	-6.68773	9.76091e-08	2.32438e-06	7.70467	ALDH1B1	down
60794_f_at	-0.947155	5.65614	-4.71579	3.7838e-05	0.0002955	1.86617	ZNF814	down
202016_at	-0.945228	9.69042	-5.53805	3.15195e-06	3.88533e-05	4.29226	MEST	down
227055_at	-0.944854	8.93725	-3.6595	0.000826519	0.00377684	-1.10634	METTL7B	down
205111_s_at	-0.943692	8.69773	-4.45468	8.24416e-05	0.000562523	1.1104	PLCE1	down
206242_at	-0.943141	7.65759	-4.98397	1.6889e-05	0.00015385	2.65155	TM4SF5	down
204179_at	-0.942097	7.59947	-3.48281	0.00135309	0.00567213	-1.57489	MB	down
231669_at	-0.939795	7.27749	-7.01938	3.63201e-08	1.06477e-06	8.67747	CTD-2325A15.5	down
209605_at	-0.931622	12.1953	-5.10538	1.1703e-05	0.000114333	3.00943	TST	down
208813_at	-0.930882	10.0626	-5.43227	4.34552e-06	5.07566e-05	3.97785	GOT1	down
206557_at	-0.930301	5.41718	-4.77394	3.17823e-05	0.000257132	2.03577	ZNF702P	down
1564069_at	-0.924023	6.30001	-7.29264	1.61985e-08	5.55269e-07	9.47221	HOTTIP	down
233527_at	-0.923605	6.03004	-3.62493	0.0009108	0.00409388	-1.19883	LOC101929340	down
208063_s_at	-0.923071	8.17038	-3.56418	0.00107944	0.00470884	-1.36042	CAPN9	down
201920_at	-0.922586	10.2886	-5.3713	5.22867e-06	5.89317e-05	3.79681	SLC20A1	down
232309_at	-0.921869	6.61995	-7.51422	8.4608e-09	3.32225e-07	10.1115	LOC202181	down
225354_s_at	-0.921796	10.1725	-5.50148	3.52206e-06	4.25751e-05	4.18353	SH3BGRL2	down
222544_s_at	-0.920603	9.16334	-7.58693	6.8444e-09	2.85445e-07	10.3202	WHSC1L1	down
228961_at	-0.920453	10.1106	-4.57413	5.77881e-05	0.000418929	1.45488	MIER3	down
209367_at	-0.919511	8.27291	-6.31684	2.97624e-07	5.66793e-06	6.60832	STXBP2	down
228260_at	-0.919225	4.42243	-5.8626	1.1768e-06	1.73754e-05	5.25815	ELAVL2	down
207820_at	-0.916642	5.26537	-4.22199	0.000163797	0.000989601	0.446597	ADH1A	down
230485_at	-0.914543	6.5553	-4.19495	0.000177302	0.00105696	0.370161	PHGR1	down
231154_x_at	-0.914214	9.17899	-4.64272	4.70878e-05	0.000353838	1.65366	TINAG	down
231897_at	-0.913493	9.27012	-5.86443	1.17028e-06	1.73073e-05	5.2636	PTGR1	down
208244_at	-0.911187	5.15853	-5.74036	1.70534e-06	2.35572e-05	4.89426	BMP3	down
232428_at	-0.910039	9.05932	-3.04133	0.00444587	0.0151863	-2.69389	MOGAT2	down
229499_at	-0.90993	8.08063	-4.73029	3.6229e-05	0.00028538	1.90842	CAPN13	down
1555486_a_at	-0.908576	9.10978	-4.84129	2.59598e-05	0.000219476	2.23271	PRR5L	down
236700_at	-0.906213	4.90257	-4.44087	8.58877e-05	0.000581608	1.07074	EIF3C	down
220176_at	-0.904024	6.96585	-8.60813	3.70978e-10	3.01385e-08	13.1876	NUBPL	down
200844_s_at	-0.903035	12.2433	-5.7465	1.67385e-06	2.31942e-05	4.91253	PRDX6	down
202793_at	-0.902918	7.08817	-5.66944	2.11506e-06	2.81091e-05	4.68316	LPCAT3	down
241592_at	-0.899681	5.53986	-2.7893	0.0084927	0.0258037	-3.2936	RP11-567C2.1	down
200606_at	-0.899066	11.6912	-6.89068	5.32492e-08	1.4354e-06	8.30093	DSP	down
210820_x_at	-0.898439	7.56968	-7.51782	8.3725e-09	3.30885e-07	10.1218	COQ7	down
243529_at	-0.897393	6.67405	-5.91587	1.0012e-06	1.52184e-05	5.41673	MARS2	down
219756_s_at	-0.896951	8.73016	-4.5945	5.43814e-05	0.000398193	1.51384	POF1B	down
218659_at	-0.89545	9.1081	-8.89041	1.69451e-10	1.65441e-08	13.9574	ASXL2	down
205891_at	-0.8953	9.18593	-4.57717	5.72664e-05	0.000415643	1.46368	ADORA2B	down
215758_x_at	-0.894169	7.2884	-8.89752	1.66163e-10	1.63106e-08	13.9766	ZNF93	down
218657_at	-0.89391	8.72464	-4.89556	2.20478e-05	0.000192105	2.39177	RAPGEFL1	down
226961_at	-0.890508	10.2391	-3.62115	0.00092051	0.00413108	-1.20892	PRR15	down
236313_at	-0.889984	9.73466	-2.70612	0.0104544	0.0305468	-3.48441	CDKN2B	down
205917_at	-0.889834	7.44923	-6.68944	9.71115e-08	2.31582e-06	7.7097	ZNF264	down
236001_at	-0.889671	10.3285	-4.5669	5.90471e-05	0.000426023	1.43396	LINC00675	down
235512_at	-0.889604	6.45191	-5.6542	2.21522e-06	2.92413e-05	4.6378	CDKL1	down
206143_at	-0.889344	13.741	-3.45462	0.00146262	0.00603767	-1.64865	SLC26A3	down
207601_at	-0.888491	9.18799	-3.63912	0.00087524	0.00396534	-1.16091	SULT1B1	down
226649_at	-0.886097	9.06569	-3.66468	0.00081455	0.00373119	-1.09244	PANK1	down
1554246_at	-0.886037	7.79403	-3.19336	0.00297354	0.0108712	-2.31767	C1orf210	down
208524_at	-0.88504	5.3138	-7.07861	3.04712e-08	9.26076e-07	8.85029	GPR15	down
219158_s_at	-0.884901	7.88814	-4.47257	7.8178e-05	0.000537741	1.16185	NAA15	down
231851_at	-0.884297	8.32274	-4.0206	0.000294611	0.00161201	-0.118807	RAVER2	down
224078_at	-0.883087	7.69318	-7.10474	2.82029e-08	8.69707e-07	8.92642	HIATL2	down
206633_at	-0.881618	4.92434	-7.022	3.60389e-08	1.05994e-06	8.68512	CHRNA1	down
218229_s_at	-0.879124	8.8052	-8.358	7.49005e-10	5.16148e-08	12.4969	POGK	down
228123_s_at	-0.877682	8.87607	-7.93626	2.49101e-09	1.3161e-07	11.3149	ABHD12	down
201378_s_at	-0.875251	8.66127	-7.73453	4.45814e-09	2.02449e-07	10.7421	UBAP2L	down
223253_at	-0.873213	7.59151	-3.15835	0.0032645	0.0117696	-2.40521	EPDR1	down
200649_at	-0.872805	8.83555	-6.54981	1.47604e-07	3.23458e-06	7.29787	NUCB1	down
219655_at	-0.870325	7.08968	-4.02961	0.000287014	0.00157793	-0.0936935	SUGCT	down
208158_s_at	-0.869926	9.08038	-5.44533	4.17664e-06	4.90354e-05	4.01664	OSBPL1A	down
212859_x_at	-0.868151	12.3322	-3.54138	0.00115023	0.00496437	-1.42076	MT1E	down
217547_x_at	-0.868124	4.31335	-8.91838	1.5688e-10	1.57383e-08	14.0331	ZNF675	down
222441_x_at	-0.867885	9.95528	-7.26774	1.74304e-08	5.86104e-07	9.40007	SLMO2	down
229012_at	-0.866955	6.45145	-5.80737	1.39149e-06	1.99006e-05	5.09374	C9orf24	down
1557293_at	-0.866859	6.55499	-3.90037	0.000416692	0.00214636	-0.451634	LINC00969	down
206387_at	-0.865776	8.18704	-3.21843	0.00278055	0.0102922	-2.25467	CDX2	down
213997_at	-0.863902	5.66896	-5.38787	4.9722e-06	5.65775e-05	3.84601	FAM189A1	down
208399_s_at	-0.863509	8.45733	-3.09111	0.00390081	0.0136097	-2.57183	EDN3	down
226817_at	-0.86171	11.4889	-5.65509	2.20924e-06	2.91905e-05	4.64045	DSC2	down
203828_s_at	-0.860571	10.4337	-4.35207	0.000111699	0.000722655	0.816428	IL32	down
1555679_a_at	-0.860539	7.70554	-6.39413	2.35756e-07	4.68776e-06	6.83741	RTN4IP1	down
218885_s_at	-0.859997	10.857	-4.6732	4.29846e-05	0.000328329	1.74223	GALNT12	down
218739_at	-0.858915	7.86602	-6.2445	3.7025e-07	6.73347e-06	6.39373	ABHD5	down
226433_at	-0.857919	6.49985	-2.95952	0.00550054	0.0181006	-2.89197	RNF157	down
1557820_at	-0.856688	11.113	-4.99792	1.61925e-05	0.000148619	2.69262	AFG3L2	down
205480_s_at	-0.856619	12.3734	-6.12116	5.37572e-07	9.11938e-06	6.02736	UGP2	down
234759_at	-0.853673	5.55918	-4.31162	0.000125856	0.00079837	0.701064	LOC100287497	down
201991_s_at	-0.853027	11.4825	-9.10652	9.36442e-11	1.03644e-08	14.5396	KIF5B	down
202069_s_at	-0.85235	9.92681	-5.70857	1.87811e-06	2.55582e-05	4.79963	IDH3A	down
223616_at	-0.851546	5.73613	-6.19616	4.28482e-07	7.58408e-06	6.25019	ZNF649	down
1559884_at	-0.85108	4.28706	-4.08131	0.000247022	0.0013951	0.0506477	CDKN2B-AS1	down
218111_s_at	-0.849717	9.5175	-5.29273	6.63567e-06	7.15875e-05	3.56374	CMAS	down
220357_s_at	-0.848016	8.63125	-4.47191	7.83317e-05	0.000538647	1.15994	SGK2	down
220468_at	-0.845933	10.2897	-2.74639	0.0094572	0.0281538	-3.39249	ARL14	down
228221_at	-0.845422	9.42822	-6.11043	5.5532e-07	9.36524e-06	5.99546	SLC44A3	down
213385_at	-0.842466	7.51589	-5.07381	1.28752e-05	0.000123392	2.91625	CHN2	down
224156_x_at	-0.841215	8.61268	-3.99485	0.000317398	0.00171564	-0.1904	IL17RB	down
228155_at	-0.840287	10.8753	-4.02171	0.000293661	0.00160784	-0.115703	FAM213A	down
204233_s_at	-0.840019	7.91321	-5.63305	2.36215e-06	3.08309e-05	4.57486	CHKA	down
223449_at	-0.839828	8.90753	-5.20699	8.60457e-06	8.85145e-05	3.30978	SEMA6A	down
204207_s_at	-0.838143	7.29722	-6.65621	1.07272e-07	2.50859e-06	7.61181	RNGTT	down
232244_at	-0.836288	7.46038	-3.74203	0.000654662	0.0031171	-0.883951	KIAA1161	down
210377_at	-0.836283	7.93134	-3.76353	0.000615924	0.00296937	-0.825681	ACSM3	down
206043_s_at	-0.835812	9.70612	-3.85914	0.000468969	0.00236824	-0.564893	ATP2C2	down
213119_at	-0.835654	9.31199	-5.11641	1.13191e-05	0.000111108	3.04198	SLC36A1	down
219704_at	-0.834988	8.65882	-4.31575	0.000124331	0.000790536	0.71284	YBX2	down
203997_at	-0.834042	8.84093	-5.30444	6.4041e-06	6.95973e-05	3.59847	PTPN3	down
227782_at	-0.830902	9.32936	-4.1714	0.000189951	0.0011189	0.303709	ZBTB7C	down
209421_at	-0.830784	7.69331	-5.10293	1.17901e-05	0.000114968	3.00218	MSH2	down
210947_s_at	-0.830363	7.53698	-8.93782	1.48702e-10	1.50283e-08	14.0856	MSH3	down
201968_s_at	-0.829951	10.8297	-5.8303	1.29795e-06	1.88038e-05	5.162	PGM1	down
212573_at	-0.829897	9.49637	-4.78931	3.0349e-05	0.000247735	2.08067	ENDOD1	down
1554078_s_at	-0.82945	9.7135	-8.9401	1.47775e-10	1.49666e-08	14.0918	DNAJA3	down
1553622_a_at	-0.828816	4.06161	-6.86577	5.73507e-08	1.51921e-06	8.22791	FSIP1	down
227492_at	-0.82865	10.0426	-4.65637	4.5205e-05	0.000342514	1.6933	OCLN	down
209436_at	-0.827708	10.1775	-3.63949	0.000874346	0.00396195	-1.15993	SPON1	down
1552511_a_at	-0.826876	4.63132	-3.87897	0.00044308	0.00225705	-0.510489	CPA6	down
222404_x_at	-0.826696	10.3543	-6.4278	2.13027e-07	4.32181e-06	6.93708	PTPLAD1	down
224729_s_at	-0.825072	8.91658	-8.04022	1.8488e-09	1.04317e-07	11.6082	ATPAF1	down
202597_at	-0.824238	10.0111	-4.70071	3.95866e-05	0.00030692	1.82226	IRF6	down
202266_at	-0.819345	12.4942	-4.57377	5.78496e-05	0.00041932	1.45384	TDP2	down
231716_at	-0.819329	8.73215	-7.82156	3.46628e-09	1.69398e-07	10.9898	RC3H2	down
218910_at	-0.818803	8.76447	-5.64951	2.24694e-06	2.95743e-05	4.62387	ANO10	down
220041_at	-0.817584	9.1794	-3.59421	0.000992635	0.00439203	-1.28071	PIGZ	down
244084_at	-0.816919	7.91078	-2.99799	0.00497807	0.0166672	-2.7992	AIFM3	down
219543_at	-0.814636	10.3245	-2.87025	0.0069179	0.0218381	-3.10441	PBLD	down
201903_at	-0.813556	11.9211	-6.01628	7.38489e-07	1.17751e-05	5.7155	UQCRC1	down
206097_at	-0.813313	8.43442	-3.67084	0.000800546	0.00367845	-1.07591	SLC22A18AS	down
212568_s_at	-0.812588	9.49615	-6.04487	6.77243e-07	1.0926e-05	5.80052	DLAT	down
208450_at	-0.811189	9.12732	-3.04046	0.00445589	0.0152141	-2.69599	LGALS2	down
242679_at	-0.810329	6.01621	-9.02219	1.17945e-10	1.24013e-08	14.3131	TTN-AS1	down
210473_s_at	-0.807881	9.09896	-5.06476	1.32325e-05	0.000126131	2.88954	GPR125	down
215022_x_at	-0.806267	6.71225	-8.37934	7.05227e-10	4.93073e-08	12.5561	ZNF33B	down
223168_at	-0.805898	9.93553	-3.32541	0.00208312	0.00808682	-1.98289	RHOU	down
221610_s_at	-0.805737	10.163	-3.54244	0.00114684	0.00495171	-1.41796	STAP2	down
227892_at	-0.80489	5.09531	-2.70167	0.0105703	0.03081	-3.49452	PRKAA2	down
212482_at	-0.803287	9.33816	-5.18471	9.20515e-06	9.34792e-05	3.24387	RMND5A	down
209667_at	-0.801491	12.074	-4.85062	2.52414e-05	0.000214564	2.26003	CES2	down
229396_at	-0.801192	8.93216	-5.2817	6.86135e-06	7.36588e-05	3.53104	OVOL1	down
217165_x_at	-0.799748	10.6971	-3.02651	0.00462148	0.0156856	-2.73	MT1F	down
209095_at	-0.798949	10.9203	-8.18252	1.23178e-09	7.60295e-08	12.0077	DLD	down
222735_at	-0.798605	8.37168	-4.99292	1.64388e-05	0.000150449	2.6779	TMEM38B	down
226400_at	-0.79745	11.0266	-4.6922	4.0609e-05	0.000313601	1.79747	CDC42	down
228977_at	-0.797408	7.88898	-4.78898	3.03788e-05	0.000247904	2.07971	LOC729680	down
205874_at	-0.797243	7.46472	-3.31202	0.00216024	0.0083306	-2.01716	ITPKA	down
218365_s_at	-0.795218	7.63683	-7.14173	2.52796e-08	7.93307e-07	9.03413	DARS2	down
223732_at	-0.794405	6.42401	-3.12186	0.00359649	0.0127447	-2.49589	SLC23A1	down
209459_s_at	-0.792301	8.43534	-3.76975	0.000605136	0.00292795	-0.808795	ABAT	down
200732_s_at	-0.791898	11.6973	-5.82603	1.31488e-06	1.90138e-05	5.14929	PTP4A1	down
226912_at	-0.790436	7.93658	-5.01119	1.55567e-05	0.000143944	2.73168	ZDHHC23	down
228562_at	-0.78867	7.89606	-4.963	1.79922e-05	0.000161964	2.58986	ZBTB10	down
201633_s_at	-0.785837	9.22595	-7.55609	7.48784e-09	3.05749e-07	10.2317	CYB5B	down
211715_s_at	-0.784924	9.24917	-3.74105	0.000656498	0.0031253	-0.886627	BDH1	down
205697_at	-0.784721	6.4988	-4.62095	5.02517e-05	0.000373101	1.59051	SCGN	down
204745_x_at	-0.78435	11.5196	-2.84495	0.00737799	0.0230089	-3.1639	MT1G	down
203954_x_at	-0.783675	11.8031	-4.38873	0.000100229	0.000660642	0.921248	CLDN3	down
203264_s_at	-0.783587	7.43895	-6.61099	1.22845e-07	2.79507e-06	7.47846	ARHGEF9	down
213169_at	-0.782282	8.58766	-4.20359	0.000172875	0.00103445	0.394553	SEMA5A	down
222592_s_at	-0.781852	11.1261	-4.8988	2.18334e-05	0.00019077	2.40129	ACSL5	down
218096_at	-0.779492	9.52796	-7.1081	2.79241e-08	8.63022e-07	8.9362	AGPAT5	down
209109_s_at	-0.778929	10.63	-4.0758	0.000251008	0.00141381	0.0352446	TSPAN6	down
220335_x_at	-0.778697	10.0988	-4.54838	6.2397e-05	0.000445431	1.38043	CES3	down
206263_at	-0.77804	7.46084	-3.9043	0.000412026	0.00212564	-0.440837	FMO4	down
223845_at	-0.776806	7.061	-4.8651	2.41649e-05	0.00020738	2.30247	VSIG10	down
229579_s_at	-0.776416	7.31528	-2.84549	0.00736783	0.0229838	-3.16262	DISP2	down
221823_at	-0.774719	9.53022	-4.17655	0.000187114	0.00110516	0.318219	C5orf30	down
202772_at	-0.7741	9.60403	-6.30157	3.11656e-07	5.87568e-06	6.56304	HMGCL	down
232338_at	-0.773762	5.52721	-4.60972	5.19659e-05	0.000383951	1.55795	ZNF431	down
203559_s_at	-0.772333	11.6183	-4.17188	0.000189686	0.00111745	0.305058	AOC1	down
209357_at	-0.771535	8.95208	-6.9176	4.91477e-08	1.34694e-06	8.3798	CITED2	down
227642_at	-0.769067	9.49527	-3.71202	0.000712719	0.0033446	-0.96507	TFCP2L1	down
200789_at	-0.769029	10.5375	-6.58452	1.32997e-07	2.98628e-06	7.40036	ECH1	down
203335_at	-0.768796	10.477	-4.0367	0.000281176	0.00155129	-0.073934	PHYH	down
207761_s_at	-0.768303	11.5406	-5.05356	1.36879e-05	0.000129546	2.85652	METTL7A	down
212522_at	-0.767258	9.69356	-5.41888	4.52564e-06	5.24681e-05	3.9381	PDE8A	down
213064_at	-0.766776	9.23127	-9.11365	9.18395e-11	1.02883e-08	14.5587	ZC3H14	down
1553153_at	-0.766686	6.70637	-5.0469	1.39661e-05	0.000131657	2.83689	ATP6V0D2	down
206561_s_at	-0.766683	11.3872	-3.19966	0.00292391	0.0107416	-2.30188	AKR1B10	down
223754_at	-0.764779	9.22706	-3.01134	0.00480805	0.0162042	-2.76686	C2orf88	down
207776_s_at	-0.763793	6.84477	-6.39422	2.35698e-07	4.68776e-06	6.83765	CACNB2	down
1556060_a_at	-0.761628	8.69616	-7.20579	2.09223e-08	6.81571e-07	9.22033	ZNF451	down
224355_s_at	-0.761258	7.69958	-2.61643	0.0130352	0.0364851	-3.68593	MS4A8	down
219263_at	-0.761084	10.2123	-5.06896	1.30654e-05	0.000124887	2.90194	RNF128	down
201346_at	-0.760397	10.1264	-7.03507	3.4669e-08	1.02406e-06	8.72326	ADIPOR2	down
1566785_x_at	-0.760306	6.21278	-5.14573	1.03581e-05	0.000103044	3.12861	NSF	down
220951_s_at	-0.760221	9.17098	-3.3159	0.00213765	0.00826263	-2.00725	A1CF	down
205184_at	-0.758726	5.36178	-5.09599	1.204e-05	0.000116863	2.98171	GNG4	down
235142_at	-0.758425	7.94321	-8.07554	1.67115e-09	9.62804e-08	11.7076	ZBTB8A	down
208614_s_at	-0.758161	10.7512	-5.10386	1.17571e-05	0.000114728	3.00492	FLNB	down
206829_x_at	-0.757092	7.25063	-6.8941	5.27096e-08	1.42457e-06	8.31095	ZNF430	down
218124_at	-0.756684	10.3957	-4.4759	7.74096e-05	0.000533488	1.17142	RETSAT	down
204294_at	-0.75572	8.78011	-5.32231	6.06638e-06	6.65488e-05	3.65145	AMT	down
220291_at	-0.755039	7.80353	-4.13596	0.000210668	0.00122326	0.203946	GDPD2	down
209137_s_at	-0.754572	8.3767	-5.92116	9.85267e-07	1.5018e-05	5.43247	USP10	down
215145_s_at	-0.754118	5.5785	-5.8124	1.3704e-06	1.96812e-05	5.10872	CNTNAP2	down
220622_at	-0.754082	8.58721	-3.45197	0.00147335	0.00607051	-1.65558	LRRC31	down
206488_s_at	-0.753758	7.74366	-5.19286	8.98087e-06	9.16099e-05	3.26796	CD36	down
208777_s_at	-0.753477	9.9989	-7.34545	1.38695e-08	4.93054e-07	9.62501	PSMD11	down
239761_at	-0.752425	7.35542	-4.99449	1.63611e-05	0.000149831	2.68252	GCNT1	down
227733_at	-0.752289	5.84105	-4.76768	3.23848e-05	0.000260618	2.0175	TMEM63C	down
219615_s_at	-0.752192	7.92504	-3.88084	0.000440713	0.00224797	-0.505355	KCNK5	down
235173_at	-0.749466	7.5073	-6.15861	4.79993e-07	8.30121e-06	6.13865	MBNL1-AS1	down
203716_s_at	-0.748719	7.64038	-4.59324	5.45865e-05	0.000399587	1.51019	DPP4	down
223193_x_at	-0.748476	12.7759	-5.83668	1.27305e-06	1.85166e-05	5.18101	FAM162A	down
223423_at	-0.74843	10.7961	-5.95125	8.99375e-07	1.38869e-05	5.522	GPR160	down
202826_at	-0.748103	10.1068	-3.87758	0.000444851	0.00226506	-0.514313	SPINT1	down
212458_at	-0.746906	8.90266	-4.99287	1.64413e-05	0.000150449	2.67774	SPRED2	down
213536_s_at	-0.744857	4.5552	-6.58037	1.34664e-07	3.01752e-06	7.38811	LA16c-358B7.3	down
232898_at	-0.74426	6.09318	-3.20683	0.00286836	0.0105722	-2.28387	DAB2	down
210994_x_at	-0.744049	5.55842	-8.52724	4.6523e-10	3.59983e-08	12.9651	TRIM23	down
209239_at	-0.743969	9.08306	-6.50541	1.68669e-07	3.58552e-06	7.16667	NFKB1	down
219736_at	-0.743288	8.36425	-3.75995	0.000622226	0.0029921	-0.835408	TRIM36	down
205896_at	-0.741085	6.68278	-3.37632	0.00181334	0.00720944	-1.85197	SLC22A4	down
232202_at	-0.740808	8.81046	-4.54015	6.39459e-05	0.000454294	1.35665	FAM83B	down
225025_at	-0.740387	6.95474	-5.50798	3.4532e-06	4.19768e-05	4.20286	IGSF8	down
213374_x_at	-0.739845	10.2734	-7.1765	2.28119e-08	7.30662e-07	9.13523	HIBCH	down
219843_at	-0.739805	7.49739	-5.16422	9.79435e-06	9.83843e-05	3.18327	IPP	down
218309_at	-0.739745	11.4554	-3.58655	0.00101412	0.00446858	-1.30107	CAMK2N1	down
230765_at	-0.739268	4.38906	-4.00987	0.000303902	0.00165414	-0.148652	NWD2	down
217874_at	-0.739053	12.0382	-5.35789	5.44572e-06	6.09805e-05	3.75702	SUCLG1	down
229292_at	-0.738018	7.95039	-3.9003	0.000416782	0.00214653	-0.451842	EPB41L5	down
239230_at	-0.737809	5.38724	-7.19462	2.16237e-08	7.01232e-07	9.18788	HES5	down
211224_s_at	-0.737693	5.19097	-6.55172	1.46758e-07	3.21732e-06	7.30352	ABCB11	down
212224_at	-0.73751	9.78951	-4.01045	0.000303396	0.00165213	-0.14705	ALDH1A1	down
227383_at	-0.737291	7.78493	-3.78287	0.000582984	0.00283582	-0.773145	LOC727820	down
214173_x_at	-0.736211	9.23724	-7.361	1.32505e-08	4.7351e-07	9.66995	URI1	down
226733_at	-0.734626	8.65462	-3.75081	0.000638569	0.00305537	-0.860178	PFKFB2	down
203945_at	-0.734443	6.33775	-8.4626	5.57796e-10	4.08813e-08	12.7867	ARG2	down
203345_s_at	-0.732881	8.90918	-7.94612	2.42141e-09	1.2891e-07	11.3427	MTF2	down
1560089_at	-0.732196	9.54279	-4.58141	5.65478e-05	0.000411028	1.47593	LOC100289019	down
236118_at	-0.731367	7.05714	-3.51626	0.00123337	0.00525849	-1.48702	GATA6-AS1	down
229402_at	-0.73059	8.37082	-3.1905	0.00299636	0.0109407	-2.32485	SAMD13	down
209498_at	-0.730321	12.7721	-2.81185	0.00802332	0.0246212	-3.24124	CEACAM1	down
215794_x_at	-0.729309	7.97993	-4.44661	8.44389e-05	0.000573859	1.08721	GLUD2	down
204301_at	-0.729284	8.73731	-4.07603	0.000250837	0.001413	0.0358976	KBTBD11	down
218858_at	-0.727959	7.87577	-4.12731	0.00021605	0.00124908	0.179643	DEPTOR	down
214614_at	-0.727466	7.62568	-4.73	3.62605e-05	0.000285572	1.90757	MNX1	down
227960_s_at	-0.727135	9.95791	-5.49289	3.61516e-06	4.35318e-05	4.15798	FAHD1	down
201706_s_at	-0.726233	8.46421	-5.9116	1.01427e-06	1.53828e-05	5.404	PEX19	down
1562110_at	-0.725481	4.39672	-5.35135	5.55481e-06	6.19688e-05	3.73762	BC022892	down
224806_at	-0.723256	10.1788	-6.20694	4.14742e-07	7.37672e-06	6.28221	TRIM25	down
226360_at	-0.722856	7.76537	-5.53871	3.14559e-06	3.87966e-05	4.29424	ZNRF3	down
219681_s_at	-0.722543	10.4166	-4.60682	5.24174e-05	0.000386535	1.54955	RAB11FIP1	down
1553217_s_at	-0.722109	4.81448	-8.59879	3.80785e-10	3.07071e-08	13.1619	ZNF41	down
202113_s_at	-0.720894	9.58424	-6.23146	3.85134e-07	6.95716e-06	6.35499	SNX2	down
1553709_a_at	-0.720133	9.12832	-11.0832	5.46826e-13	3.43652e-10	19.5684	PRPF38A	down
209397_at	-0.719934	10.5257	-5.26713	7.17111e-06	7.63694e-05	3.48788	ME2	down
232481_s_at	-0.719859	7.83318	-3.478	0.00137122	0.00573	-1.58751	SLITRK6	down
205929_at	-0.719494	12.3771	-4.68588	4.13842e-05	0.000318642	1.7791	GPA33	down
203979_at	-0.719328	8.33002	-5.05088	1.3799e-05	0.000130439	2.84864	CYP27A1	down
226248_s_at	-0.718904	9.76307	-3.91304	0.000401807	0.00208413	-0.416755	KIAA1324	down
223655_at	-0.718902	8.47642	-4.38625	0.000100968	0.000664873	0.914138	CD163L1	down
243856_at	-0.716641	4.74666	-3.90036	0.000416709	0.00214636	-0.451674	LANCL3	down
201874_at	-0.716365	9.48337	-8.0901	1.60309e-09	9.33426e-08	11.7485	MPZL1	down
222545_s_at	-0.71615	7.74342	-6.88094	5.48157e-08	1.46483e-06	8.27239	TMEM254	down
206114_at	-0.716131	6.85258	-4.50075	7.18989e-05	0.000501476	1.24299	EPHA4	down
206325_at	-0.715716	6.28593	-5.482	3.73658e-06	4.47922e-05	4.12564	SERPINA6	down
1557119_a_at	-0.714585	7.85195	-3.14951	0.0033422	0.012007	-2.42724	ZNF575	down
228098_s_at	-0.714572	9.64089	-6.52784	1.57673e-07	3.4007e-06	7.23297	MYLIP	down
204992_s_at	-0.713569	9.08265	-6.63022	1.15963e-07	2.66287e-06	7.53517	PFN2	down
240838_s_at	-0.713497	5.23181	-5.17558	9.46319e-06	9.56023e-05	3.21686	LOC145837	down
200613_at	-0.712672	10.5429	-9.02291	1.17712e-10	1.24013e-08	14.3151	AP2M1	down
222891_s_at	-0.712499	8.00402	-4.49191	7.38125e-05	0.000513121	1.21753	BCL11A	down
222734_at	-0.712344	7.42959	-3.91636	0.000397988	0.00206767	-0.407595	WARS2	down
218260_at	-0.7113	8.39223	-5.48479	3.70514e-06	4.44739e-05	4.13391	DDA1	down
206453_s_at	-0.711195	9.6589	-4.86797	2.39569e-05	0.000206015	2.31089	NDRG2	down
231106_at	-0.711192	6.5236	-5.67326	2.09066e-06	2.78605e-05	4.69453	BMS1P6	down
208937_s_at	-0.710068	11.7767	-3.66891	0.000804906	0.00369506	-1.08108	ID1	down
229746_x_at	-0.709623	8.59878	-6.06579	6.35656e-07	1.03931e-05	5.86275	CEBPZOS	down
202675_at	-0.708142	10.2775	-6.36844	2.54736e-07	4.98842e-06	6.76128	SDHB	down
202366_at	-0.707354	8.67871	-3.76713	0.000609669	0.00294571	-0.815926	ACADS	down
229889_at	-0.707054	8.02563	-3.6179	0.000928946	0.00416142	-1.21761	LRRC75A	down
212510_at	-0.706391	10.6329	-4.04376	0.000275478	0.0015257	-0.0542452	GPD1L	down
220329_s_at	-0.706382	7.27891	-5.50679	3.46576e-06	4.2109e-05	4.19931	RMND1	down
210996_s_at	-0.70586	11.0089	-5.27133	7.08035e-06	7.55314e-05	3.50033	YWHAE	down
213839_at	-0.705764	9.13982	-3.6907	0.000756955	0.0035118	-1.02252	CLMN	down
225165_at	-0.703968	10.7464	-3.87499	0.000448169	0.00227941	-0.521432	PPP1R1B	down
229116_at	-0.700915	4.58143	-4.64814	4.63309e-05	0.000349337	1.6694	CNKSR2	down
212599_at	-0.69983	9.55915	-5.75197	1.64628e-06	2.28917e-05	4.92882	AUTS2	down
220929_at	-0.69972	6.56125	-4.85419	2.49715e-05	0.000212832	2.2705	GALNT8	down
228835_at	-0.697043	8.09929	-3.59444	0.000992003	0.0043903	-1.2801	RP4-758J24.5	down
212459_x_at	-0.696468	11.3884	-6.52239	1.60276e-07	3.44327e-06	7.21686	SUCLG2	down
200064_at	-0.696083	11.567	-6.70998	9.13204e-08	2.20147e-06	7.77019	HSP90AB1	down
205066_s_at	-0.695382	7.28267	-3.0672	0.0041542	0.0143309	-2.6306	ENPP1	down
204034_at	-0.695319	12.4982	-3.81442	0.000532892	0.00263107	-0.687219	ETHE1	down
204808_s_at	-0.694735	8.77812	-9.35195	4.80979e-11	6.59085e-09	15.1932	TMEM5	down
207043_s_at	-0.694536	4.82673	-5.34946	5.58677e-06	6.22999e-05	3.732	SLC6A9	down
217184_s_at	-0.694455	6.26859	-5.6938	1.96423e-06	2.64779e-05	4.75568	LTK	down
238804_at	-0.693758	5.65471	-3.31624	0.00213566	0.00825562	-2.00637	AC024560.2	down
205769_at	-0.693664	9.02785	-3.18582	0.00303402	0.0110515	-2.33656	SLC27A2	down
229216_s_at	-0.693297	4.1412	-9.73081	1.74639e-11	3.29254e-09	16.1861	RP11-567I13.1	down
236769_at	-0.690441	7.54915	-4.41124	9.377e-05	0.000624924	0.985721	LOC158402	down
1554414_a_at	-0.687619	7.15017	-4.7544	3.37017e-05	0.000269313	1.97873	OSGIN2	down
235301_at	-0.686896	6.55766	-3.25801	0.00249987	0.0094191	-2.15466	KIAA1324L	down
222744_s_at	-0.686644	7.41295	-5.24318	7.71088e-06	8.08733e-05	3.41694	TMLHE	down
201596_x_at	-0.685665	13.2113	-4.24547	0.000152892	0.000935888	0.513097	KRT18	down
242260_at	-0.68562	6.20919	-3.44617	0.00149709	0.00615206	-1.67071	MATR3	down
225355_at	-0.685094	9.61171	-2.78122	0.008667	0.0262342	-3.3123	NEURL1B	down
212338_at	-0.684952	10.2271	-3.18795	0.00301687	0.0110051	-2.33124	MYO1D	down
206770_s_at	-0.68477	10.8786	-5.97401	8.39429e-07	1.31168e-05	5.58972	SLC35A3	down
202874_s_at	-0.683545	8.82199	-4.81354	2.82183e-05	0.000233976	2.1515	ATP6V1C1	down
213506_at	-0.682196	11.9909	-4.42675	8.95587e-05	0.000602884	1.03021	F2RL1	down
206964_at	-0.682128	5.17321	-3.56973	0.00106287	0.00464898	-1.34571	NAT8B	down
221142_s_at	-0.681832	7.46875	-4.62701	4.93503e-05	0.000367406	1.60809	PECR	down
1565320_at	-0.681568	4.53194	-7.22827	1.95804e-08	6.46862e-07	9.28558	RBMY3AP	down
212018_s_at	-0.679026	9.65503	-6.50035	1.71251e-07	3.62989e-06	7.15173	RSL1D1	down
203474_at	-0.679012	9.98959	-5.0939	1.21163e-05	0.000117416	2.97554	IQGAP2	down
201872_s_at	-0.678875	8.99332	-5.90318	1.04048e-06	1.5676e-05	5.37896	ABCE1	down
224684_at	-0.677937	9.06637	-7.00958	3.7392e-08	1.08687e-06	8.64884	SNX12	down
230434_at	-0.677878	7.47814	-5.45284	4.08249e-06	4.81066e-05	4.03896	PHOSPHO2	down
226086_at	-0.677416	9.32396	-4.74416	3.47527e-05	0.000275697	1.94887	SYT13	down
213308_at	-0.67675	7.23454	-5.16817	9.67788e-06	9.73397e-05	3.19495	SHANK2	down
235146_at	-0.676004	9.12271	-3.14489	0.0033834	0.0121264	-2.43872	TMCC3	down
227748_at	-0.67451	7.93507	-4.3953	9.82994e-05	0.000650275	0.940061	RBMXL1	down
207877_s_at	-0.674492	8.28915	-5.0432	1.41231e-05	0.000132837	2.82599	NVL	down
204199_at	-0.674463	7.91825	-4.44547	8.47251e-05	0.000575304	1.08394	RALGPS1	down
239108_at	-0.674431	9.55275	-3.68117	0.000777573	0.00358978	-1.04815	FAR2	down
222432_s_at	-0.673557	10.5298	-7.40246	1.17332e-08	4.28245e-07	9.78966	CCDC47	down
202838_at	-0.673404	12.143	-5.47727	3.79065e-06	4.5341e-05	4.11157	FUCA1	down
223894_s_at	-0.67333	8.48555	-5.74832	1.66459e-06	2.30892e-05	4.91797	AKTIP	down
205248_at	-0.671773	7.48033	-4.08988	0.000240935	0.0013658	0.0746629	DOPEY2	down
205219_s_at	-0.671723	7.68917	-5.04746	1.39423e-05	0.000131498	2.83856	GALK2	down
219377_at	-0.671461	8.54267	-4.88631	2.26702e-05	0.000196708	2.36465	GAREM	down
211630_s_at	-0.671247	9.87762	-6.25313	3.60729e-07	6.61176e-06	6.41933	GSS	down
208503_s_at	-0.670579	8.59207	-5.56466	2.90731e-06	3.64163e-05	4.3714	GATAD1	down
225510_at	-0.670252	8.98528	-4.45503	8.23556e-05	0.000562217	1.11141	OAF	down
215416_s_at	-0.670104	9.75027	-6.96057	4.32513e-08	1.22021e-06	8.50558	STOML2	down
222938_x_at	-0.667527	8.56391	-3.29985	0.00223269	0.00856526	-2.04824	ENPP3	down
218738_s_at	-0.667166	10.0734	-6.55691	1.44491e-07	3.17781e-06	7.31884	RNF138	down
207717_s_at	-0.667024	10.3934	-3.95391	0.000357209	0.00188919	-0.303877	PKP2	down
213279_at	-0.665045	9.18462	-4.58192	5.64607e-05	0.000410668	1.47743	DHRS1	down
231925_at	-0.664443	7.86728	-3.32573	0.00208134	0.00808103	-1.98208	RP11-38P22.2	down
1554840_at	-0.664157	5.03065	-8.37173	7.2053e-10	5.01208e-08	12.535	LOC280665	down
207519_at	-0.663137	5.25371	-4.34906	0.000112699	0.000727019	0.807814	SLC6A4	down
233269_at	-0.66199	6.67835	-2.74206	0.00956007	0.028409	-3.40242	XXbac-B476C20.9	down
200978_at	-0.661384	11.5475	-7.7207	4.64041e-09	2.09335e-07	10.7027	MDH1	down
202138_x_at	-0.661231	10.0091	-6.03202	7.04118e-07	1.12963e-05	5.7623	AIMP2	down
212812_at	-0.661117	10.9453	-6.28474	3.27897e-07	6.11243e-06	6.51311	SERINC5	down
216602_s_at	-0.660771	8.01728	-5.44671	4.15919e-06	4.88565e-05	4.02074	FARSA	down
219217_at	-0.660469	8.94549	-7.51722	8.387e-09	3.30885e-07	10.1201	NARS2	down
238498_at	-0.660317	6.58519	-4.11811	0.000221926	0.00127523	0.153793	RP3-406A7.7	down
1552362_a_at	-0.660105	6.84615	-2.87596	0.00681792	0.0215936	-3.09095	LEAP2	down
209759_s_at	-0.659271	9.19611	-6.59163	1.30189e-07	2.93045e-06	7.42135	ECI1	down
235085_at	-0.657872	8.49705	-3.46694	0.00141373	0.00587041	-1.61644	SGK223	down
206417_at	-0.657672	6.07872	-3.58359	0.00102254	0.00449921	-1.30893	CNGA1	down
207722_s_at	-0.656903	6.98411	-5.48332	3.7217e-06	4.4653e-05	4.12954	BTBD2	down
223221_at	-0.65683	8.97487	-4.93827	1.93849e-05	0.000172561	2.51719	SCO1	down
237400_at	-0.656781	7.77221	-3.82537	0.0005165	0.00256607	-0.657321	RP11-247L20.4	down
222781_s_at	-0.656516	8.33675	-5.0007	1.60576e-05	0.000147703	2.70078	C9orf40	down
208916_at	-0.656026	8.35119	-5.57743	2.79671e-06	3.52247e-05	4.40939	SLC1A5	down
202554_s_at	-0.655896	8.07489	-2.90356	0.00635307	0.020387	-3.0256	GSTM3	down
228673_s_at	-0.655837	5.31254	-6.2791	3.33523e-07	6.19199e-06	6.49639	AC083949.1	down
226249_at	-0.655832	8.24939	-4.43206	8.81612e-05	0.000594501	1.04544	SNX30	down
223559_s_at	-0.655274	10.0029	-9.10653	9.36419e-11	1.03644e-08	14.5396	INIP	down
238907_at	-0.654874	5.37913	-5.4544	4.06313e-06	4.79498e-05	4.04362	ZNF780A	down
209874_x_at	-0.654441	7.28401	-5.7642	1.58628e-06	2.21758e-05	4.96523	CNNM2	down
206134_at	-0.653985	12.6533	-3.86648	0.000459222	0.00232654	-0.544775	ADAMDEC1	down
202164_s_at	-0.653689	9.50411	-6.01878	7.32917e-07	1.1717e-05	5.72294	CNOT8	down
226611_s_at	-0.653083	9.06564	-3.88097	0.000440551	0.00224735	-0.505004	CENPV	down
225792_at	-0.652957	9.4877	-4.15885	0.00019705	0.00115548	0.268343	HOOK1	down
225056_at	-0.652526	9.42583	-6.3123	3.01723e-07	5.72603e-06	6.59488	SIPA1L2	down
222957_at	-0.652345	7.67259	-4.95722	1.83083e-05	0.000164369	2.57288	NEU4	down
210074_at	-0.652232	7.09981	-4.73458	3.57663e-05	0.000282345	1.92091	CTSV	down
205771_s_at	-0.651732	8.94559	-3.62484	0.000911038	0.00409462	-1.19908	AKAP7	down
206312_at	-0.651663	10.0382	-4.84393	2.57541e-05	0.000218172	2.24045	GUCY2C	down
1554628_at	-0.65101	8.37594	-3.69255	0.000753006	0.00349788	-1.01753	ZNF57	down
204967_at	-0.650921	6.73863	-3.31976	0.00211535	0.00819215	-1.99736	SHROOM2	down
212442_s_at	-0.650218	10.2645	-5.14191	1.04787e-05	0.000104073	3.11731	CERS6	down
220631_at	-0.649872	7.05064	-6.62819	1.1667e-07	2.67686e-06	7.52919	OSGEPL1	down
206931_at	-0.649835	4.65182	-7.68702	5.11648e-09	2.26192e-07	10.6066	ZNF141	down
213050_at	-0.649353	9.12341	-3.41731	0.00162072	0.00657415	-1.74581	COBL	down
232028_at	-0.64909	6.53034	-3.26159	0.00247592	0.00934625	-2.1456	ZNF678	down
205388_at	-0.648693	6.09512	-6.25879	3.54612e-07	6.51443e-06	6.43613	TNNC2	down
217988_at	-0.648594	9.04977	-6.72489	8.73386e-08	2.12516e-06	7.81405	CCNB1IP1	down
219640_at	-0.647639	8.64011	-5.9953	7.86963e-07	1.24464e-05	5.65308	CLDN15	down
210014_x_at	-0.647347	9.7501	-6.40519	2.28036e-07	4.5603e-06	6.87014	IDH3B	down
238621_at	-0.646985	6.69773	-4.44223	8.55432e-05	0.000579778	1.07463	FMN1	down
222416_at	-0.646712	10.3714	-4.92277	2.03121e-05	0.0001795	2.47166	ALDH18A1	down
227019_at	-0.646704	6.6954	-3.35048	0.00194578	0.00765639	-1.91854	C1orf226	down
204313_s_at	-0.64639	8.841	-8.27288	9.52997e-10	6.22523e-08	12.26	CREB1	down
222180_at	-0.646202	4.38107	-6.43076	2.11136e-07	4.29298e-06	6.94585	RP11-769O8.3	down
215411_s_at	-0.646057	9.09846	-6.06282	6.41405e-07	1.04746e-05	5.85391	TRAF3IP2	down
206098_at	-0.64543	5.50103	-4.80968	2.85471e-05	0.000236058	2.14023	ZBTB6	down
204973_at	-0.645313	9.00182	-4.39219	9.92096e-05	0.000654765	0.931141	GJB1	down
201830_s_at	-0.644974	10.8441	-4.32268	0.000121817	0.000776779	0.732585	NET1	down
208714_at	-0.644691	11.307	-7.05772	3.24171e-08	9.73953e-07	8.78936	NDUFV1	down
233770_at	-0.644578	4.8276	-3.39083	0.00174276	0.00698675	-1.81446	RP1-86D1.3	down
206710_s_at	-0.643582	8.61471	-3.02043	0.00469537	0.015891	-2.74477	EPB41L3	down
217260_x_at	-0.643272	6.61123	-3.78843	0.000573836	0.00279929	-0.758023	LOC102723479	down
215977_x_at	-0.64259	7.79475	-2.98227	0.00518565	0.0172513	-2.83719	GK	down
201135_at	-0.642317	11.4832	-5.22331	8.18936e-06	8.5011e-05	3.35811	ECHS1	down
202003_s_at	-0.642155	11.8539	-3.48761	0.00133525	0.00561487	-1.5623	ACAA2	down
207140_at	-0.641619	6.16223	-3.95645	0.000354607	0.00187779	-0.296858	ALPI	down
40850_at	-0.640263	7.58823	-5.30999	6.29728e-06	6.86411e-05	3.61492	FKBP8	down
225126_at	-0.640015	8.19847	-8.14981	1.35202e-09	8.21354e-08	11.9161	MRRF	down
241682_at	-0.639273	6.67601	-8.05356	1.77957e-09	1.01202e-07	11.6458	KLHL23	down
224998_at	-0.639252	10.1936	-4.74494	3.46717e-05	0.000275174	1.95114	CMTM4	down
201322_at	-0.638585	12.9155	-6.16471	4.71218e-07	8.179e-06	6.15678	ATP5B	down
210793_s_at	-0.638535	8.19899	-4.36274	0.000108234	0.0007039	0.84691	NUP98	down
225626_at	-0.638376	9.85878	-4.22044	0.000164544	0.000992751	0.442206	PAG1	down
221515_s_at	-0.638246	9.08939	-5.32977	5.93058e-06	6.53343e-05	3.67359	LCMT1	down
206698_at	-0.638053	9.37519	-3.85028	0.000481013	0.00241989	-0.589178	XK	down
212638_s_at	-0.638021	9.74207	-7.44059	1.04932e-08	3.91883e-07	9.89959	WWP1	down
215513_at	-0.636341	6.14996	-4.10875	0.000228061	0.00130445	0.127532	HYMAI	down
218949_s_at	-0.636162	8.36333	-6.24759	3.66814e-07	6.6897e-06	6.40289	QRSL1	down
218178_s_at	-0.635941	10.3179	-6.92848	4.7582e-08	1.31874e-06	8.41166	CHMP1B	down
229522_at	-0.635581	7.09165	-4.74498	3.46674e-05	0.000275174	1.95126	SDR42E1	down
226185_at	-0.634894	10.3227	-5.44087	4.23357e-06	4.96185e-05	4.00339	CDS1	down
223437_at	-0.63456	8.54805	-6.5677	1.39884e-07	3.1027e-06	7.3507	PPARA	down
39854_r_at	-0.634313	10.2024	-6.86426	5.76091e-08	1.52384e-06	8.22348	PNPLA2	down
200900_s_at	-0.634166	8.73046	-4.97486	1.73595e-05	0.000157323	2.62476	M6PR	down
212044_s_at	-0.633681	8.76939	-5.59478	2.65316e-06	3.3806e-05	4.46102	RPL27A	down
202289_s_at	-0.633436	9.81037	-4.71178	3.82957e-05	0.000298704	1.85448	TACC2	down
201051_at	-0.633323	10.5084	-6.19144	4.34641e-07	7.68067e-06	6.23617	ANP32A	down
227678_at	-0.633078	7.99673	-3.79791	0.000558559	0.00273747	-0.732219	XRCC6BP1	down
225275_at	-0.63301	11.4916	-4.44923	8.37848e-05	0.000569768	1.09475	EDIL3	down
205154_at	-0.632091	6.00247	-3.96632	0.000344652	0.00183548	-0.26952	LRRN2	down
228868_x_at	-0.631725	7.97308	-3.93566	0.000376499	0.00197553	-0.354349	CDT1	down
229997_at	-0.631705	8.37741	-5.08626	1.23998e-05	0.000119506	2.95297	VANGL1	down
206461_x_at	-0.631643	10.9562	-2.52675	0.016193	0.0434934	-3.88288	MT1H	down
1554530_at	-0.630489	6.1531	-3.28212	0.00234242	0.00892175	-2.09343	VSTM2A	down
232684_at	-0.630062	6.68228	-3.45632	0.00145577	0.00601303	-1.64421	ZNF503-AS1	down
234312_s_at	-0.629453	10.1025	-3.03898	0.00447329	0.0152632	-2.69963	ACSS2	down
1555786_s_at	-0.629281	8.35686	-2.79063	0.00846426	0.0257345	-3.29052	LINC00520	down
230566_at	-0.629198	6.98337	-5.84307	1.24863e-06	1.82342e-05	5.20001	MORC2-AS1	down
235437_at	-0.629116	6.66694	-3.8626	0.000464357	0.0023482	-0.555426	LA16c-380H5.5	down
201349_at	-0.628719	10.0593	-3.64683	0.000856501	0.00389367	-1.14029	SLC9A3R1	down
202590_s_at	-0.62815	7.9941	-4.74509	3.46562e-05	0.000275171	1.95157	PDK2	down
1555935_s_at	-0.627406	7.22774	-5.41084	4.63748e-06	5.34586e-05	3.91421	HUNK	down
210817_s_at	-0.627154	10.4215	-5.78185	1.50353e-06	2.12143e-05	5.01778	CALCOCO2	down
236442_at	-0.626855	6.16279	-4.22996	0.000160014	0.000971651	0.46915	DPF3	down
206869_at	-0.624722	6.24929	-3.67456	0.000792205	0.00364564	-1.06592	CHAD	down
225129_at	-0.624226	9.5305	-4.32519	0.00012092	0.000772349	0.739732	CPNE2	down
211971_s_at	-0.623968	10.5482	-6.98372	4.0377e-08	1.15739e-06	8.57325	LRPPRC	down
209092_s_at	-0.623429	9.70839	-7.12804	2.63243e-08	8.21508e-07	8.99427	GLOD4	down
225846_at	-0.623346	11.2361	-3.45482	0.00146182	0.00603526	-1.64813	ESRP1	down
229777_at	-0.62314	11.9682	-4.07893	0.000248736	0.00140304	0.0439946	CLRN3	down
205999_x_at	-0.622972	7.04293	-3.04136	0.00444549	0.0151863	-2.69382	CYP3A4	down
204104_at	-0.622094	6.33325	-4.43363	8.77518e-05	0.000592105	1.04994	SNAPC2	down
200011_s_at	-0.621667	11.1384	-4.93076	1.98292e-05	0.000175829	2.49511	ARF3	down
209633_at	-0.621402	8.06127	-4.10389	0.000231313	0.00131987	0.1139	PPP2R3A	down
213181_s_at	-0.621203	6.01431	-3.02793	0.0046044	0.0156385	-2.72655	MOCS1	down
227436_at	-0.620706	8.00237	-7.00428	3.79858e-08	1.10004e-06	8.63333	OTUD7B	down
202358_s_at	-0.620685	8.92743	-6.64357	1.11414e-07	2.58556e-06	7.57454	SNX19	down
226199_at	-0.617664	7.69311	-6.42393	2.15519e-07	4.3597e-06	6.92564	UPRT	down
206950_at	-0.617602	4.79747	-3.41855	0.00161524	0.00655433	-1.7426	SCN9A	down
223268_at	-0.617459	10.0815	-4.40488	9.5553e-05	0.000634872	0.967487	C11orf54	down
225589_at	-0.617325	9.71733	-4.29506	0.000132149	0.000830009	0.653913	SH3RF1	down
218897_at	-0.617093	7.5545	-4.28274	0.000137026	0.000853778	0.618897	TMEM177	down
235201_at	-0.614916	7.31023	-4.69364	4.04341e-05	0.00031235	1.80167	FOXP2	down
235299_at	-0.614698	8.4205	-4.31902	0.00012314	0.000783783	0.722145	SLC41A2	down
224411_at	-0.614033	5.66453	-3.91955	0.000394349	0.00205167	-0.398787	PLA2G12B	down
210022_at	-0.613713	7.68729	-8.4065	6.53223e-10	4.63229e-08	12.6314	PCGF1	down
242851_at	-0.61369	6.03159	-4.67117	4.32462e-05	0.000330144	1.73633	KIAA1919	down
219227_at	-0.613539	6.26414	-3.98782	0.000323909	0.00174364	-0.209909	CCNJL	down
212228_s_at	-0.613382	10.4603	-4.63982	4.74971e-05	0.000356131	1.64526	COQ9	down
201376_s_at	-0.612573	9.57496	-5.85683	1.19756e-06	1.76332e-05	5.24099	HNRNPF	down
203633_at	-0.612138	10.6549	-3.58914	0.00100679	0.00444064	-1.29417	CPT1A	down
229555_at	-0.611528	8.43369	-3.93559	0.000376573	0.00197574	-0.354539	GALNT5	down
222244_s_at	-0.609249	10.453	-7.2412	1.8848e-08	6.25311e-07	9.32311	TUG1	down
222686_s_at	-0.609127	8.21909	-5.5235	3.2943e-06	4.03395e-05	4.249	CPPED1	down
219641_at	-0.608546	7.30775	-5.4679	3.90001e-06	4.64149e-05	4.08373	DET1	down
212719_at	-0.608383	6.79065	-3.90659	0.000409319	0.00211487	-0.434518	PHLPP1	down
221751_at	-0.608312	10.8374	-4.75089	3.40581e-05	0.000271407	1.9685	PANK3	down
226226_at	-0.608239	11.2657	-4.07562	0.000251142	0.00141442	0.0347306	TMEM45B	down
223425_at	-0.60811	7.40892	-4.62022	5.03617e-05	0.000373765	1.58839	RAVER1	down
220865_s_at	-0.607991	8.47486	-4.91214	2.09733e-05	0.000184507	2.44045	PDSS1	down
217127_at	-0.606719	7.76247	-4.92678	2.00681e-05	0.000177458	2.48343	CTH	down
214909_s_at	-0.605591	9.01927	-3.65821	0.000829507	0.00378733	-1.10978	DDAH2	down
209018_s_at	-0.605519	8.94523	-5.93252	9.51908e-07	1.45868e-05	5.46628	PINK1	down
205514_at	-0.60524	5.27456	-4.60618	5.25182e-05	0.000386933	1.54768	ZNF415	down
218242_s_at	-0.604369	9.56358	-8.93999	1.47818e-10	1.49666e-08	14.0915	SUV420H1	down
237654_at	-0.603865	8.13903	-2.76042	0.00913123	0.0273697	-3.36027	PPP1R36	down
223266_at	-0.603173	9.43116	-3.31537	0.00214073	0.00827052	-2.00861	STRADB	down
224428_s_at	-0.603161	10.0952	-4.98507	1.68331e-05	0.000153471	2.65478	CDCA7	down
213713_s_at	-0.603105	8.55364	-3.79105	0.000569579	0.00278225	-0.750903	GLB1L2	down
209212_s_at	-0.603048	11.1121	-2.83586	0.00755012	0.0234507	-3.18518	KLF5	down
200927_s_at	-0.602942	9.88824	-4.32871	0.000119672	0.000765391	0.749763	RAB14	down
224655_at	-0.602373	11.6547	-5.80197	1.41445e-06	2.01604e-05	5.07768	AK3	down
213694_at	-0.602318	9.00467	-6.61151	1.22655e-07	2.79307e-06	7.47999	RSBN1	down
226492_at	-0.60216	9.64441	-2.75726	0.0092037	0.0275521	-3.36753	SEMA6D	down
234949_at	-0.602127	6.43876	-4.79102	3.01934e-05	0.000246797	2.08567	FRG1B	down
216392_s_at	-0.601363	8.81384	-5.42285	4.47148e-06	5.19946e-05	3.94988	SEC23IP	down
230886_at	-0.601226	6.64026	-4.04814	0.000272004	0.00150967	-0.0420392	RP11-182L21.5	down
223471_at	-0.601064	7.98774	-4.75174	3.3972e-05	0.000270854	1.97096	RAB3IP	down
223139_s_at	-0.60098	9.53398	-5.57683	2.80184e-06	3.52649e-05	4.4076	DHX36	down
224813_at	-0.600829	10.5127	-5.05255	1.37297e-05	0.000129874	2.85355	WASL	down
235713_at	-0.599924	5.91402	-8.9954	1.26937e-10	1.31945e-08	14.241	ALKBH8	down
228435_at	-0.599492	6.1154	-5.24849	7.58793e-06	7.98595e-05	3.43265	AC005523.2	down
231982_at	-0.598159	8.13312	-3.08059	0.00401049	0.0139195	-2.59773	SMIM24	down
224569_s_at	-0.598134	10.8065	-7.3653	1.30843e-08	4.69106e-07	9.68237	IRF2BP2	down
201251_at	-0.597869	10.0499	-3.1055	0.00375551	0.0131911	-2.53635	PKM	down
201089_at	-0.597703	9.66633	-4.72669	3.66214e-05	0.000287849	1.89794	ATP6V1B2	down
229964_at	-0.597553	9.91484	-3.34932	0.00195194	0.00767289	-1.92152	C9orf152	down
240754_at	-0.596832	5.65603	-6.91825	4.90528e-08	1.34569e-06	8.38171	LOC284933	down
226587_at	-0.596551	5.21122	-3.17793	0.0030986	0.0112554	-2.35632	PWAR6	down
219579_at	-0.595698	6.94726	-5.26827	7.14643e-06	7.61659e-05	3.49125	RAB3IL1	down
223219_s_at	-0.595566	7.53824	-7.49346	8.98981e-09	3.48101e-07	10.0518	CNOT10	down
221970_s_at	-0.59487	9.42913	-9.109	9.30114e-11	1.03507e-08	14.5463	NOL11	down
226223_at	-0.594632	10.0041	-5.48853	3.66328e-06	4.40391e-05	4.14503	PAWR	down
1552504_a_at	-0.594457	6.75393	-4.054	0.000267418	0.00148997	-0.0256861	BRSK1	down
224375_at	-0.594437	6.74615	-7.04221	3.39422e-08	1.00639e-06	8.74411	LOC102724870	down
204844_at	-0.593586	4.22321	-2.68257	0.0110817	0.0320052	-3.53775	ENPEP	down
217455_s_at	-0.592991	5.33453	-6.13331	5.18169e-07	8.84235e-06	6.06347	SSTR2	down
216996_s_at	-0.592615	8.56715	-7.29641	1.60202e-08	5.50474e-07	9.48311	FASTKD2	down
224871_at	-0.592531	9.68419	-5.65039	2.24095e-06	2.95239e-05	4.62648	TPRG1L	down
228236_at	-0.592401	7.75534	-3.30308	0.00221329	0.00850159	-2.04002	SLC52A3	down
212305_s_at	-0.592378	8.51876	-8.05335	1.78063e-09	1.01202e-07	11.6452	MIA3	down
212952_at	-0.592334	10.5596	-5.11939	1.12174e-05	0.000110268	3.0508	CTC-425F1.4	down
225150_s_at	-0.592128	7.39017	-3.68695	0.000765001	0.00354071	-1.0326	RTKN	down
202026_at	-0.591626	11.7939	-6.66222	1.05359e-07	2.4755e-06	7.62951	SDHD	down
211456_x_at	-0.591452	12.1669	-2.7925	0.00842452	0.0256336	-3.28618	MT1HL1	down
239151_at	-0.59092	7.12994	-4.7	3.96705e-05	0.000307351	1.8202	BMS1P5	down
205259_at	-0.590753	10.2177	-2.99562	0.00500889	0.016755	-2.80494	NR3C2	down
201979_s_at	-0.590484	7.31543	-6.24854	3.65759e-07	6.68155e-06	6.40572	PPP5C	down
218343_s_at	-0.589576	8.19287	-8.49245	5.12926e-10	3.87887e-08	12.8691	GTF3C3	down
206001_at	-0.589501	5.61364	-3.11799	0.00363348	0.0128417	-2.50546	NPY	down
221676_s_at	-0.589268	10.5307	-4.19118	0.000179272	0.00106609	0.359508	CORO1C	down
212175_s_at	-0.589251	10.3176	-4.31747	0.000123705	0.000786829	0.71772	AK2	down
226041_at	-0.589236	9.26709	-3.47232	0.0013929	0.0057989	-1.60238	NAPEPLD	down
226495_at	-0.588772	9.48417	-5.56435	2.91003e-06	3.64337e-05	4.37048	MAVS	down
202100_at	-0.588383	10.4537	-4.83977	2.60781e-05	0.000220101	2.22828	RALB	down
200661_at	-0.588238	11.2093	-5.19566	8.90478e-06	9.09501e-05	3.27628	CTSA	down
207826_s_at	-0.588105	10.1043	-5.46367	3.95048e-06	4.68835e-05	4.07114	ID3	down
225903_at	-0.587251	7.95508	-6.71128	9.09673e-08	2.19587e-06	7.774	PIGU	down
208660_at	-0.587024	11.2126	-5.29663	6.55758e-06	7.09657e-05	3.57532	CS	down
217989_at	-0.587013	11.3806	-4.20663	0.000171339	0.0010273	0.403164	HSD17B11	down
205613_at	-0.586974	5.97422	-5.034	1.45211e-05	0.000135833	2.79887	SYT17	down
204485_s_at	-0.586453	9.48066	-4.83956	2.60951e-05	0.000220177	2.22765	TOM1L1	down
203914_x_at	-0.585733	11.4744	-2.52771	0.0161557	0.0434145	-3.8808	HPGD	down
219266_at	-0.585265	6.45444	-6.25123	3.62803e-07	6.64309e-06	6.41369	ZNF350	down
227572_at	-0.584564	7.99342	-3.29264	0.00227673	0.00871101	-2.06665	USP30	down
217995_at	-0.584339	12.7618	-4.56831	5.87995e-05	0.000424684	1.43804	SQRDL	down
229896_at	-0.583382	3.75779	-7.77571	3.95731e-09	1.86308e-07	10.8594	LOC101926943	down
225498_at	-0.583279	11.5999	-5.61223	2.51628e-06	3.2417e-05	4.51292	CHMP4B	down
219458_s_at	-0.582669	8.16536	-5.10541	1.17021e-05	0.000114333	3.0095	NSUN3	down
218261_at	-0.581927	9.34865	-4.18343	0.000183384	0.00108653	0.337635	AP1M2	down
218065_s_at	-0.581634	10.8274	-7.60806	6.43601e-09	2.71519e-07	10.3807	TMEM9B	down
224932_at	-0.581594	11.5559	-3.77398	0.000597905	0.00289758	-0.797304	CHCHD10	down
200657_at	-0.581424	13.1063	-5.87279	1.14096e-06	1.69562e-05	5.2885	SLC25A5	down
223092_at	-0.581002	10.1626	-4.16881	0.000191396	0.00112583	0.296405	ANKH	down
230774_at	-0.580124	4.48939	-3.53024	0.0011864	0.00509384	-1.45016	PTGR2	down
217209_at	-0.58008	7.33847	-3.62167	0.000919171	0.00412642	-1.20754	CEACAM3	down
