# Supplementary material for: Exploring the common mechanism of vascular dementia and inflammatory bowel disease: a bioinformatics-based study
Source: Front Immunol. 2024 Apr 25;15:1347415. doi: 10.3389/fimmu.2024.1347415 (PMC11084673; doi:10.3389/fimmu.2024.1347415)
Supplement: Supplementary file 1 [file DataSheet_1.zip › Supplementary material/Raw data/the analysis of coDEGs/IBM-up.xlsx]

## Sheet: Sheet1
id	logFC	AveExpr	t	P.Value	adj.P.Val	B	anno	sign
207529_at	5.36008	8.72821	6.01909	7.3224e-07	1.17131e-05	5.72385	DEFA5
219727_at	5.12253	9.56103	10.4051	3.01406e-12	1.02996e-09	17.9042	DUOX2
205815_at	5.04694	8.26124	5.77229	1.54781e-06	2.17158e-05	4.98931	REG3A
209395_at	4.98251	7.72986	6.70252	9.33833e-08	2.24231e-06	7.74821	CHI3L1
219795_at	4.95388	7.52538	8.61633	3.62575e-10	2.97208e-08	13.2101	SLC6A14
209752_at	4.93941	9.36209	5.02912	1.47369e-05	0.000137569	2.78448	REG1A
205886_at	4.45254	7.99503	4.63329	4.84335e-05	0.000361911	1.6263	REG1B
207814_at	4.37867	9.22457	6.25947	3.53891e-07	6.50387e-06	6.43813	DEFA6
205828_at	4.06962	9.14359	5.56149	2.93537e-06	3.66754e-05	4.36199	MMP3
212531_at	4.01102	11.5003	10.8245	1.04138e-12	5.32128e-10	18.941	LCN2
202917_s_at	3.90071	9.44352	5.77941	1.5147e-06	2.13389e-05	5.01052	S100A8
230615_at	3.79308	8.76778	8.47731	5.35207e-10	3.97945e-08	12.8273	DUOXA2
204470_at	3.78381	9.26114	8.13894	1.39456e-09	8.40145e-08	11.8856	CXCL1
205513_at	3.76066	6.75518	6.46466	1.90657e-07	3.95005e-06	7.04617	TCN1
210042_s_at	3.69889	9.331	9.91175	1.08363e-11	2.30423e-09	16.6533	CTSZ
41469_at	3.67242	10.811	7.58795	6.82411e-09	2.84816e-07	10.3231	PI3
205844_at	3.61864	6.57176	6.41123	2.23924e-07	4.49286e-06	6.88803	VNN1
207850_at	3.57236	8.27249	10.1709	5.51075e-12	1.42022e-09	17.3146	CXCL3
202859_x_at	3.47842	8.46611	6.2633	3.49822e-07	6.43991e-06	6.4495	CXCL8
206336_at	3.35038	6.56976	5.41735	4.54682e-06	5.26155e-05	3.93353	CXCL6
211959_at	3.32213	9.57945	9.64316	2.20398e-11	3.96491e-09	15.9581	IGFBP5
214974_x_at	3.27761	6.09549	4.31516	0.00012455	0.000791556	0.711145	CXCL5
209774_x_at	3.17787	8.63261	7.88845	2.85827e-09	1.46189e-07	11.1795	CXCL2
204475_at	3.13237	9.47982	5.65012	2.24278e-06	2.95337e-05	4.62568	MMP1
205680_at	3.12376	6.66777	5.53341	3.19661e-06	3.92929e-05	4.27848	MMP10
204705_x_at	3.09961	8.64923	6.71732	8.93389e-08	2.16516e-06	7.79177	ALDOB
225681_at	2.9992	7.26931	6.26265	3.50508e-07	6.44819e-06	6.44757	CTHRC1
229802_at	2.94669	5.45409	6.41254	2.23041e-07	4.47843e-06	6.89191	WISP1
211122_s_at	2.86577	6.65166	4.40716	9.49093e-05	0.000630902	0.97403	CXCL11
209792_s_at	2.82801	7.14255	4.58739	5.55474e-05	0.000405103	1.49325	KLK10
203854_at	2.76772	7.46631	6.89492	5.25804e-08	1.42178e-06	8.31336	CFI
218469_at	2.74749	8.75551	5.29658	6.55857e-06	7.09657e-05	3.57517	GREM1
204007_at	2.74353	7.28616	6.17444	4.57566e-07	7.98768e-06	6.18567	FCGR3B
205242_at	2.64912	8.18927	3.16536	0.00320415	0.0115841	-2.38772	CXCL13
204351_at	2.5999	12.3323	7.48517	9.21042e-09	3.53974e-07	10.0279	S100P
208250_s_at	2.55951	10.5832	4.98928	1.66206e-05	0.000151759	2.66717	DMBT1
205654_at	2.55516	7.62442	6.24282	3.72135e-07	6.75514e-06	6.38874	C4BPA
219630_at	2.5429	10.0093	7.81198	3.56347e-09	1.73185e-07	10.9625	PDZK1IP1
204259_at	2.53999	7.50705	5.28711	6.74971e-06	7.26029e-05	3.54708	MMP7
207008_at	2.52535	5.60428	5.79104	1.46218e-06	2.07218e-05	5.04513	CXCR2
201289_at	2.47896	7.87385	5.74133	1.70031e-06	2.34997e-05	4.89715	CYR61
202357_s_at	2.4602	8.69442	7.72118	4.63402e-09	2.0922e-07	10.704	CFB
202376_at	2.39351	8.23866	6.74893	8.12792e-08	2.01511e-06	7.88479	SERPINA3
208209_s_at	2.38487	8.11924	6.65556	1.07483e-07	2.51245e-06	7.60988	C4BPB
232629_at	2.36807	4.99319	4.46571	7.97872e-05	0.000547692	1.14211	PROK2
206354_at	2.36676	5.32718	5.29134	6.66369e-06	7.18189e-05	3.55962	SLCO1B3
226695_at	2.35761	6.62713	6.24519	3.69484e-07	6.72265e-06	6.39576	PRRX1
227697_at	2.34786	7.78594	6.08637	5.97272e-07	9.90772e-06	5.92392	SOCS3
205234_at	2.33765	5.71098	6.2091	4.12042e-07	7.34923e-06	6.28863	SLC16A4
201645_at	2.32465	8.9756	5.01717	1.52784e-05	0.000141752	2.74929	TNC
219454_at	2.31993	5.95863	5.34647	5.63764e-06	6.2752e-05	3.72314	EGFL6
220655_at	2.31654	5.92708	4.86175	2.441e-05	0.000208893	2.29264	TNIP3
210029_at	2.30485	8.77949	4.22187	0.000163852	0.000989601	0.446271	IDO1
213479_at	2.29659	6.96832	5.01894	1.51967e-05	0.000141258	2.75451	NPTX2
205220_at	2.28165	6.66576	4.39661	9.79206e-05	0.000648082	0.943798	HCAR3
202286_s_at	2.27276	6.38262	6.56684	1.40247e-07	3.10696e-06	7.34816	TACSTD2
205863_at	2.2655	6.00513	4.31083	0.000126151	0.000800006	0.6988	S100A12
217388_s_at	2.26429	7.33587	4.81297	2.82661e-05	0.000234301	2.14986	KYNU
203535_at	2.25098	9.15017	5.10285	1.17929e-05	0.000114975	3.00195	S100A9
213832_at	2.24174	6.77782	8.47472	5.39117e-10	3.98328e-08	12.8202	KCND3
229947_at	2.23666	6.34041	3.77895	0.000589515	0.00286352	-0.783797	PI15
213905_x_at	2.23617	7.31484	7.63911	5.88025e-09	2.5137e-07	10.4696	BGN
202291_s_at	2.2167	8.89478	5.88202	1.10946e-06	1.65511e-05	5.31596	MGP
213943_at	2.21287	5.89717	5.37964	5.09806e-06	5.77692e-05	3.82156	TWIST1
212657_s_at	2.1928	8.38431	4.30586	0.000128011	0.000809136	0.684649	IL1RN
204457_s_at	2.18064	5.9974	4.30761	0.00012735	0.000806146	0.689657	GAS1
209546_s_at	2.1691	8.28029	7.32185	1.48654e-08	5.19671e-07	9.55675	APOL1
227475_at	2.16858	7.5839	6.16257	4.74279e-07	8.21909e-06	6.15042	FOXQ1
224576_at	2.16661	10.16	11.2632	3.51038e-13	2.69052e-10	19.9996	ERGIC1
243764_at	2.16495	5.3531	5.46357	3.95166e-06	4.68873e-05	4.07085	VSIG1
220351_at	2.15875	6.08171	5.7954	1.44295e-06	2.04759e-05	5.05811	ACKR4
32128_at	2.14994	9.20094	3.86765	0.000457686	0.00232112	-0.541564	CCL18
210133_at	2.12307	9.57886	5.99709	7.82711e-07	1.23935e-05	5.6584	CCL11
203256_at	2.12067	6.87725	5.83623	1.27481e-06	1.85323e-05	5.17966	CDH3
1555950_a_at	2.10217	10.8853	5.85495	1.20441e-06	1.77104e-05	5.23539	CD55
201042_at	2.06462	8.51445	8.44824	5.80795e-10	4.1728e-08	12.747	TGM2
39402_at	2.06172	8.50383	4.49072	7.40741e-05	0.000514644	1.2141	IL1B
206421_s_at	2.06122	5.38578	4.42692	8.95147e-05	0.000602662	1.03068	SERPINB7
219049_at	2.05128	6.62797	7.06972	3.12842e-08	9.4553e-07	8.82437	CSGALNACT1
205681_at	2.04587	7.80294	4.57244	5.80809e-05	0.00042055	1.44997	BCL2A1
235153_at	2.03471	6.39386	8.66135	3.19782e-10	2.694e-08	13.3335	RNF183
227654_at	2.03155	6.91374	8.81263	2.10076e-10	1.9544e-08	13.7463	FAM65C
227870_at	2.0247	6.56242	8.63858	3.40749e-10	2.81852e-08	13.2711	IGDCC4
208078_s_at	2.02048	7.18302	6.55947	1.43384e-07	3.15729e-06	7.32639	SIK1
223122_s_at	2.01856	5.80956	4.09485	0.00023748	0.00134971	0.0885683	SFRP2
227646_at	2.01341	6.30989	5.42944	4.38302e-06	5.11139e-05	3.96944	EBF1
228776_at	2.01314	5.90111	6.35729	2.63446e-07	5.12594e-06	6.72823	GJC1
241031_at	2.00985	6.94195	5.6192	2.46359e-06	3.18733e-05	4.53366	C2CD4A
208982_at	2.00819	9.33204	6.49017	1.76575e-07	3.72751e-06	7.12162	PECAM1
206172_at	1.99856	6.00412	3.88577	0.000434528	0.00222346	-0.491812	IL13RA2
209875_s_at	1.99149	7.55746	4.12717	0.000216138	0.00124945	0.17925	SPP1
225664_at	1.94909	8.40042	5.2056	8.64087e-06	8.88044e-05	3.30567	COL12A1
223553_s_at	1.949	7.08955	7.57794	7.02601e-09	2.91755e-07	10.2944	DOK3
217767_at	1.93858	9.52624	4.6472	4.64608e-05	0.000349944	1.66668	C3
204506_at	1.93425	7.46107	10.9618	7.39074e-13	4.25356e-10	19.2751	PPP3R1
204959_at	1.93357	7.33062	5.06446	1.32442e-05	0.00012622	2.88868	MNDA
203083_at	1.92719	5.78789	4.91309	2.09138e-05	0.000184103	2.44321	THBS2
212942_s_at	1.91605	7.21385	3.40025	0.00169835	0.00683579	-1.79006	CEMIP
219134_at	1.91449	7.07494	6.07443	6.19253e-07	1.02021e-05	5.88843	ELTD1
209921_at	1.90881	7.50493	7.33559	1.42772e-08	5.03618e-07	9.59649	SLC7A11
231008_at	1.90479	6.4804	9.22465	6.7888e-11	8.24839e-09	14.8552	UNC5CL
204855_at	1.90208	8.39064	2.93729	0.00582535	0.0189753	-2.94522	SERPINB5
201012_at	1.89946	10.2386	5.73736	1.72092e-06	2.37544e-05	4.88534	ANXA1
222830_at	1.8985	5.75185	6.96618	4.25362e-08	1.20376e-06	8.52198	GRHL1
238327_at	1.88999	7.0297	8.81065	2.11231e-10	1.95673e-08	13.7409	ODF3B
201818_at	1.88193	8.08145	8.10468	1.5377e-09	9.0111e-08	11.7895	LPCAT1
210001_s_at	1.88179	6.81185	6.82689	6.43993e-08	1.6594e-06	8.11384	SOCS1
203936_s_at	1.87948	8.77671	5.46172	3.97389e-06	4.71205e-05	4.06535	MMP9
203817_at	1.861	7.44305	6.51969	1.61583e-07	3.46589e-06	7.20888	GUCY1B3
202478_at	1.85403	7.86619	6.98127	4.06718e-08	1.16294e-06	8.56609	TRIB2
206481_s_at	1.85254	7.23654	8.14519	1.36992e-09	8.29459e-08	11.9031	LDB2
204415_at	1.84045	8.7853	5.82125	1.33409e-06	1.92356e-05	5.13506	IFI6
213338_at	1.84022	7.98169	6.5469	1.48901e-07	3.25256e-06	7.28927	TMEM158
213194_at	1.8351	8.3361	6.53693	1.53427e-07	3.32618e-06	7.25981	ROBO1
223062_s_at	1.83471	7.52929	6.47046	1.8736e-07	3.90541e-06	7.06332	PSAT1
210037_s_at	1.83144	7.87826	5.45054	4.11109e-06	4.83905e-05	4.03213	NOS2
238063_at	1.82998	6.14275	7.2369	1.90883e-08	6.32133e-07	9.31064	TMEM154
202270_at	1.82615	9.7206	4.97332	1.74405e-05	0.000157874	2.62022	GBP1
204115_at	1.82552	8.43117	7.31639	1.51059e-08	5.26059e-07	9.54096	GNG11
229543_at	1.82148	6.11247	5.15737	9.99966e-06	0.000100061	3.163	RP1-93H18.6
242020_s_at	1.81531	6.37555	6.56483	1.41095e-07	3.11984e-06	7.34222	ZBP1
209821_at	1.80558	6.63173	4.86544	2.41405e-05	0.000207244	2.30345	IL33
209071_s_at	1.80252	9.61794	5.4129	4.60852e-06	5.32033e-05	3.92034	RGS5
240890_at	1.79944	7.03665	7.35054	1.36639e-08	4.86693e-07	9.63971	LOC643733
210147_at	1.79667	5.62082	6.42468	2.15034e-07	4.35283e-06	6.92786	ART3
211748_x_at	1.78813	9.99705	4.76001	3.31395e-05	0.000265752	1.9951	PTGDS
218723_s_at	1.78717	8.32059	6.16397	4.72284e-07	8.19081e-06	6.15456	RGCC
227702_at	1.77968	4.8704	9.75709	1.62903e-11	3.11144e-09	16.2542	CYP4X1
207214_at	1.77878	12.2997	4.66026	4.4681e-05	0.000339344	1.70462	SPINK4
213358_at	1.77848	6.70839	6.81857	6.60173e-08	1.69699e-06	8.08942	MTCL1
226103_at	1.77519	6.69693	7.26932	1.73494e-08	5.83741e-07	9.40465	NEXN
228339_at	1.76749	7.48901	7.91388	2.65659e-09	1.37807e-07	11.2515	ECSCR
202887_s_at	1.76738	9.57053	8.08358	1.63321e-09	9.44928e-08	11.7302	DDIT4
227295_at	1.76498	6.15986	6.01349	7.44771e-07	1.18594e-05	5.70719	IKBIP
210511_s_at	1.7561	5.91064	6.80719	6.82992e-08	1.74417e-06	8.05599	INHBA
228186_s_at	1.74816	6.63623	4.42442	9.01793e-05	0.000605771	1.02352	RSPO3
223447_at	1.74563	11.9394	4.67556	4.26823e-05	0.00032651	1.74909	REG4
204464_s_at	1.74369	6.63231	5.85236	1.2139e-06	1.78209e-05	5.22769	EDNRA
204158_s_at	1.72832	9.34835	15.846	1.57739e-17	4.31219e-13	29.5951	TCIRG1
221286_s_at	1.72737	9.77414	5.42223	4.47987e-06	5.20449e-05	3.94805	MZB1
219410_at	1.71958	7.56077	6.06838	6.30693e-07	1.03274e-05	5.87045	TMEM45A
213293_s_at	1.71914	9.82127	7.01113	3.72207e-08	1.08304e-06	8.65336	TRIM22
201438_at	1.71854	10.6137	6.3086	3.05113e-07	5.78034e-06	6.5839	COL6A3
226834_at	1.71775	7.69219	6.21581	4.03771e-07	7.23098e-06	6.30856	CLMP
209955_s_at	1.71199	5.92506	5.68321	2.02842e-06	2.71756e-05	4.72415	FAP
230147_at	1.69858	6.69224	4.74826	3.43278e-05	0.000273039	1.96083	F2RL2
221011_s_at	1.69181	7.88179	7.40572	1.16215e-08	4.24736e-07	9.79907	LBH
229667_s_at	1.6879	5.38001	6.28162	3.30992e-07	6.15334e-06	6.50388	HOXB8
226001_at	1.68705	8.08721	6.57346	1.37484e-07	3.06405e-06	7.36772	KLHL5
226621_at	1.68532	7.71299	5.70713	1.88635e-06	2.56366e-05	4.79534	OSMR
207158_at	1.68477	8.17472	4.84607	2.5589e-05	0.000217113	2.24671	APOBEC1
226322_at	1.67914	7.29245	6.45292	1.97515e-07	4.06593e-06	7.01142	TMTC1
202112_at	1.66822	8.63714	7.29218	1.62208e-08	5.55379e-07	9.47086	VWF
228617_at	1.66787	8.61719	6.0698	6.27995e-07	1.02955e-05	5.87466	XAF1
213125_at	1.66698	6.31062	6.37643	2.48672e-07	4.88893e-06	6.78497	OLFML2B
209278_s_at	1.6642	6.66473	2.81481	0.00796348	0.0244689	-3.23434	TFPI2
205943_at	1.6629	7.53512	4.00765	0.00030586	0.00166347	-0.154822	TDO2
205990_s_at	1.66275	8.46011	4.85873	2.46324e-05	0.000210443	2.28381	WNT5A
219584_at	1.66134	6.07319	5.70362	1.90654e-06	2.58596e-05	4.7849	PLA1A
201666_at	1.66053	11.4982	5.55569	2.9876e-06	3.72258e-05	4.34471	TIMP1
205568_at	1.65531	7.26981	3.9024	0.000414272	0.00213582	-0.446051	AQP9
204748_at	1.64783	6.58583	3.2433	0.00260088	0.0097366	-2.19191	PTGS2
201315_x_at	1.64713	11.4737	8.04849	1.80558e-09	1.02195e-07	11.6315	IFITM2
211980_at	1.64462	9.928	7.38569	1.23246e-08	4.46551e-07	9.74125	COL4A1
229723_at	1.64055	7.76901	4.52138	6.76196e-05	0.000476185	1.30248	TAGAP
227860_at	1.6336	6.19614	5.58633	2.72215e-06	3.44933e-05	4.43587	CPXM1
225381_at	1.63119	5.29219	5.04193	1.41773e-05	0.000133232	2.82225	MIR100HG
228665_at	1.63105	7.27205	7.18807	2.20458e-08	7.12807e-07	9.16885	CYYR1
210164_at	1.6299	7.04786	4.30591	0.000127991	0.000809103	0.684801	GZMB
227525_at	1.62851	9.08614	6.25327	3.60571e-07	6.61176e-06	6.41976	GLCCI1
226237_at	1.62574	5.7859	4.29666	0.000131527	0.000827148	0.658471	COL8A1
221729_at	1.62341	9.5842	6.53389	1.54831e-07	3.35396e-06	7.25086	COL5A2
202504_at	1.62294	7.94577	5.27637	6.97308e-06	7.46093e-05	3.51525	TRIM29
222549_at	1.62258	7.17067	5.74286	1.69244e-06	2.34027e-05	4.9017	CLDN1
203915_at	1.62029	8.08303	2.95355	0.00558599	0.0183314	-2.90628	CXCL9
204580_at	1.61478	11.401	4.01943	0.000295605	0.00161622	-0.122044	MMP12
217878_s_at	1.61132	8.35078	8.58378	3.97103e-10	3.17438e-08	13.1207	CDC27
206390_x_at	1.60762	7.17767	5.78472	1.49048e-06	2.10574e-05	5.02633	PF4
238029_s_at	1.60499	7.48821	5.74387	1.68723e-06	2.3347e-05	4.90473	SLC16A14
224444_s_at	1.60205	7.04377	5.88696	1.09296e-06	1.63317e-05	5.33067	LINC00467
224414_s_at	1.59891	6.87359	5.65849	2.18655e-06	2.89256e-05	4.65057	CARD6
229450_at	1.59872	8.92711	3.71016	0.000716468	0.00335666	-0.970076	IFIT3
237056_at	1.59601	6.05047	6.12778	5.26908e-07	8.95514e-06	6.04705	INSC
202834_at	1.59167	7.59835	5.76403	1.5871e-06	2.21816e-05	4.96473	AGT
221969_at	1.59092	6.4977	3.16629	0.00319625	0.0115617	-2.38541	PAX5
205027_s_at	1.5898	6.49329	7.34871	1.37373e-08	4.88988e-07	9.63444	MAP3K8
204677_at	1.58936	6.50273	6.23885	3.76628e-07	6.82537e-06	6.37694	CDH5
224342_x_at	1.58656	10.6183	3.93078	0.000381819	0.0019977	-0.367811	BMS1P20
223987_at	1.58626	6.3224	4.98454	1.68601e-05	0.000153612	2.65322	CHRDL2
204269_at	1.58204	8.50027	5.50948	3.43757e-06	4.18222e-05	4.20731	PIM2
221898_at	1.58158	7.24196	5.49472	3.59504e-06	4.33331e-05	4.16345	PDPN
227628_at	1.58032	7.43857	7.56419	7.31308e-09	3.01202e-07	10.255	GPX8
205476_at	1.57791	10.2422	5.94087	9.28135e-07	1.42785e-05	5.49111	CCL20
227013_at	1.57521	8.66346	8.60908	3.69996e-10	3.01034e-08	13.1902	LATS2
226425_at	1.57011	6.31951	6.28138	3.31234e-07	6.15367e-06	6.50316	CLIP4
213001_at	1.56923	8.39957	5.58137	2.7635e-06	3.49189e-05	4.4211	ANGPTL2
225954_s_at	1.56557	8.6282	9.93316	1.02442e-11	2.22262e-09	16.7082	MIDN
229265_at	1.56187	9.33996	9.16991	7.87822e-11	9.20388e-09	14.7092	SKI
204015_s_at	1.55869	6.8297	5.48076	3.75074e-06	4.49276e-05	4.12193	DUSP4
205044_at	1.55839	5.305	7.61974	6.221e-09	2.63915e-07	10.4142	GABRP
217996_at	1.55699	8.31069	5.39735	4.83133e-06	5.52622e-05	3.87413	PHLDA1
219778_at	1.55606	4.77676	8.27881	9.37095e-10	6.15624e-08	12.2766	ZFPM2
212768_s_at	1.54704	13.1398	5.18734	9.1322e-06	9.28441e-05	3.25164	OLFM4
202464_s_at	1.54694	8.70278	5.92074	9.86541e-07	1.50332e-05	5.43121	PFKFB3
209087_x_at	1.54586	7.20357	7.25017	1.83561e-08	6.11219e-07	9.34913	MCAM
204070_at	1.54415	9.72681	6.35001	2.69285e-07	5.22097e-06	6.70668	RARRES3
228128_x_at	1.53854	7.02195	4.42887	8.89982e-05	0.000599406	1.03629	PAPPA
209406_at	1.53825	6.08821	5.2482	7.59459e-06	7.98989e-05	3.43179	BAG2
213094_at	1.53734	8.3701	6.1099	5.56205e-07	9.37439e-06	5.99389	GPR126
205352_at	1.53566	5.81365	5.05852	1.34841e-05	0.000128054	2.87116	SERPINI1
204083_s_at	1.52999	8.80426	6.55372	1.45882e-07	3.20454e-06	7.30941	TPM2
204563_at	1.52817	7.7418	3.53022	0.00118647	0.00509384	-1.45022	SELL
228176_at	1.52511	6.87538	5.22713	8.09521e-06	8.42576e-05	3.36941	S1PR3
226435_at	1.52469	6.89946	4.70228	3.94015e-05	0.000305658	1.82681	PAPLN
238021_s_at	1.52389	4.45924	5.51875	3.34212e-06	4.08702e-05	4.23488	CRNDE
205692_s_at	1.5232	7.59408	4.75286	3.38578e-05	0.000270205	1.97424	CD38
205825_at	1.51812	6.66784	3.77274	0.00060002	0.00290577	-0.80068	PCSK1
201185_at	1.51455	8.39644	7.02996	3.51978e-08	1.03687e-06	8.70836	HTRA1
207734_at	1.51391	7.36245	4.44088	8.58847e-05	0.000581608	1.07077	LAX1
205619_s_at	1.51137	6.32166	5.91557	1.00214e-06	1.52285e-05	5.41581	MEOX1
201195_s_at	1.50953	7.00922	6.34229	2.75631e-07	5.32702e-06	6.68378	SLC7A5
209487_at	1.50837	8.5566	7.58908	6.80166e-09	2.84313e-07	10.3263	RBPMS
227399_at	1.50823	5.1973	4.87089	2.37473e-05	0.000204502	2.31945	VGLL3
203988_s_at	1.50816	8.50263	7.89209	2.82846e-09	1.44799e-07	11.1899	FUT8
206207_at	1.50816	8.01834	3.8342	0.000503641	0.00251567	-0.63319	CLC
201792_at	1.50641	8.57549	6.92961	4.74228e-08	1.31683e-06	8.41496	AEBP1
227614_at	1.50479	8.70293	4.97601	1.72994e-05	0.000156883	2.62814	HKDC1
229041_s_at	1.50032	6.85046	4.91076	2.10608e-05	0.000185158	2.43639	ITGB2-AS1
1556190_s_at	1.49398	4.52976	4.99472	1.635e-05	0.000149788	2.68318	LOC100507516
225987_at	1.49343	6.76671	4.1905	0.000179628	0.00106775	0.357595	STEAP4
224451_x_at	1.49232	7.90773	6.11475	5.48099e-07	9.2706e-06	6.00831	ARHGAP9
204279_at	1.49112	10.3634	6.28788	3.24801e-07	6.06551e-06	6.52244	PSMB9
204622_x_at	1.49109	6.87981	4.34903	0.000112707	0.000727019	0.807738	NR4A2
229584_at	1.4892	5.80214	5.62813	2.39765e-06	3.12197e-05	4.56024	LRRK2
208335_s_at	1.48884	7.70408	5.98832	8.03781e-07	1.26502e-05	5.63232	ACKR1
212977_at	1.48115	7.86437	5.83111	1.29475e-06	1.87673e-05	5.16443	ACKR3
204468_s_at	1.48052	5.72917	6.66418	1.04743e-07	2.46527e-06	7.63528	TIE1
229390_at	1.4797	8.88556	4.29421	0.000132479	0.000831702	0.651501	FAM26F
228058_at	1.47651	9.13436	7.11749	2.71589e-08	8.43222e-07	8.96355	ZG16B
223509_at	1.47507	6.37825	5.96099	8.73214e-07	1.35364e-05	5.55098	CLDN2
201061_s_at	1.47229	10.5792	7.27226	1.72001e-08	5.80507e-07	9.41316	STOM
206442_at	1.47028	4.54774	4.81389	2.81885e-05	0.000233764	2.15253	SEMG1
226771_at	1.46743	7.66027	6.10489	5.64699e-07	9.49121e-06	5.97901	ATP8B2
203324_s_at	1.46376	7.77438	6.51648	1.6315e-07	3.49402e-06	7.19939	CAV2
209695_at	1.46336	6.93886	4.73399	3.58287e-05	0.000282697	1.91922	PTP4A3
219857_at	1.45945	4.76224	6.30183	3.11406e-07	5.8731e-06	6.56383	PLEKHS1
227727_at	1.45807	6.87192	6.0892	5.92165e-07	9.84989e-06	5.93236	MRGPRF
227342_s_at	1.45772	7.5622	6.9613	4.31578e-08	1.2189e-06	8.50771	MYEOV
221653_x_at	1.4565	8.38617	7.32841	1.45816e-08	5.12675e-07	9.57573	APOL2
203477_at	1.45632	9.3519	5.31137	6.27088e-06	6.83942e-05	3.61903	COL15A1
206115_at	1.45552	6.82406	4.15291	0.000200499	0.00117244	0.251618	EGR3
231769_at	1.45388	8.38898	6.55443	1.45571e-07	3.19899e-06	7.31151	FBXO6
205009_at	1.45268	12.5749	4.78589	3.0662e-05	0.00024975	2.07069	TFF1
204595_s_at	1.45185	6.71411	4.14534	0.000204981	0.00119456	0.23031	STC1
212912_at	1.45046	7.53854	7.93961	2.46717e-09	1.30789e-07	11.3243	RPS6KA2
226769_at	1.44944	6.27144	5.57511	2.81648e-06	3.54165e-05	4.40249	FIBIN
226311_at	1.44723	6.24703	4.53476	6.49796e-05	0.000460083	1.3411	ADAMTS2
207030_s_at	1.44549	7.94818	4.99553	1.63101e-05	0.000149498	2.68556	CSRP2
243780_at	1.44405	6.56243	2.90202	0.00637825	0.020451	-3.02926	CTA-250D10.23
228636_at	1.44396	6.51372	4.99239	1.64651e-05	0.000150641	2.67634	BHLHE22
202450_s_at	1.44385	9.51782	4.82187	2.752e-05	0.000229648	2.17589	CTSK
203921_at	1.44353	7.81019	4.8148	2.81111e-05	0.000233299	2.15521	CHST2
200665_s_at	1.43993	10.5894	6.13421	5.16761e-07	8.82107e-06	6.06615	SPARC
200629_at	1.43856	10.5446	5.8896	1.08425e-06	1.62192e-05	5.33852	WARS
244313_at	1.43665	6.4466	4.56977	5.85443e-05	0.000423401	1.44226	CR1
202912_at	1.43346	10.4877	7.74996	4.2634e-09	1.97043e-07	10.7861	ADM
212203_x_at	1.4329	12.3719	8.49612	5.0767e-10	3.86048e-08	12.8793	IFITM3
222062_at	1.43144	6.56273	6.84198	6.15649e-08	1.6006e-06	8.15813	IL27RA
209719_x_at	1.42557	5.00063	3.39761	0.00171068	0.0068763	-1.7969	SERPINB3
202422_s_at	1.42213	7.29746	3.80749	0.000543518	0.00267527	-0.706109	ACSL4
213348_at	1.42147	7.27753	6.52856	1.57331e-07	3.396e-06	7.2351	CDKN1C
204334_at	1.42047	6.96285	7.50273	8.74961e-09	3.4073e-07	10.0785	KLF7
236565_s_at	1.42013	5.55465	7.01655	3.66274e-08	1.07148e-06	8.66918	LARP6
227677_at	1.41931	7.71748	5.28986	6.69357e-06	7.21148e-05	3.55525	JAK3
205269_at	1.41435	8.08754	5.35106	5.55972e-06	6.20109e-05	3.73675	LCP2
232277_at	1.41161	5.29554	6.0885	5.93419e-07	9.85876e-06	5.93028	SLC28A3
209505_at	1.4111	6.77167	6.41401	2.22055e-07	4.47012e-06	6.89627	NR2F1
206211_at	1.41045	4.89175	3.06835	0.00414164	0.0142957	-2.62777	SELE
212097_at	1.4074	9.7972	6.05177	6.63229e-07	1.07595e-05	5.82105	CAV1
213326_at	1.40701	7.41141	4.96413	1.79308e-05	0.00016159	2.59319	VAMP1
214723_x_at	1.40655	5.35352	6.68676	9.78923e-08	2.33011e-06	7.70182	ANKRD36
225016_at	1.40651	7.12937	6.40852	2.25758e-07	4.52303e-06	6.88001	APCDD1
213592_at	1.40492	8.11793	6.59302	1.29648e-07	2.92068e-06	7.42545	APLNR
205612_at	1.40365	4.77067	4.41342	9.31658e-05	0.000621428	0.991978	MMRN1
219693_at	1.40292	6.24941	6.40305	2.29509e-07	4.58306e-06	6.86381	AGPAT4
203549_s_at	1.40244	6.59603	7.51469	8.44925e-09	3.32121e-07	10.1128	LPL
229625_at	1.40165	6.89865	4.38181	0.000102304	0.000671644	0.901424	GBP5
1552701_a_at	1.3992	9.97333	6.91239	4.99162e-08	1.36527e-06	8.36453	CARD16
220330_s_at	1.39724	8.6942	4.65523	4.53594e-05	0.000343589	1.68999	SAMSN1
217764_s_at	1.39491	9.29443	6.72964	8.61068e-08	2.09893e-06	7.82803	RAB31
206398_s_at	1.39472	7.54129	3.7272	0.000682755	0.00322789	-0.924073	CD19
213262_at	1.39214	6.37405	5.97052	8.48334e-07	1.32371e-05	5.57936	SACS
228754_at	1.39192	7.95925	5.20243	8.72415e-06	8.94083e-05	3.2963	SLC6A6
218656_s_at	1.39095	8.10066	6.39052	2.38334e-07	4.72025e-06	6.82671	LHFP
214476_at	1.39056	8.05774	3.53452	0.00117237	0.0050448	-1.43887	TFF2
221748_s_at	1.38982	9.14105	6.10999	5.56065e-07	9.37439e-06	5.99414	TNS1
219888_at	1.38638	6.89184	4.67389	4.28965e-05	0.000327702	1.74422	SPAG4
202667_s_at	1.38189	8.25053	10.9944	6.81435e-13	4.04973e-10	19.3541	SLC39A7
213170_at	1.37851	6.22276	5.37404	5.18539e-06	5.85888e-05	3.80494	GPX7
227623_at	1.37828	6.47135	5.89327	1.07223e-06	1.60751e-05	5.34946	CACNA2D1
203675_at	1.37702	9.59855	7.50757	8.62682e-09	3.3739e-07	10.0924	NUCB2
224791_at	1.37341	8.62627	6.73709	8.42091e-08	2.06556e-06	7.84995	ASAP1
236798_at	1.3719	6.96677	7.53562	7.9485e-09	3.19312e-07	10.173	LINC00888
1556499_s_at	1.37046	12.2057	6.98162	4.06294e-08	1.16294e-06	8.56712	COL1A1
213429_at	1.36312	6.45501	6.01345	7.44857e-07	1.18594e-05	5.70707	BICC1
202998_s_at	1.36001	8.41394	5.62233	2.44029e-06	3.16168e-05	4.54297	LOXL2
208998_at	1.35889	10.2577	6.5991	1.27304e-07	2.87855e-06	7.44339	UCP2
235291_s_at	1.35809	6.1396	6.47335	1.85736e-07	3.87887e-06	7.07188	FLJ32255
206247_at	1.35714	7.47415	5.87819	1.12241e-06	1.67124e-05	5.30457	MICB
221345_at	1.35163	5.51239	4.55744	6.07354e-05	0.000435617	1.40661	FFAR2
227370_at	1.35073	6.6166	6.14258	5.03845e-07	8.64106e-06	6.09101	FAM171B
206584_at	1.35007	8.98028	4.1419	0.000207051	0.00120533	0.220632	LY96
231093_at	1.34852	6.29866	3.11703	0.00364273	0.0128652	-2.50784	FCRL3
204205_at	1.34828	8.46268	4.71205	3.82643e-05	0.000298531	1.85528	APOBEC3G
222446_s_at	1.34716	10.3088	7.90182	2.75034e-09	1.41513e-07	11.2174	BACE2
211783_s_at	1.34689	8.16174	9.70331	1.87845e-11	3.50526e-09	16.1147	MTA1
1552767_a_at	1.34261	5.88572	6.81399	6.6926e-08	1.7147e-06	8.07597	HS6ST2
227862_at	1.34061	6.08007	6.63483	1.1437e-07	2.63847e-06	7.54878	TRNP1
219427_at	1.34059	5.91136	7.31189	1.53069e-08	5.30953e-07	9.52794	FAT4
204698_at	1.33974	10.4576	6.46896	1.88208e-07	3.91862e-06	7.05888	ISG20
206049_at	1.33806	7.09967	5.67015	2.1105e-06	2.80758e-05	4.68527	SELP
217838_s_at	1.33766	7.9711	6.08892	5.92669e-07	9.85468e-06	5.93152	EVL
205694_at	1.33718	5.84974	3.88419	0.000436502	0.00223092	-0.496156	TYRP1
204939_s_at	1.33451	6.55931	4.44163	8.56953e-05	0.000580522	1.07291	PLN
203910_at	1.33373	7.38431	5.09243	1.21706e-05	0.000117858	2.97118	ARHGAP29
203002_at	1.33322	7.35306	7.39598	1.19581e-08	4.34426e-07	9.77096	AMOTL2
236193_at	1.33288	6.29302	6.24137	3.7377e-07	6.78031e-06	6.38443	HIST1H2BC
230673_at	1.3325	4.86061	3.9518	0.000359392	0.00189944	-0.309723	PKHD1L1
228737_at	1.3321	5.42148	4.80954	2.85591e-05	0.000236121	2.13982	TOX2
202628_s_at	1.33206	6.60449	3.65521	0.000836541	0.00381531	-1.11782	SERPINE1
213428_s_at	1.33024	10.3331	6.87349	5.60452e-08	1.49113e-06	8.25057	COL6A1
204733_at	1.32926	5.77971	3.80568	0.000546334	0.00268671	-0.711052	KLK6
231202_at	1.32831	4.4856	4.36696	0.000106892	0.0006965	0.858975	ALDH1L2
226603_at	1.32756	8.9623	4.97858	1.71657e-05	0.000155851	2.6357	SAMD9L
216565_x_at	1.32607	9.16721	8.34761	7.7133e-10	5.27815e-08	12.468	RP4-781L3.1
221218_s_at	1.32603	8.90197	6.68247	9.91584e-08	2.3541e-06	7.68918	TPK1
217028_at	1.32597	8.97797	3.50606	0.00126876	0.00538379	-1.51386	CXCR4
228325_at	1.32583	6.71361	6.63272	1.15097e-07	2.65078e-06	7.54255	SPIDR
227134_at	1.32292	8.0116	6.52098	1.60958e-07	3.45654e-06	7.21269	SYTL1
226225_at	1.31957	7.35707	4.63972	4.75111e-05	0.000356187	1.64497	MCC
205237_at	1.31847	6.07518	4.71661	3.77454e-05	0.000295029	1.86855	FCN1
227458_at	1.31841	7.25732	3.76009	0.000621971	0.0029914	-0.835016	CD274
227923_at	1.31722	6.5689	7.2162	2.02895e-08	6.65066e-07	9.25056	SHANK3
226051_at	1.31555	8.95929	7.27488	1.70678e-08	5.78179e-07	9.42076	SELM
209960_at	1.31438	5.75202	3.4473	0.00149242	0.00613726	-1.66776	HGF
205559_s_at	1.31365	7.68845	6.92309	4.83513e-08	1.33126e-06	8.39588	PCSK5
203708_at	1.31141	7.53554	4.16157	0.000195492	0.00114696	0.275996	PDE4B
205569_at	1.30918	7.53364	3.35031	0.00194672	0.00765843	-1.91899	LAMP3
219117_s_at	1.30727	11.1811	5.33828	5.77956e-06	6.3993e-05	3.69882	FKBP11
227099_s_at	1.30647	9.30546	4.06951	0.000255642	0.00143548	0.0176404	C11orf96
205901_at	1.30506	6.92125	4.53269	6.53823e-05	0.000462455	1.33511	PNOC
228423_at	1.30411	5.47248	5.07994	1.26388e-05	0.000121531	2.93434	MAP9
207651_at	1.30407	6.5716	4.88617	2.26797e-05	0.000196714	2.36425	GPR171
218731_s_at	1.30247	7.42856	9.84042	1.30727e-11	2.65706e-09	16.4696	VWA1
232235_at	1.30239	4.73312	5.46342	3.95348e-06	4.68988e-05	4.0704	DSEL
226545_at	1.30229	6.17164	4.22555	0.000162095	0.000981756	0.456676	CD109
204639_at	1.29988	7.14093	6.11115	5.54103e-07	9.35338e-06	5.99761	ADA
219911_s_at	1.29792	7.94579	6.95606	4.38348e-08	1.23349e-06	8.49239	SLCO4A1
203021_at	1.29648	10.1482	5.12472	1.10379e-05	0.000108797	3.06654	SLPI
207610_s_at	1.29583	6.3134	4.36402	0.000107825	0.000701741	0.850572	EMR2
215465_at	1.29573	4.38794	4.23088	0.000159579	0.000969871	0.471777	ABCA12
220940_at	1.29539	7.4733	5.83977	1.2612e-06	1.83864e-05	5.19019	ANKRD36B
210538_s_at	1.29292	9.7809	5.22125	8.24063e-06	8.54946e-05	3.35201	BIRC3
209770_at	1.29274	9.35542	8.54161	4.46862e-10	3.50534e-08	13.0047	BTN3A1
204136_at	1.29036	7.35174	4.86602	2.40978e-05	0.000207031	2.30518	COL7A1
209081_s_at	1.28957	7.62072	5.42967	4.37987e-06	5.10922e-05	3.97014	COL18A1
219371_s_at	1.28784	8.69198	6.0157	7.39806e-07	1.17892e-05	5.71375	KLF2
201849_at	1.28776	7.87196	5.97411	8.39167e-07	1.31168e-05	5.59002	BNIP3
201649_at	1.28561	9.51799	5.21456	8.40934e-06	8.68348e-05	3.33221	UBE2L6
206025_s_at	1.28368	6.88931	2.74541	0.00948033	0.0282073	-3.39473	TNFAIP6
213693_s_at	1.28237	11.4004	8.40296	6.5977e-10	4.65801e-08	12.6216	MUC1
205656_at	1.28206	6.94308	5.85611	1.2002e-06	1.7659e-05	5.23882	PCDH17
224406_s_at	1.28171	7.69003	4.31029	0.000126351	0.000800958	0.697264	FCRL5
210118_s_at	1.27612	5.20736	4.03509	0.00028249	0.00155711	-0.0784187	IL1A
218698_at	1.27538	10.4579	6.38807	2.40104e-07	4.7461e-06	6.81944	APIP
224726_at	1.2738	9.02477	7.4729	9.54678e-09	3.63996e-07	9.99264	MIB1
226099_at	1.2718	9.09291	4.79588	2.97557e-05	0.000243985	2.09988	ELL2
228702_at	1.27156	6.06456	6.11382	5.49644e-07	9.28708e-06	6.00555	LINC-PINT
214084_x_at	1.26917	7.33397	5.56952	2.86474e-06	3.5949e-05	4.38585	NCF1
225541_at	1.26855	10.0074	7.65063	5.68674e-09	2.4451e-07	10.5026	RPL22L1
205159_at	1.26842	9.19006	4.65056	4.59965e-05	0.000347535	1.67644	CSF2RB
201694_s_at	1.26814	9.89865	4.05906	0.000263516	0.00147183	-0.0115443	EGR1
208782_at	1.26806	10.1158	6.79418	7.10041e-08	1.79896e-06	8.01777	FSTL1
1554547_at	1.26746	6.06118	4.16969	0.000190903	0.00112329	0.298891	FAM13C
207186_s_at	1.26698	9.22392	8.23156	1.0715e-09	6.78057e-08	12.1448	BPTF
229721_x_at	1.2645	9.09306	4.47252	7.819e-05	0.000537741	1.1617	DERL3
209205_s_at	1.2639	9.42976	7.36424	1.31252e-08	4.70229e-07	9.67931	LMO4
37145_at	1.26331	6.98693	4.5733	5.79307e-05	0.000419796	1.45249	GNLY
204797_s_at	1.26051	6.67601	5.34554	5.6537e-06	6.28796e-05	3.72036	EML1
201170_s_at	1.25996	9.76253	7.71333	4.74056e-09	2.12451e-07	10.6817	BHLHE40
212354_at	1.25727	7.89185	5.05785	1.35114e-05	0.000128201	2.86919	SULF1
211429_s_at	1.2562	11.9605	5.66515	2.14278e-06	2.84498e-05	4.67039	SERPINA1
205927_s_at	1.25564	9.43699	3.58023	0.00103219	0.00453161	-1.31787	CTSE
230748_at	1.25493	5.11025	5.09539	1.20621e-05	0.000117036	2.97992	SLC16A6
212501_at	1.25346	10.7284	6.84695	6.06587e-08	1.58155e-06	8.17272	CEBPB
214453_s_at	1.25321	6.82575	3.43247	0.00155459	0.00634354	-1.70639	IFI44
205483_s_at	1.25268	9.32348	4.04297	0.000276111	0.00152813	-0.0564542	ISG15
213069_at	1.25155	8.55577	5.37287	5.2038e-06	5.87482e-05	3.80147	HEG1
218871_x_at	1.24996	8.00818	5.25574	7.42299e-06	7.85013e-05	3.45413	CSGALNACT2
218872_at	1.24751	6.53012	6.32469	2.90654e-07	5.55842e-06	6.63162	TESC
243648_at	1.24428	5.69017	8.67007	3.12111e-10	2.65391e-08	13.3574	ZBED6
213424_at	1.2442	4.15985	6.54949	1.47746e-07	3.23509e-06	7.29692	KIAA0895
221558_s_at	1.24391	7.67283	4.70403	3.91946e-05	0.000304355	1.83193	LEF1
201744_s_at	1.24257	11.2447	5.55248	3.01683e-06	3.75222e-05	4.33517	LUM
209183_s_at	1.24181	7.69647	5.91114	1.01567e-06	1.53955e-05	5.40265	C10orf10
222162_s_at	1.24178	7.4049	4.1328	0.000212621	0.00123264	0.195052	ADAMTS1
204606_at	1.23995	7.61563	2.50139	0.0172053	0.0456984	-3.93772	CCL21
205590_at	1.23834	6.89414	4.34899	0.00011272	0.000727019	0.807632	RASGRP1
232113_at	1.23629	5.47726	4.77774	3.14217e-05	0.00025478	2.04687	AK021804
206513_at	1.2352	6.71051	3.51338	0.00124324	0.00529395	-1.49459	AIM2
238017_at	1.23486	8.65014	3.30268	0.00221566	0.00850889	-2.04103	SDR16C5
206618_at	1.23435	6.16597	5.86177	1.17974e-06	1.74142e-05	5.25569	IL18R1
229310_at	1.23253	7.22627	6.52407	1.59467e-07	3.43127e-06	7.22184	KLHL29
226895_at	1.23228	9.4095	9.51735	3.08351e-11	5.0027e-09	15.6291	NFIC
1556183_at	1.23223	7.61326	4.36878	0.00010632	0.0006938	0.86417	ANKRD36BP2
205349_at	1.23072	7.50461	5.31506	6.20127e-06	6.77431e-05	3.62994	GNA15
206420_at	1.23058	7.23967	4.88121	2.30211e-05	0.000199095	2.3497	IGSF6
229560_at	1.22947	7.01512	3.72242	0.000692055	0.00326388	-0.936988	TLR8
205479_s_at	1.22918	8.4048	4.75172	3.39738e-05	0.000270854	1.97091	PLAU
204268_at	1.22777	6.37386	5.68232	2.0339e-06	2.72424e-05	4.72151	S100A2
216876_s_at	1.2265	4.26307	4.00161	0.000311252	0.00168927	-0.171615	IL17A
226676_at	1.22643	5.51984	5.4587	4.01047e-06	4.74719e-05	4.05638	ZNF521
213413_at	1.22615	6.42415	5.61378	2.50445e-06	3.2295e-05	4.51754	STON1
212886_at	1.22576	7.12721	6.08884	5.92813e-07	9.85468e-06	5.93128	CCDC69
219091_s_at	1.22564	6.70975	5.69024	1.9856e-06	2.67132e-05	4.74507	MMRN2
210143_at	1.22502	5.39003	3.93272	0.000379695	0.00198944	-0.362459	ANXA10
228071_at	1.22429	8.19767	4.73839	3.53592e-05	0.000279859	1.93205	GIMAP7
219955_at	1.22421	8.32298	3.30661	0.00219216	0.00843348	-2.03098	L1TD1
229934_at	1.22325	6.16406	5.49865	3.5525e-06	4.28865e-05	4.1751	mir-223
238623_at	1.22225	5.52004	3.96494	0.00034603	0.00184075	-0.273353	RP3-428L16.2
221698_s_at	1.22174	7.79156	5.73277	1.74506e-06	2.40451e-05	4.87168	CLEC7A
222847_s_at	1.2213	9.24497	4.40868	9.44843e-05	0.000628306	0.978374	EGLN3
219213_at	1.22083	7.50939	6.18013	4.49751e-07	7.88905e-06	6.20259	JAM2
202878_s_at	1.21917	9.08795	4.69443	4.0338e-05	0.000311684	1.80398	CD93
1561254_at	1.2188	4.73453	3.98781	0.000323917	0.00174364	-0.209933	LOC340340
209686_at	1.2167	6.1046	4.61166	5.16665e-05	0.000381945	1.56356	S100B
227148_at	1.2159	5.37248	5.59798	2.62753e-06	3.35391e-05	4.47053	PLEKHH2
214022_s_at	1.21586	12.0099	6.50392	1.69425e-07	3.59739e-06	7.16227	IFITM1
201150_s_at	1.21551	8.79986	4.18189	0.000184214	0.00109059	0.333283	TIMP3
201809_s_at	1.2133	8.02403	6.93637	4.64778e-08	1.29586e-06	8.43477	ENG
234491_s_at	1.21127	8.11265	9.31633	5.29564e-11	6.97684e-09	15.0989	SAV1
225502_at	1.21027	7.67601	4.37279	0.000105067	0.000686733	0.875639	DOCK8
228258_at	1.20742	7.59019	5.57861	2.78668e-06	3.51387e-05	4.41291	TBC1D10C
204971_at	1.20597	7.63138	4.34374	0.000114482	0.00073656	0.792633	CSTA
228869_at	1.2051	6.72686	4.61337	5.1403e-05	0.000380357	1.56852	SNX20
214247_s_at	1.2037	9.2052	6.10078	5.7178e-07	9.58072e-06	5.96676	DKK3
242521_at	1.20322	7.72365	4.9028	2.15723e-05	0.000188872	2.41301	LOC100505812
223218_s_at	1.20304	11.1659	7.29417	1.61259e-08	5.53126e-07	9.47664	NFKBIZ
204446_s_at	1.2029	9.15019	5.45239	4.0881e-06	4.81579e-05	4.03762	ALOX5
230256_at	1.20263	6.97935	4.71025	3.84715e-05	0.000299634	1.85003	RUSC1-AS1
210619_s_at	1.19947	7.44246	4.18874	0.000180555	0.00107233	0.352629	HYAL1
213060_s_at	1.19882	6.01338	3.97975	0.000331546	0.00177945	-0.232292	CHI3L2
237753_at	1.1977	5.86303	4.30567	0.000128081	0.000809484	0.684122	IL21R
209596_at	1.19741	9.87247	4.7267	3.66209e-05	0.000287849	1.89796	MXRA5
201623_s_at	1.19712	10.4442	13.8636	9.02351e-16	4.11133e-12	25.7541	DARS
229686_at	1.19648	7.23335	4.04369	0.000275538	0.00152586	-0.0544551	P2RY8
217849_s_at	1.19539	7.76266	11.4513	2.21841e-13	2.12792e-10	20.4456	CDC42BPB
212251_at	1.19528	10.4157	7.85241	3.17108e-09	1.58481e-07	11.0773	MTDH
232024_at	1.19402	8.36322	5.03592	1.44373e-05	0.000135164	2.80452	GIMAP2
229350_x_at	1.19216	8.66643	8.28298	9.26096e-10	6.10787e-08	12.2882	PARP10
213524_s_at	1.19163	7.99059	3.30967	0.00217405	0.00837358	-2.02316	G0S2
240915_at	1.19144	4.15124	3.15229	0.00331752	0.0119313	-2.4203	IGHV1-69
208438_s_at	1.19063	7.04947	5.82293	1.32731e-06	1.91682e-05	5.14006	FGR
217967_s_at	1.18808	8.30168	4.73182	3.60635e-05	0.00028424	1.91287	FAM129A
1556643_at	1.18562	6.92963	7.92133	2.60029e-09	1.35918e-07	11.2726	LOC100507535
213541_s_at	1.18555	5.76478	5.78855	1.47329e-06	2.08468e-05	5.03771	ERG
208433_s_at	1.18481	6.6967	6.17288	4.59719e-07	8.01503e-06	6.18105	LRP8
228298_at	1.18392	6.61133	4.67899	4.22468e-05	0.000324007	1.75905	PCED1B
208502_s_at	1.18323	6.88437	6.18253	4.46501e-07	7.84714e-06	6.20972	PITX1
227353_at	1.18235	7.48261	4.71236	3.82288e-05	0.000298296	1.85618	TMC8
204612_at	1.17961	6.82973	5.25914	7.34676e-06	7.78458e-05	3.46422	PKIA
222245_s_at	1.17958	7.26707	4.93703	1.94577e-05	0.000173124	2.51354	FER1L4
202876_s_at	1.1792	7.94199	9.76778	1.5836e-11	3.06836e-09	16.2819	PBX2
219087_at	1.17703	7.09619	3.71754	0.000701686	0.00330292	-0.950181	ASPN
203757_s_at	1.17595	13.1511	9.10503	9.40269e-11	1.03857e-08	14.5356	CEACAM6
220005_at	1.17528	6.36153	4.69794	3.99159e-05	0.000309078	1.8142	P2RY13
212265_at	1.17473	8.97455	4.8446	2.5702e-05	0.000217836	2.24242	QKI
230875_s_at	1.17361	7.88487	6.84833	6.04102e-08	1.57638e-06	8.17676	ATP11A
209030_s_at	1.17205	7.89519	3.95363	0.000357501	0.00189018	-0.304661	CADM1
204201_s_at	1.17109	5.48286	7.76888	4.03626e-09	1.89102e-07	10.8399	PTPN13
227558_at	1.17108	9.6836	7.53799	7.89381e-09	3.17896e-07	10.1798	CBX4
218541_s_at	1.17082	9.18182	5.21501	8.39791e-06	8.67642e-05	3.33353	C8orf4
203989_x_at	1.17064	7.87248	6.14416	5.01447e-07	8.60804e-06	6.0957	F2R
229764_at	1.16944	4.69238	4.53419	6.50907e-05	0.000460691	1.33944	TPRG1
209685_s_at	1.16823	7.55597	3.73369	0.000670316	0.0031789	-0.906517	PRKCB
204821_at	1.16704	8.24035	6.01585	7.39469e-07	1.17873e-05	5.7142	BTN3A3
214240_at	1.16683	5.6445	5.02127	1.50903e-05	0.000140389	2.76137	GAL
200600_at	1.16572	10.155	5.57454	2.82139e-06	3.54702e-05	4.40078	MSN
201853_s_at	1.16134	9.11845	7.45235	1.01382e-08	3.82017e-07	9.93347	CDC25B
202307_s_at	1.15954	9.53312	6.19431	4.30882e-07	7.62164e-06	6.2447	TAP1
201163_s_at	1.15868	11.4702	5.90049	1.04903e-06	1.57788e-05	5.37093	IGFBP7
213543_at	1.15828	6.18745	7.04033	3.41324e-08	1.01039e-06	8.73861	SGCD
217235_x_at	1.15596	12.1319	3.76908	0.000606288	0.00293196	-0.810612	IGLL5
202391_at	1.15586	9.34471	3.96222	0.000348752	0.00185306	-0.280874	BASP1
212992_at	1.15435	6.27151	4.76373	3.27714e-05	0.000263226	2.00596	AHNAK2
222101_s_at	1.15362	7.85126	8.1514	1.3459e-09	8.18545e-08	11.9205	DCHS1
228304_at	1.15124	6.35394	5.72883	1.76606e-06	2.4255e-05	4.85995	RBM43
209651_at	1.15119	8.93309	7.29215	1.6222e-08	5.55379e-07	9.47079	TGFB1I1
218983_at	1.15012	8.02466	9.6041	2.44565e-11	4.21817e-09	15.8562	C1RL
228007_at	1.15007	7.63896	4.67453	4.28146e-05	0.000327289	1.74608	CEP85L
205404_at	1.1499	5.9675	4.48784	7.47111e-05	0.000517733	1.2058	HSD11B1
225045_at	1.14723	5.74531	4.827	2.70991e-05	0.000226801	2.1909	CCDC88A
243179_at	1.1462	5.4673	6.48269	1.80593e-07	3.79038e-06	7.09949	RP1-151F17.2
205239_at	1.14555	8.97313	4.5551	6.11607e-05	0.000438437	1.39984	AREG
221773_at	1.14437	8.67994	4.23515	0.000157593	0.000959939	0.48386	ELK3
212276_at	1.14407	8.64363	6.36605	2.56579e-07	5.01733e-06	6.7542	LPIN1
203140_at	1.14387	8.86566	4.17136	0.000189973	0.0011189	0.3036	BCL6
227726_at	1.14365	6.52692	5.97809	8.29103e-07	1.29852e-05	5.60187	RNF166
202766_s_at	1.1413	8.42206	4.59917	5.3629e-05	0.000393844	1.52737	FBN1
228167_at	1.13969	7.3519	3.39193	0.00173754	0.00696888	-1.81162	KLHL6
211470_s_at	1.13967	6.61552	2.87386	0.00685449	0.0216843	-3.0959	SULT1C2
211564_s_at	1.13841	6.60441	5.58362	2.74467e-06	3.47051e-05	4.42779	PDLIM4
204472_at	1.13785	8.19074	4.0689	0.000256093	0.00143742	0.0159445	GEM
207173_x_at	1.137	9.2997	4.74811	3.43439e-05	0.00027312	1.96038	CDH11
202465_at	1.13665	8.39285	4.66658	4.38448e-05	0.00033392	1.72298	PCOLCE
212953_x_at	1.13615	11.2892	15.0559	7.54855e-17	1.11222e-12	28.1163	CALR
204072_s_at	1.13365	6.31997	5.5282	3.24758e-06	3.98299e-05	4.26298	FRY
219386_s_at	1.13364	7.64034	5.30114	6.46852e-06	7.02276e-05	3.58869	SLAMF8
216834_at	1.13349	8.87888	3.51697	0.00123093	0.00525172	-1.48514	RGS1
1554240_a_at	1.13248	6.9198	5.00716	1.5747e-05	0.000145384	2.71982	ITGAL
219434_at	1.13191	5.92628	3.34334	0.00198401	0.00777379	-1.9369	TREM1
205499_at	1.13168	5.90811	5.73477	1.73449e-06	2.39116e-05	4.87764	SRPX2
242873_at	1.1304	6.14105	8.16584	1.29165e-09	7.92605e-08	11.961	LOC101928100
209581_at	1.12985	7.72726	4.41021	9.40572e-05	0.000626493	0.98276	PLA2G16
230741_at	1.1295	5.66807	4.45443	8.25035e-05	0.000562734	1.10967	P2RX7
230710_at	1.12881	7.21703	5.17448	9.49489e-06	9.58871e-05	3.21359	MIR210HG
222717_at	1.1274	6.20162	5.58245	2.75441e-06	3.48122e-05	4.42432	SDPR
203066_at	1.12704	8.6984	4.64376	4.69414e-05	0.000353024	1.65669	CHST15
203887_s_at	1.12626	7.33892	3.77757	0.000591839	0.002872	-0.787557	THBD
230836_at	1.12538	6.85843	4.05934	0.000263304	0.00147095	-0.0107716	ST8SIA4
227020_at	1.12511	9.01055	6.47362	1.85587e-07	3.87733e-06	7.07267	YPEL2
204000_at	1.1246	7.12664	6.51079	1.65961e-07	3.54174e-06	7.18258	GNB5
213258_at	1.12311	8.63575	4.61259	5.15225e-05	0.000381087	1.56627	TFPI
202403_s_at	1.1229	11.7473	4.1922	0.000178737	0.00106338	0.362388	COL1A2
1554447_at	1.12173	6.53361	4.59866	5.37109e-05	0.000394128	1.52588	JPX
223451_s_at	1.12119	8.82665	10.2522	4.46646e-12	1.30095e-09	17.52	CKLF
203570_at	1.12046	6.77722	4.29045	0.000133952	0.000839121	0.640815	LOXL1
226550_at	1.12013	5.40176	6.06476	6.37647e-07	1.04225e-05	5.85968	SLC9A7
219155_at	1.11997	8.27882	4.92545	2.01491e-05	0.000178117	2.47951	PITPNC1
225251_at	1.11973	8.88417	8.79575	2.20128e-10	2.02277e-08	13.7004	RAB24
227534_at	1.1189	7.46012	6.20152	4.21598e-07	7.48405e-06	6.2661	AAED1
201063_at	1.11889	10.1558	11.6567	1.35101e-13	1.58914e-10	20.9271	RCN1
229967_at	1.11876	5.78267	3.8935	0.000424997	0.00218247	-0.470553	CMTM2
207571_x_at	1.11797	7.43261	5.07147	1.29667e-05	0.000124115	2.90934	THEMIS2
203761_at	1.11601	8.84178	4.79562	2.97795e-05	0.000244114	2.0991	SLA
219359_at	1.11521	7.28111	7.68687	5.1187e-09	2.26192e-07	10.6061	ATHL1
226641_at	1.11464	7.32821	3.84037	0.000494835	0.00247803	-0.616304	ANKRD44
215565_at	1.11462	6.86428	3.59306	0.000995822	0.00440364	-1.28376	LOC101929272
203819_s_at	1.11453	4.56439	3.67418	0.000793041	0.00364887	-1.06693	IGF2BP3
224739_at	1.11449	9.98167	8.91697	1.57489e-10	1.57705e-08	14.0293	PIM3
209635_at	1.11446	9.07005	9.8795	1.17947e-11	2.44271e-09	16.5703	AP1S1
204165_at	1.11405	5.15957	7.30061	1.58235e-08	5.46525e-07	9.49527	WASF1
225973_at	1.1132	8.59339	5.25844	7.36246e-06	7.79819e-05	3.46213	TAP2
200832_s_at	1.11161	9.8857	4.24875	0.000151426	0.00092827	0.522394	SCD
204059_s_at	1.11133	9.55941	4.34161	0.000115204	0.000740682	0.786554	ME1
231880_at	1.11086	5.06143	4.90887	2.11811e-05	0.000185951	2.43084	STRIP2
209290_s_at	1.11074	9.56814	8.91143	1.59912e-10	1.59256e-08	14.0143	NFIB
203035_s_at	1.10977	6.98199	8.90522	1.62672e-10	1.61125e-08	13.9975	PIAS3
204929_s_at	1.10911	7.39489	6.51104	1.65839e-07	3.54174e-06	7.18331	VAMP5
211906_s_at	1.10876	3.94505	4.04417	0.000275151	0.0015242	-0.0531029	SERPINB4
202626_s_at	1.10863	8.94603	6.77324	7.5585e-08	1.90037e-06	7.95626	LYN
207480_s_at	1.10826	6.97432	5.37407	5.1849e-06	5.85888e-05	3.80503	MEIS2
209763_at	1.10798	7.10781	3.01013	0.00482325	0.0162424	-2.76979	CHRDL1
218223_s_at	1.1053	7.7203	6.24855	3.65753e-07	6.68155e-06	6.40573	PLEKHO1
225406_at	1.10495	9.68093	5.06115	1.33774e-05	0.000127246	2.87891	TWSG1
51200_at	1.10485	9.08639	10.8389	1.00442e-12	5.23072e-10	18.9762	C19orf60
217226_s_at	1.10441	8.01899	7.05179	3.29921e-08	9.86245e-07	8.77205	SFXN3
228150_at	1.10367	7.24716	7.34463	1.39032e-08	4.93608e-07	9.62262	SEC16B
226757_at	1.10318	7.81072	3.21584	0.0027999	0.0103541	-2.26119	IFIT2
202273_at	1.10259	7.2931	4.63725	4.78637e-05	0.000358437	1.63779	PDGFRB
232224_at	1.10103	6.6738	3.67444	0.000792475	0.00364657	-1.06625	MASP1
204970_s_at	1.10043	8.09687	9.26144	6.14388e-11	7.77585e-09	14.9531	MAFG
212386_at	1.10026	10.0457	4.64039	4.74167e-05	0.000355674	1.6469	TCF4
205207_at	1.0992	5.65994	3.18332	0.00305435	0.0111146	-2.34283	IL6
205119_s_at	1.09818	7.87158	3.70385	0.000729357	0.00340747	-0.987089	FPR1
205379_at	1.09744	7.38828	7.37982	1.25387e-08	4.53409e-07	9.7243	CBR3
203767_s_at	1.09678	8.58314	4.12755	0.000215898	0.00124833	0.180321	STS
213222_at	1.09533	7.17326	4.8639	2.42524e-05	0.000207935	2.29895	PLCB1
1555579_s_at	1.09477	7.69451	5.03817	1.43395e-05	0.00013441	2.81115	PTPRM
201578_at	1.09467	8.61416	6.22326	3.94787e-07	7.10032e-06	6.33067	PODXL
202897_at	1.09386	7.70051	6.29058	3.22167e-07	6.03108e-06	6.53044	SIRPA
1559584_a_at	1.09255	7.32835	3.21347	0.00281775	0.0104095	-2.26716	C16orf54
202672_s_at	1.0924	8.48693	4.01552	0.000298972	0.00163251	-0.132932	ATF3
209083_at	1.09209	8.85336	4.28942	0.000134361	0.000840909	0.637873	CORO1A
222593_s_at	1.08874	8.23552	7.27296	1.71645e-08	5.80019e-07	9.4152	SPATS2
233220_at	1.0862	5.55669	5.43393	4.32368e-06	5.05554e-05	3.98278	GRIN3A
232174_at	1.0862	7.7308	3.73395	0.000669826	0.00317795	-0.905818	AK025288
205206_at	1.08553	5.45047	5.55938	2.95423e-06	3.68689e-05	4.35571	KAL1
218404_at	1.0852	7.88038	3.4288	0.00157035	0.00639687	-1.71594	SNX10
203508_at	1.08388	8.50897	7.03406	3.47727e-08	1.02621e-06	8.72032	TNFRSF1B
200986_at	1.08252	8.51496	4.23764	0.000156447	0.000954432	0.490904	SERPING1
244033_at	1.08131	6.2753	4.49718	7.26662e-05	0.000505925	1.2327	CEP128
219202_at	1.08054	7.07795	7.57731	7.03888e-09	2.91996e-07	10.2926	RHBDF2
223132_s_at	1.08007	9.2093	8.34546	7.76035e-10	5.30372e-08	12.462	TRIM8
222750_s_at	1.07917	8.98591	5.00898	1.56607e-05	0.00014471	2.72518	SRD5A3
204103_at	1.07861	8.06028	3.10104	0.0038	0.0133268	-2.54736	CCL4
203499_at	1.07801	8.12208	5.15149	1.01791e-05	0.000101633	3.14564	EPHA2
218422_s_at	1.07608	9.51637	6.73209	8.54775e-08	2.08638e-06	7.83524	RBM26
224583_at	1.07598	9.7849	6.67667	1.00897e-07	2.39121e-06	7.67208	COTL1
202748_at	1.07515	9.5525	5.46394	3.94725e-06	4.68554e-05	4.07194	GBP2
226814_at	1.07179	7.8161	5.1902	9.0535e-06	9.22303e-05	3.2601	ADAMTS9
208851_s_at	1.07095	8.28026	5.7359	1.72859e-06	2.38362e-05	4.88098	THY1
224694_at	1.06911	9.4943	4.85229	2.51144e-05	0.000213698	2.26494	ANTXR1
212327_at	1.06899	6.85204	8.78771	2.25087e-10	2.05453e-08	13.6785	LIMCH1
210534_s_at	1.06889	6.83117	7.01221	3.71015e-08	1.0813e-06	8.65652	B9D1
228723_at	1.06732	6.64349	4.86888	2.38916e-05	0.000205518	2.31355	NPTN-IT1
210021_s_at	1.06478	5.86749	7.66161	5.50813e-09	2.39775e-07	10.534	CCNO
202898_at	1.06465	7.56232	7.36245	1.31944e-08	4.71814e-07	9.67413	SDC3
219181_at	1.06438	7.79054	6.05515	6.56483e-07	1.06666e-05	5.83109	LIPG
202211_at	1.06301	9.51237	5.0832	1.25148e-05	0.000120423	2.94396	ARFGAP3
202804_at	1.06295	8.67991	8.6946	2.91502e-10	2.5099e-08	13.4245	ABCC1
220293_at	1.06109	5.92007	3.05416	0.0042989	0.0147571	-2.66255	CATSPERB
227705_at	1.06072	5.67773	4.88421	2.28142e-05	0.000197712	2.35849	TCEAL7
204198_s_at	1.05999	7.47116	5.22623	8.11742e-06	8.44406e-05	3.36673	RUNX3
227239_at	1.05987	7.75212	4.48287	7.58232e-05	0.0005241	1.19148	FAM126A
205659_at	1.05845	7.50838	6.05874	6.49379e-07	1.057e-05	5.84178	HDAC9
219249_s_at	1.05738	6.15063	10.2933	4.01737e-12	1.23399e-09	17.6235	FKBP10
239287_at	1.05718	5.20797	3.47644	0.00137715	0.00574731	-1.5916	AC079767.4
214829_at	1.05684	5.31486	7.18243	2.24158e-08	7.21364e-07	9.15247	AASS
236075_s_at	1.05651	6.40954	5.8523	1.21413e-06	1.78209e-05	5.2275	LOC101928000
203186_s_at	1.0564	10.5425	4.56396	5.95678e-05	0.000428984	1.42545	S100A4
204337_at	1.05553	5.80591	3.86714	0.000458359	0.0023241	-0.542972	RGS4
218380_at	1.05445	7.013	5.71285	1.85388e-06	2.52896e-05	4.81237	LOC728392
204923_at	1.05401	7.91611	4.64797	4.6354e-05	0.000349429	1.66892	SASH3
227647_at	1.05389	10.4173	5.0187	1.5208e-05	0.000141332	2.75379	KCNE3
227236_at	1.05335	6.51496	4.74765	3.43914e-05	0.000273386	1.95903	TSPAN2
203367_at	1.05324	6.48801	5.68182	2.037e-06	2.72772e-05	4.72002	DUSP14
228964_at	1.05104	8.94747	4.62941	4.89977e-05	0.000365178	1.61505	PRDM1
203741_s_at	1.05089	7.6051	5.83971	1.2614e-06	1.83864e-05	5.19003	ADCY7
225798_at	1.04978	6.46486	5.34618	5.64264e-06	6.27949e-05	3.72227	JAZF1
235518_at	1.04975	6.2526	5.357	5.46045e-06	6.11032e-05	3.75437	SLC8A1
209627_s_at	1.04922	7.31177	8.28585	9.18585e-10	6.07299e-08	12.2962	OSBPL3
206702_at	1.04849	6.74657	5.42618	4.4266e-06	5.15384e-05	3.95975	TEK
205782_at	1.04618	5.54241	3.02908	0.00459056	0.0156015	-2.72374	FGF7
202419_at	1.04554	9.02612	9.9981	8.6421e-12	1.9365e-09	16.8746	KDSR
226484_at	1.0451	6.71593	6.86085	5.81979e-08	1.53546e-06	8.21348	ZBTB47
208763_s_at	1.04506	9.27906	4.06679	0.000257667	0.00144477	0.0100471	TSC22D3
211962_s_at	1.04372	10.2675	6.07951	6.09791e-07	1.00726e-05	5.90355	ZFP36L1
217478_s_at	1.0436	9.82438	4.5287	6.61624e-05	0.00046736	1.3236	HLA-DMA
219885_at	1.04349	5.04592	5.57056	2.85568e-06	3.58599e-05	4.38895	SLFN12
201069_at	1.0432	10.1401	4.53728	6.44938e-05	0.000457295	1.34837	MMP2
221031_s_at	1.04319	6.50552	5.32201	6.07193e-06	6.65964e-05	3.65056	APOLD1
229457_at	1.04287	4.27914	6.24888	3.65387e-07	6.67921e-06	6.40672	ANKHD1
218736_s_at	1.04257	5.75121	5.15348	1.01179e-05	0.000101078	3.15152	PALMD
202716_at	1.04226	8.40706	6.75261	8.03921e-08	1.99793e-06	7.89559	PTPN1
52255_s_at	1.04182	6.64338	6.48294	1.80457e-07	3.78897e-06	7.10024	COL5A3
223500_at	1.0405	4.66061	6.13164	5.20801e-07	8.87342e-06	6.0585	CPLX1
235721_at	1.04024	7.11462	7.20566	2.09302e-08	6.81571e-07	9.21996	DTX3
202531_at	1.03993	9.67281	5.46142	3.97753e-06	4.71432e-05	4.06446	IRF1
205249_at	1.0394	6.81951	4.32965	0.000119341	0.00076351	0.752441	EGR2
205286_at	1.03752	5.99441	6.64382	1.11329e-07	2.58556e-06	7.57529	TFAP2C
36711_at	1.03725	9.88818	4.41188	9.35934e-05	0.000623899	0.987545	MAFF
200757_s_at	1.0369	9.86698	7.51764	8.37671e-09	3.30885e-07	10.1213	CALU
226364_at	1.03652	6.02286	5.05071	1.38063e-05	0.000130486	2.84812	HIP1
216264_s_at	1.03537	7.36451	6.5664	1.40431e-07	3.10978e-06	7.34687	LAMB2
204079_at	1.03507	8.42539	5.18379	9.23083e-06	9.36008e-05	3.24115	TPST2
215127_s_at	1.0345	9.89147	4.54822	6.24276e-05	0.000445591	1.37996	RBMS1
226152_at	1.03421	6.01604	5.76012	1.60604e-06	2.23949e-05	4.95309	TTC7B
235296_at	1.03418	5.42347	4.61472	5.11958e-05	0.000379029	1.57244	EIF5A2
228008_at	1.03346	6.36093	7.25508	1.80926e-08	6.03914e-07	9.36337	ARID3A
208798_x_at	1.0332	8.92285	4.47008	7.87583e-05	0.000541104	1.15468	GOLGA8A
225671_at	1.03298	7.92155	5.56439	2.9097e-06	3.64337e-05	4.37059	SPNS2
209723_at	1.0323	8.71901	2.8762	0.00681363	0.0215812	-3.09037	SERPINB9
230075_at	1.03211	4.67694	4.45564	8.22079e-05	0.000561629	1.11315	RAB39B
226673_at	1.03113	6.59763	6.87233	5.62393e-08	1.4942e-06	8.24716	SH2D3C
227184_at	1.03098	8.18087	5.76212	1.59631e-06	2.22933e-05	4.95905	PTAFR
235735_at	1.03048	6.2998	3.2631	0.00246585	0.00931464	-2.14176	TNFSF8
210845_s_at	1.03021	9.58038	4.46314	8.03967e-05	0.000551391	1.13473	PLAUR
209101_at	1.02942	8.72514	5.08078	1.2607e-05	0.000121289	2.9368	CTGF
226452_at	1.02781	9.25556	4.55316	6.15153e-05	0.000440355	1.39424	PDK1
227846_at	1.02729	6.67311	5.46664	3.91494e-06	4.65426e-05	4.07998	GPR176
219956_at	1.02669	8.17201	6.42998	2.11634e-07	4.29992e-06	6.94353	GALNT6
212561_at	1.02529	7.79215	5.65217	2.22891e-06	2.94007e-05	4.63176	DENND5A
205651_x_at	1.02494	4.29779	5.53998	3.13352e-06	3.86826e-05	4.298	RAPGEF4
209191_at	1.02426	8.78331	4.638	4.77563e-05	0.00035778	1.63997	TUBB6
243618_s_at	1.02406	8.56963	6.97985	4.08435e-08	1.1649e-06	8.56195	ZNF827
228698_at	1.02183	5.89822	3.54075	0.00115225	0.00497193	-1.42243	SOX7
202222_s_at	1.02144	7.30841	3.52385	0.00120764	0.00516731	-1.46701	DES
234985_at	1.02131	5.74833	4.74938	3.42134e-05	0.000272367	1.96408	LDLRAD3
227758_at	1.021	6.57959	4.12298	0.000218797	0.00126123	0.16747	RERG
227761_at	1.02094	6.7076	4.79051	3.02393e-05	0.000247098	2.08419	MYO5A
204363_at	1.02094	9.24047	6.6975	9.47965e-08	2.27325e-06	7.73344	F3
229404_at	1.02069	5.89102	5.2041	8.68006e-06	8.909e-05	3.30125	TWIST2
226682_at	1.01998	7.39781	4.34708	0.000113356	0.00073078	0.802186	RORA
211339_s_at	1.01974	6.82717	3.99118	0.000320782	0.00172949	-0.200589	ITK
228680_at	1.01917	5.66392	7.29639	1.60209e-08	5.50474e-07	9.48307	KIF3A
206003_at	1.01909	6.46775	6.92235	4.84585e-08	1.33206e-06	8.3937	CEP135
223144_s_at	1.01673	9.22443	8.2543	1.00453e-09	6.42959e-08	12.2083	AKIRIN2
204140_at	1.01636	5.95001	6.04601	6.74899e-07	1.09011e-05	5.80392	TPST1
207760_s_at	1.01604	9.63829	11.8849	7.83566e-14	1.09739e-10	21.4553	NCOR2
227061_at	1.01569	6.07081	2.84953	0.00729259	0.0227854	-3.15315	LINC01279
208788_at	1.01544	9.4719	4.79802	2.95654e-05	0.000242679	2.10612	ELOVL5
213568_at	1.0147	5.1872	3.30564	0.00219798	0.00845109	-2.03348	OSR2
201313_at	1.01414	6.28888	6.47896	1.82627e-07	3.82446e-06	7.08848	ENO2
210439_at	1.01349	5.64328	4.30305	0.000129072	0.000814617	0.676674	ICOS
228628_at	1.01339	6.95939	6.72537	8.72116e-08	2.12396e-06	7.81548	SRGAP2C
220066_at	1.01307	5.62802	5.372	5.21759e-06	5.8831e-05	3.79888	NOD2
202664_at	1.01259	8.55072	3.54994	0.00112313	0.00486625	-1.39812	WIPF1
219440_at	1.01249	6.42517	6.61003	1.23198e-07	2.80077e-06	7.47564	RAI2
204661_at	1.01248	9.16448	3.16686	0.00319143	0.0115466	-2.38399	CD52
231579_s_at	1.01171	10.6382	4.34681	0.000113448	0.000731116	0.801401	TIMP2
200660_at	1.01055	11.4484	6.25203	3.61928e-07	6.62928e-06	6.41607	S100A11
203168_at	1.00961	7.15541	8.26486	9.74904e-10	6.30058e-08	12.2377	ATF6B
210302_s_at	1.00934	7.20195	4.19767	0.000175895	0.0010499	0.377846	MAB21L2
209949_at	1.00918	7.07128	3.78397	0.000581173	0.00282827	-0.770171	NCF2
208037_s_at	1.00868	8.60955	4.91112	2.10383e-05	0.00018502	2.43743	MADCAM1
219529_at	1.00834	5.23074	4.01504	0.000299389	0.00163397	-0.134272	CLIC3
227014_at	1.00718	7.62069	4.27429	0.000140477	0.000871405	0.594874	ASPHD2
229711_s_at	1.00695	8.66181	5.96997	8.49757e-07	1.3252e-05	5.57771	MDM2
224002_s_at	1.00635	6.30926	6.45207	1.9802e-07	4.07326e-06	7.00891	FKBP7
235666_at	1.00626	8.0679	6.47298	1.85942e-07	3.88029e-06	7.07079	ITGA8
213316_at	1.00606	4.48072	5.3882	4.96722e-06	5.65393e-05	3.84699	KIAA1462
232752_at	1.00585	4.33616	5.18143	9.2969e-06	9.41828e-05	3.23418	LOXL1-AS1
1557389_at	1.00583	5.40442	5.32636	5.99223e-06	6.58807e-05	3.66348	SH3PXD2A-AS1
213010_at	1.00576	6.54657	4.82086	2.76037e-05	0.000230156	2.17294	PRKCDBP
206545_at	1.00568	5.99192	3.52238	0.00121259	0.00518523	-1.47089	CD28
217749_at	1.00462	9.78364	9.5452	2.86212e-11	4.72769e-09	15.7021	COPG1
217788_s_at	1.00395	9.20278	8.25101	1.01395e-09	6.47635e-08	12.1991	GALNT2
204912_at	1.00351	8.11523	4.97683	1.7257e-05	0.000156576	2.63053	IL10RA
213603_s_at	1.0023	10.1125	4.49546	7.3038e-05	0.000508305	1.22775	RAC2
212067_s_at	1.00061	9.84521	4.41927	9.15653e-05	0.000613446	1.00875	C1R
38290_at	0.997629	6.64842	6.87129	5.64153e-08	1.49661e-06	8.24409	RGS14
222557_at	0.997344	7.18734	5.21855	8.30844e-06	8.59854e-05	3.344	STMN3
209946_at	0.996676	5.82098	4.54311	6.33835e-05	0.000450884	1.36522	VEGFC
238689_at	0.996549	5.24349	3.74054	0.000657438	0.00312841	-0.887992	GPR110
207076_s_at	0.996063	12.5157	5.01418	1.54172e-05	0.000142846	2.74047	ASS1
219777_at	0.995136	8.27381	4.55386	6.13864e-05	0.00043971	1.39627	GIMAP6
210140_at	0.994847	7.66666	4.77497	3.16837e-05	0.000256524	2.03879	CST7
213418_at	0.994704	6.604	5.47341	3.83535e-06	4.57257e-05	4.10009	HSPA6
205003_at	0.994574	7.60133	5.07403	1.28668e-05	0.000123333	2.91689	DOCK4
219551_at	0.994206	8.53527	3.69308	0.000751876	0.00349327	-1.0161	EAF2
205992_s_at	0.993934	7.84394	6.47829	1.82999e-07	3.82911e-06	7.08648	IL15
210075_at	0.9934	7.66056	6.92528	4.80379e-08	1.32516e-06	8.40228	MARCH2
235306_at	0.992379	7.28775	4.72202	3.71376e-05	0.000290944	1.88433	GIMAP8
221577_x_at	0.992163	7.79912	2.79386	0.00839576	0.0255518	-3.28304	GDF15
202351_at	0.991471	10.9377	6.4011	2.30863e-07	4.60674e-06	6.85802	ITGAV
202743_at	0.991244	8.00378	6.73547	8.46181e-08	2.0728e-06	7.84518	PIK3R3
235568_at	0.991162	6.1466	4.84189	2.59124e-05	0.000219177	2.23449	MCEMP1
221935_s_at	0.989405	6.92605	5.48688	3.68167e-06	4.42407e-05	4.14013	EOGT
225665_at	0.989205	8.44045	5.13344	1.07505e-05	0.000106483	3.0923	ZAK
205326_at	0.989031	7.74526	5.18595	9.17056e-06	9.31452e-05	3.24754	RAMP3
221563_at	0.989025	6.91429	6.02056	7.2898e-07	1.16677e-05	5.72823	DUSP10
223299_at	0.988683	10.208	6.20616	4.15724e-07	7.38937e-06	6.27989	SEC11C
219493_at	0.988472	6.71823	4.77973	3.12346e-05	0.00025357	2.05268	SHCBP1
202510_s_at	0.988351	8.34092	4.13966	0.000208407	0.00121208	0.214339	TNFAIP2
205213_at	0.986387	6.3693	5.44343	4.2007e-06	4.92756e-05	4.01102	ACAP1
225867_at	0.985926	6.58752	5.35674	5.46471e-06	6.11258e-05	3.75361	VASN
206666_at	0.985826	7.0778	2.72459	0.00998553	0.0294491	-3.44237	GZMK
211709_s_at	0.985613	6.9933	6.00761	7.58164e-07	1.20432e-05	5.68969	CLEC11A
217109_at	0.985515	11.373	6.71051	9.11779e-08	2.19901e-06	7.77173	MUC4
204960_at	0.985482	8.19398	4.01615	0.000298431	0.0016302	-0.131191	PTPRCAP
202207_at	0.984125	7.86626	4.25279	0.000149639	0.000919253	0.53386	ARL4C
235670_at	0.983953	5.55995	4.23458	0.000157856	0.000961216	0.482254	STX11
219298_at	0.983694	6.35329	3.91335	0.000401444	0.00208284	-0.415887	ECHDC3
213131_at	0.983268	7.28434	3.76694	0.000609999	0.00294688	-0.816444	OLFM1
207556_s_at	0.983093	8.42487	11.6425	1.39817e-13	1.5926e-10	20.8938	DGKZ
208636_at	0.982264	10.7729	11.4917	2.01163e-13	1.99974e-10	20.5407	ACTN1
223657_at	0.982147	6.38249	6.233	3.8334e-07	6.93093e-06	6.35958	FAM167B
205671_s_at	0.98164	7.26214	3.57182	0.00105669	0.00462493	-1.34017	HLA-DOB
229548_at	0.981133	7.03127	6.36775	2.55265e-07	4.99701e-06	6.75924	RP3-508I15.21
209656_s_at	0.97952	8.69196	3.85139	0.000479485	0.00241387	-0.58613	TMEM47
232090_at	0.978661	5.46227	4.89747	2.19213e-05	0.00019137	2.39738	DNM3OS
204858_s_at	0.977742	8.20033	5.72985	1.76062e-06	2.42047e-05	4.86297	TYMP
204153_s_at	0.977557	7.25942	7.05768	3.24206e-08	9.73953e-07	8.78925	MFNG
201215_at	0.977554	9.8518	5.93686	9.39486e-07	1.44288e-05	5.47917	PLS3
225990_at	0.977104	7.11383	6.51867	1.62078e-07	3.47241e-06	7.20587	BOC
225059_at	0.976585	7.76262	9.4909	3.30989e-11	5.19112e-09	15.5596	AGTRAP
226633_at	0.976313	8.9074	4.3398	0.000115819	0.000744025	0.781404	RAB8B
205781_at	0.97369	7.05733	7.95591	2.35431e-09	1.25951e-07	11.3704	VPS9D1
209210_s_at	0.972801	8.8942	5.30777	6.33984e-06	6.90499e-05	3.60833	FERMT2
225763_at	0.972574	7.34735	4.05689	0.000265184	0.00147978	-0.017615	RCSD1
227688_at	0.970607	5.07266	4.7058	3.89874e-05	0.000303106	1.83708	LRCH2
1552584_at	0.969398	6.79925	5.46691	3.91173e-06	4.65146e-05	4.08079	IL12RB1
228427_at	0.968841	5.3289	7.76628	4.06672e-09	1.90041e-07	10.8325	FBXO16
207509_s_at	0.96847	6.06384	3.69676	0.000744117	0.00346252	-1.0062	LAIR2
201563_at	0.968363	9.53651	6.32894	2.86956e-07	5.49538e-06	6.6442	SORD
228055_at	0.96693	7.04045	3.28244	0.00234043	0.00891604	-2.09263	NAPSB
206101_at	0.966175	5.84634	3.76535	0.00061276	0.00295594	-0.820759	ECM2
212775_at	0.965365	6.06265	6.47969	1.8223e-07	3.82033e-06	7.09062	OBSL1
229242_at	0.965153	7.62275	5.21491	8.40045e-06	8.6774e-05	3.33324	TNFSF15
204243_at	0.965143	7.76149	9.36663	4.62303e-11	6.44126e-09	15.2321	RLF
36030_at	0.964754	7.62249	6.52425	1.59384e-07	3.43123e-06	7.22235	IFFO1
204396_s_at	0.963854	8.8534	5.13881	1.05773e-05	0.000104938	3.10816	GRK5
201482_at	0.963447	9.25252	6.33698	2.80076e-07	5.39575e-06	6.66806	QSOX1
206201_s_at	0.961549	3.96515	4.39844	9.73924e-05	0.000644977	0.949033	MEOX2
202133_at	0.96032	9.31175	4.54491	6.30449e-05	0.000449293	1.37041	WWTR1
203973_s_at	0.958078	10.303	6.3791	2.46681e-07	4.85852e-06	6.79287	CEBPD
219403_s_at	0.957987	8.59913	4.79829	2.95413e-05	0.000242555	2.10691	HPSE
206983_at	0.957737	5.21619	4.04681	0.000273053	0.00151427	-0.0457435	CCR6
203052_at	0.954518	7.47153	4.69362	4.04356e-05	0.00031235	1.80163	C2
222885_at	0.954207	7.70714	4.80699	2.87789e-05	0.000237651	2.13236	EMCN
205330_at	0.954086	4.90865	4.83182	2.6709e-05	0.000224388	2.20501	MN1
225912_at	0.95383	9.92632	4.3725	0.000105158	0.000687246	0.874802	TP53INP1
214146_s_at	0.952273	4.22244	3.6106	0.000948119	0.00422791	-1.23705	PPBP
212007_at	0.951904	10.602	6.66842	1.03421e-07	2.44046e-06	7.64777	UBXN4
203417_at	0.951603	7.26309	4.03685	0.000281053	0.00155077	-0.0735121	MFAP2
202806_at	0.95117	7.15254	5.45795	4.01969e-06	4.75604e-05	4.05414	DBN1
209374_s_at	0.950546	12.2591	2.67132	0.0113937	0.0327163	-3.56314	IGHM
212345_s_at	0.950473	9.82013	5.90535	1.03366e-06	1.56076e-05	5.38542	CREB3L2
204220_at	0.9503	8.41108	4.11535	0.00022372	0.00128405	0.14604	GMFG
213539_at	0.948191	8.97	4.26139	0.000145905	0.000901089	0.558261	CD3D
218627_at	0.948063	8.11824	4.78233	3.09914e-05	0.000251776	2.06029	DRAM1
218625_at	0.947986	5.92455	6.06067	6.45595e-07	1.05147e-05	5.84751	NRN1
227087_at	0.947702	8.73135	5.15006	1.02234e-05	0.000101982	3.1414	INPP4A
206191_at	0.945942	6.24815	4.18186	0.000184228	0.00109059	0.333207	ENTPD3
231944_at	0.944997	6.20859	5.11725	1.12903e-05	0.000110845	3.04447	ERO1LB
229497_at	0.944834	5.45022	5.95104	8.99955e-07	1.38919e-05	5.52137	ANKDD1A
226722_at	0.944753	7.85105	4.93752	1.94288e-05	0.000172924	2.51498	FAM20C
224321_at	0.944187	4.74011	4.73115	3.61353e-05	0.000284724	1.91093	TMEFF2
203454_s_at	0.944104	9.77329	9.33884	4.98312e-11	6.74386e-09	15.1585	ATOX1
1569453_a_at	0.944044	6.66381	5.25063	7.53881e-06	7.94649e-05	3.439	LOC692247
206637_at	0.943503	8.15944	4.3616	0.000108601	0.000705782	0.843637	P2RY14
219700_at	0.942264	6.16382	4.3586	0.000109566	0.000710448	0.835082	PLXDC1
55872_at	0.941649	5.45163	5.06687	1.31483e-05	0.000125503	2.89577	ZNF512B
209795_at	0.941294	6.77479	2.85455	0.00720014	0.0225572	-3.14136	CD69
229872_s_at	0.941158	9.12032	5.00646	1.57804e-05	0.000145557	2.71776	LOC100996740
206197_at	0.94071	5.3805	6.1721	4.60813e-07	8.02899e-06	6.17872	NME5
213306_at	0.940329	6.85529	5.89477	1.06738e-06	1.60106e-05	5.35392	MPDZ
212624_s_at	0.940262	7.19263	4.1985	0.000175471	0.00104771	0.380175	CHN1
218802_at	0.939751	8.01316	5.54612	3.07563e-06	3.81315e-05	4.31627	CCDC109B
203603_s_at	0.939556	7.30086	3.96764	0.000343346	0.00183008	-0.265874	ZEB2
225033_at	0.939487	6.86544	3.42045	0.00160681	0.00652449	-1.73765	ST3GAL1
235175_at	0.939048	6.42099	3.46283	0.00142988	0.00592666	-1.6272	GBP4
219985_at	0.937831	5.4649	4.55402	6.13581e-05	0.000439592	1.39672	HS3ST3A1
231124_x_at	0.937763	6.86761	4.39383	9.87296e-05	0.000652568	0.935835	LY9
218699_at	0.937522	8.0719	4.57887	5.69776e-05	0.000413925	1.46858	RAB29
202957_at	0.936758	9.1839	3.81608	0.000530368	0.00262157	-0.682677	HCLS1
213154_s_at	0.936494	7.88501	5.29935	6.50382e-06	7.05129e-05	3.58336	BICD2
225303_at	0.936479	5.85524	5.61547	2.49167e-06	3.21758e-05	4.52255	KIRREL
212588_at	0.936038	9.14665	2.91351	0.00619286	0.0199584	-3.00194	PTPRC
1554479_a_at	0.93574	8.13784	4.8063	2.88385e-05	0.000237811	2.13034	CARD8
226891_at	0.935385	6.25385	9.36608	4.62993e-11	6.44126e-09	15.2306	XXYLT1
212915_at	0.935247	7.6258	6.33829	2.78978e-07	5.3784e-06	6.67192	PDZRN3
202007_at	0.934117	8.60997	4.82302	2.74254e-05	0.000228929	2.17924	NID1
203934_at	0.933994	7.35218	4.17518	0.000187862	0.00110814	0.314372	KDR
212651_at	0.933549	6.61022	5.78744	1.47823e-06	2.08951e-05	5.03442	RHOBTB1
237159_x_at	0.93285	5.02848	4.5606	6.0167e-05	0.000432391	1.41574	AP1S3
201506_at	0.932138	10.831	4.36441	0.000107702	0.000701273	0.851678	TGFBI
206560_s_at	0.932031	7.03381	7.034	3.47793e-08	1.02621e-06	8.72013	MIA
204236_at	0.931468	7.2794	3.43166	0.00155807	0.00635442	-1.70851	FLI1
219836_at	0.931457	4.74927	3.79949	0.000556058	0.00272741	-0.727927	ZBED2
226743_at	0.929919	6.86912	3.61636	0.000932955	0.00417425	-1.22171	SLFN11
212077_at	0.929855	10.9905	4.9399	1.92904e-05	0.000171887	2.52195	CALD1
226632_at	0.929403	8.90406	5.97989	8.24582e-07	1.29329e-05	5.60724	CYGB
1553764_a_at	0.928955	5.13604	5.60666	2.55923e-06	3.28464e-05	4.49634	AJUBA
219825_at	0.928426	5.54828	3.07376	0.00408314	0.0141304	-2.61449	CYP26B1
218130_at	0.928185	8.09092	8.9649	1.38029e-10	1.41856e-08	14.1588	C17orf62
205547_s_at	0.927245	10.2446	3.23845	0.00263507	0.00984302	-2.20418	TAGLN
208792_s_at	0.926816	8.48816	2.47286	0.018413	0.0482636	-3.99894	CLU
228875_at	0.924632	5.7141	4.09341	0.000238473	0.00135367	0.0845507	FAM162B
219033_at	0.923757	7.7967	4.01764	0.000297139	0.0016238	-0.127021	PARP8
231768_at	0.923447	6.16196	6.78985	7.19268e-08	1.81896e-06	8.00507	USF1
200616_s_at	0.923385	11.1847	7.94934	2.39916e-09	1.281e-07	11.3518	MLEC
226773_at	0.923216	8.08155	4.13029	0.000214183	0.00124012	0.188002	PPM1K
223562_at	0.923085	7.38572	4.81299	2.82652e-05	0.000234301	2.14989	PARVG
211742_s_at	0.922865	9.35662	3.83565	0.000501554	0.00250741	-0.629215	EVI2B
226759_at	0.922373	6.19038	10.5305	2.18876e-12	8.48725e-10	18.2166	IKZF4
226930_at	0.921537	5.64427	3.12761	0.00354211	0.0125846	-2.48163	FNDC1
1553296_at	0.920803	7.9619	2.67077	0.011409	0.0327533	-3.56436	GPR128
220934_s_at	0.9199	8.86357	8.15542	1.33058e-09	8.11938e-08	11.9318	TMEM223
236295_s_at	0.919825	6.54813	3.58254	0.00102555	0.0045092	-1.31173	NLRC3
229419_at	0.919445	7.7326	4.69606	4.01415e-05	0.000310605	1.80873	FBXW7
227911_at	0.919403	5.7153	4.85183	2.51493e-05	0.000213848	2.26359	ARHGAP28
223322_at	0.918786	8.64686	4.56598	5.92099e-05	0.000426766	1.43129	RASSF5
212063_at	0.918757	11.0777	5.287	6.75197e-06	7.26129e-05	3.54675	CD44
225505_s_at	0.918188	7.58916	6.88377	5.43549e-08	1.45545e-06	8.2807	PCED1A
209970_x_at	0.917428	10.9491	3.74672	0.000646016	0.00308399	-0.871254	CASP1
208789_at	0.917048	8.81704	4.90935	2.11507e-05	0.00018577	2.43224	PTRF
212989_at	0.916412	7.86556	4.78699	3.05614e-05	0.000249061	2.07388	SGMS1
221814_at	0.91571	7.40226	4.94325	1.90962e-05	0.000170407	2.53182	GPR124
203278_s_at	0.915197	7.70275	7.07481	3.08168e-08	9.35022e-07	8.83918	PHF21A
200887_s_at	0.915	11.1354	4.07332	0.000252826	0.00142244	0.0282995	STAT1
238458_at	0.914666	4.00508	3.98386	0.000327635	0.00176106	-0.220896	MICU3
204513_s_at	0.914346	6.90133	4.64766	4.63971e-05	0.000349609	1.66801	ELMO1
225946_at	0.913647	5.57355	3.90319	0.000413341	0.00213162	-0.443894	RASSF8
212119_at	0.913634	9.33956	4.94018	1.92737e-05	0.000171823	2.5228	RHOQ
225651_at	0.913588	7.65235	4.74668	3.44913e-05	0.000274021	1.95621	UBE2E2
230728_at	0.912934	7.77688	6.96111	4.31827e-08	1.2189e-06	8.50714	FKBP14
203879_at	0.912016	7.65245	3.62219	0.000917835	0.0041211	-1.20615	PIK3CD
220091_at	0.911403	6.48811	5.99696	7.83011e-07	1.23946e-05	5.65802	SLC2A6
210354_at	0.911352	5.34253	4.36069	0.000108892	0.000707424	0.841044	IFNG
212750_at	0.911269	7.9763	3.946	0.000365451	0.00192551	-0.32577	PPP1R16B
210184_at	0.910615	6.78369	5.22135	8.23826e-06	8.54862e-05	3.35229	ITGAX
204662_at	0.909882	7.96251	9.34784	4.86349e-11	6.64779e-09	15.1823	CCP110
220917_s_at	0.909387	6.86848	6.77275	7.56968e-08	1.90192e-06	7.9548	WDR19
206569_at	0.909202	5.23693	2.76237	0.00908664	0.0272584	-3.35577	IL24
225570_at	0.908388	7.49906	7.14299	2.5186e-08	7.90949e-07	9.03778	SLC41A1
203839_s_at	0.908362	7.38139	9.66822	2.06192e-11	3.78306e-09	16.0234	TNK2
1558078_at	0.908266	6.34784	4.27351	0.000140797	0.000873094	0.592676	BC041025
226811_at	0.907992	10.7376	3.66162	0.000821605	0.0037591	-1.10066	FAM46C
224927_at	0.907806	8.691	4.61547	5.10812e-05	0.000378232	1.57462	PPP1R18
207496_at	0.907008	5.05301	3.17739	0.00310306	0.0112701	-2.35767	MS4A2
212791_at	0.906996	6.4395	6.40076	2.31098e-07	4.60804e-06	6.85703	C1orf216
218574_s_at	0.906837	7.42153	5.28136	6.86839e-06	7.37199e-05	3.53004	LMCD1
220617_s_at	0.906645	7.48791	6.04188	6.83405e-07	1.10092e-05	5.79162	ZNF532
225344_at	0.906182	11.1568	4.37784	0.00010351	0.000678316	0.890079	NCOA7
205466_s_at	0.905318	7.53737	4.03961	0.000278817	0.00154061	-0.0658334	HS3ST1
210643_at	0.905174	4.95395	3.50845	0.00126038	0.00535408	-1.50758	TNFSF11
213915_at	0.904677	6.85107	3.64891	0.000851486	0.00387388	-1.1347	NKG7
235020_at	0.903975	6.87493	6.52493	1.59055e-07	3.42781e-06	7.22438	TAF4B
226348_at	0.902921	7.77035	6.54419	1.50115e-07	3.26993e-06	7.28128	FUT11
212457_at	0.902707	9.70672	8.22	1.10728e-09	6.95867e-08	12.1125	TFE3
203217_s_at	0.902373	7.27638	5.6064	2.56121e-06	3.28564e-05	4.49558	ST3GAL5
221538_s_at	0.900993	8.21008	6.05164	6.63489e-07	1.07595e-05	5.82066	PLXNA1
231779_at	0.900809	7.09634	3.45366	0.00146651	0.00604833	-1.65117	IRAK2
228439_at	0.899858	8.09001	3.59052	0.00100291	0.00442783	-1.2905	BATF2
201811_x_at	0.898956	9.02365	3.825	0.000517042	0.00256807	-0.658326	SH3BP5
228372_at	0.898728	7.98746	5.13646	1.06526e-05	0.000105628	3.10123	C10orf128
229616_s_at	0.897828	5.81421	4.53294	6.53323e-05	0.000462161	1.33585	GRAMD2
220377_at	0.897297	7.30535	4.42819	8.91781e-05	0.000600543	1.03433	KIAA0125
228011_at	0.897264	7.16114	6.31043	3.03433e-07	5.75449e-06	6.58932	FAM92A1
206552_s_at	0.897185	4.13047	2.85943	0.00711126	0.0223277	-3.12989	TAC1
1554079_at	0.896753	6.79229	7.29602	1.60385e-08	5.50474e-07	9.48199	GALNT18
218157_x_at	0.896467	9.7092	7.51652	8.40427e-09	3.31007e-07	10.1181	CDC42SE1
225688_s_at	0.895157	7.8069	4.30345	0.000128923	0.000813958	0.67779	PHLDB2
232080_at	0.894995	6.16389	3.81057	0.000538763	0.00265592	-0.697703	HECW2
225293_at	0.894278	7.57231	4.69689	4.00418e-05	0.000309966	1.81114	COL27A1
205098_at	0.89416	7.85712	3.74873	0.000642348	0.00306943	-0.865815	CCR1
214511_x_at	0.893682	6.39056	3.00176	0.00492959	0.0165373	-2.79009	FCGR1B
201505_at	0.893637	9.11455	8.45051	5.77089e-10	4.17119e-08	12.7533	LAMB1
238520_at	0.892664	6.14627	4.7109	3.8397e-05	0.000299267	1.85191	TRERF1
226344_at	0.891295	4.88558	3.75796	0.000625739	0.00300545	-0.840787	ZMAT1
226829_at	0.890776	6.64491	10.4101	2.9759e-12	1.02332e-09	17.9166	AFAP1L2
228109_at	0.890422	6.12536	4.76539	3.26086e-05	0.000262027	2.0108	RASGRF2
223349_s_at	0.890141	7.19312	5.91797	9.94857e-07	1.51388e-05	5.42297	BOK
210915_x_at	0.890042	9.89922	2.98264	0.00518063	0.0172357	-2.83629	TRBC1
203528_at	0.890015	7.5478	4.25881	0.000147016	0.000906519	0.550933	SEMA4D
203710_at	0.888139	7.53007	4.92836	1.99728e-05	0.000176787	2.48807	ITPR1
204328_at	0.888004	8.21517	10.2678	4.28989e-12	1.27936e-09	17.5594	TMC6
228551_at	0.88768	7.36439	3.36439	0.00187339	0.00741316	-1.88275	DENND5B
235359_at	0.887219	6.30525	5.59351	2.66348e-06	3.39217e-05	4.45721	NRROS
203180_at	0.887018	7.77814	5.28936	6.70367e-06	7.21787e-05	3.55377	ALDH1A3
227307_at	0.886677	6.43779	7.04413	3.37496e-08	1.0044e-06	8.74971	TSPAN18
217118_s_at	0.886418	8.84958	7.73986	4.38986e-09	2.00552e-07	10.7573	KIAA0930
225636_at	0.886051	9.98856	5.18758	9.12543e-06	9.2842e-05	3.25236	STAT2
206707_x_at	0.885563	6.63801	4.02645	0.000289654	0.00159004	-0.102495	FAM65B
232231_at	0.885381	8.33508	4.23423	0.000158019	0.000961892	0.481253	RUNX2
203650_at	0.88534	8.13512	4.77638	3.15502e-05	0.000255594	2.0429	PROCR
203276_at	0.885162	8.80228	8.15867	1.31831e-09	8.05345e-08	11.9409	LMNB1
226474_at	0.884954	8.92504	5.3142	6.2173e-06	6.7864e-05	3.62742	NLRC5
226997_at	0.884674	5.70873	3.56012	0.00109175	0.00475173	-1.37119	ADAMTS12
201883_s_at	0.884388	9.3128	4.95837	1.82449e-05	0.000163912	2.57627	B4GALT1
205880_at	0.883031	5.14789	5.24881	7.58051e-06	7.97967e-05	3.43361	PRKD1
210772_at	0.882306	6.13164	3.09705	0.00384022	0.0134394	-2.5572	FPR2
202598_at	0.882254	9.53853	6.04695	6.72991e-07	1.08831e-05	5.8067	S100A13
212865_s_at	0.882202	7.6097	3.17556	0.00311824	0.0113154	-2.36224	COL14A1
1558956_s_at	0.882084	8.59182	6.18852	4.385e-07	7.72888e-06	6.22748	IFT80
202524_s_at	0.881311	7.88324	4.01651	0.000298119	0.00162867	-0.130187	SPOCK2
1552277_a_at	0.881294	7.26388	7.29058	1.62973e-08	5.57256e-07	9.46623	MSANTD3
229407_at	0.880977	5.15464	5.93263	9.51593e-07	1.4586e-05	5.46661	SDK1
209879_at	0.880807	7.74686	4.8282	2.70017e-05	0.000226152	2.1944	SELPLG
211597_s_at	0.8806	7.20484	3.49404	0.0013117	0.00553107	-1.54543	HOPX
226542_at	0.880511	7.42381	5.64965	2.24604e-06	2.95695e-05	4.62426	RNF24
214574_x_at	0.880184	8.00328	4.28237	0.000137178	0.000854333	0.61783	LST1
205266_at	0.880054	7.19622	7.01575	3.67134e-08	1.07343e-06	8.66687	LIF
235210_s_at	0.87976	5.18776	4.53197	6.55229e-05	0.00046327	1.33302	SBSPON
64486_at	0.87955	10.4877	8.9003	1.64893e-10	1.62441e-08	13.9841	CORO1B
202828_s_at	0.879541	8.13798	6.31278	3.0129e-07	5.7198e-06	6.59629	MMP14
204187_at	0.879299	5.78324	5.50287	3.50722e-06	4.24806e-05	4.18766	GMPR
205902_at	0.878241	5.88393	4.17023	0.000190604	0.00112201	0.300403	KCNN3
204346_s_at	0.877877	8.1851	9.31973	5.24716e-11	6.96588e-09	15.1079	RASSF1
219689_at	0.877743	5.68725	4.30019	0.000130167	0.000820671	0.668516	SEMA3G
209392_at	0.877163	9.87531	4.11337	0.00022501	0.00128997	0.140502	ENPP2
230462_at	0.876952	5.3679	5.01341	1.54531e-05	0.00014313	2.7382	NUMB
225814_at	0.876355	9.45271	6.63624	1.13889e-07	2.62881e-06	7.55293	XRN1
227856_at	0.87602	8.41409	4.83007	2.68504e-05	0.000225264	2.19987	C4orf32
204425_at	0.875174	7.47014	5.85234	1.21398e-06	1.78209e-05	5.22763	ARHGAP4
45714_at	0.874573	7.97093	7.67707	5.26632e-09	2.31833e-07	10.5781	HCFC1R1
212744_at	0.874092	7.01085	9.28845	5.7104e-11	7.38099e-09	15.0249	BBS4
219439_at	0.873209	8.25116	7.79639	3.72767e-09	1.78781e-07	10.9182	C1GALT1
214228_x_at	0.872913	6.74235	5.03749	1.4369e-05	0.000134664	2.80914	TNFRSF4
218501_at	0.870464	8.80999	4.97212	1.75037e-05	0.000158289	2.6167	ARHGEF3
211964_at	0.870196	10.5293	5.38511	5.01406e-06	5.69827e-05	3.83781	COL4A2
223463_at	0.87019	8.66792	8.13876	1.39525e-09	8.40145e-08	11.8851	RAB23
202274_at	0.869552	9.19426	2.69973	0.0106214	0.0309356	-3.49893	ACTG2
212190_at	0.86938	9.48744	3.23888	0.00263201	0.00983428	-2.20309	SERPINE2
221463_at	0.868987	7.55372	3.75274	0.000635089	0.00304245	-0.854958	CCL24
201105_at	0.868978	11.412	3.99902	0.000313592	0.00169944	-0.178811	LGALS1
206486_at	0.868526	5.97045	5.61639	2.48472e-06	3.21163e-05	4.52529	LAG3
235320_at	0.867257	5.25343	6.57074	1.38615e-07	3.08205e-06	7.35967	ARL6
201923_at	0.865485	11.459	5.48241	3.73201e-06	4.47472e-05	4.12684	PRDX4
202803_s_at	0.864425	8.42681	3.48414	0.00134813	0.00565813	-1.57141	ITGB2
226028_at	0.864222	6.81279	4.65957	4.47738e-05	0.000339907	1.70261	ROBO4
203404_at	0.863299	7.62406	5.9221	9.82491e-07	1.4984e-05	5.43524	ARMCX2
200897_s_at	0.862699	10.6963	9.75611	1.63326e-11	3.11144e-09	16.2516	PALLD
201564_s_at	0.862385	6.44726	5.99383	7.90491e-07	1.24841e-05	5.64869	FSCN1
1555852_at	0.862165	8.57179	4.83088	2.67851e-05	0.000224923	2.20224	PSMB8-AS1
202088_at	0.861848	9.63226	4.85769	2.47099e-05	0.000210997	2.28075	SLC39A6
224061_at	0.861613	6.07958	5.49647	3.57605e-06	4.31422e-05	4.16863	INMT
207375_s_at	0.861446	8.31042	6.39239	2.37002e-07	4.71031e-06	6.83222	IL15RA
235425_at	0.861042	7.209	4.9074	2.12751e-05	0.000186652	2.42653	SGOL2
219257_s_at	0.860366	6.30442	4.93195	1.97579e-05	0.000175339	2.49861	SPHK1
204141_at	0.860077	10.4763	3.75042	0.00063928	0.00305744	-0.861241	TUBB2A
201296_s_at	0.859632	10.5062	7.02054	3.61953e-08	1.0634e-06	8.68085	WSB1
204135_at	0.859518	8.98142	4.33535	0.000117351	0.000752275	0.768699	FILIP1L
227713_at	0.859287	6.3571	5.20529	8.64888e-06	8.88495e-05	3.30476	KATNAL1
230405_at	0.858685	8.4879	6.92063	4.8706e-08	1.33819e-06	8.38869	C5orf56
214339_s_at	0.858236	6.84992	4.78496	3.07476e-05	0.000250213	2.06797	MAP4K1
218906_x_at	0.857716	7.71758	6.95948	4.33922e-08	1.22355e-06	8.50238	KLC2
235252_at	0.857195	8.11939	7.18257	2.24063e-08	7.21364e-07	9.15289	KSR1
204860_s_at	0.857183	6.43901	4.69542	4.02186e-05	0.000311061	1.80686	NAIP
226241_s_at	0.85701	9.58338	8.80622	2.1384e-10	1.97495e-08	13.7289	MRPL52
228153_at	0.856589	7.44901	3.54966	0.00112401	0.00486927	-1.39886	RNF144B
238066_at	0.855246	5.96002	4.79976	2.94112e-05	0.000241734	2.11121	RBP7
204951_at	0.854539	7.43324	3.28163	0.00234552	0.0089317	-2.09468	RHOH
203431_s_at	0.854141	8.97522	5.99113	7.9698e-07	1.25685e-05	5.64066	ARHGAP32
209197_at	0.853354	5.84669	4.59459	5.43671e-05	0.000398141	1.5141	SYT11
208747_s_at	0.853353	10.8003	3.73917	0.000659996	0.00313894	-0.891701	C1S
238617_at	0.852256	5.55741	5.41831	4.53359e-06	5.25268e-05	3.93638	KIF26B
206529_x_at	0.85151	4.31434	3.59604	0.000987551	0.00437378	-1.27582	SLC26A4
228360_at	0.850996	6.56553	3.57897	0.00103581	0.00454664	-1.3212	LYPD6B
221139_s_at	0.850637	7.44425	5.41619	4.56276e-06	5.27753e-05	3.9301	CSAD
226150_at	0.849999	9.78526	5.50294	3.50649e-06	4.24806e-05	4.18787	PPAPDC1B
239579_at	0.849871	4.05626	3.71555	0.000705643	0.00331766	-0.955548	EPHX4
225227_at	0.849587	10.054	5.58091	2.76736e-06	3.49516e-05	4.41973	SKIL
71933_at	0.849516	7.04058	6.09733	5.77768e-07	9.65737e-06	5.95653	WNT6
200795_at	0.848976	10.8084	3.9742	0.000336906	0.00180326	-0.247694	SPARCL1
236198_at	0.847427	4.6252	2.75109	0.00934687	0.0278861	-3.38171	LINC01215
235911_at	0.847393	7.96525	4.80209	2.92055e-05	0.000240333	2.11804	MFI2
201859_at	0.846629	11.985	3.68555	0.000768026	0.00355231	-1.03637	SRGN
223475_at	0.845434	4.02722	3.96522	0.000345746	0.00183942	-0.272565	CRISPLD1
226184_at	0.845334	8.29023	7.03016	3.51779e-08	1.03685e-06	8.70892	FMNL2
229779_at	0.844768	5.20252	3.57672	0.00104235	0.00456984	-1.32718	COL4A4
204336_s_at	0.843499	8.37641	4.72643	3.6651e-05	0.000287998	1.89716	RGS19
219270_at	0.843174	6.56275	5.27162	7.0742e-06	7.54991e-05	3.50118	CHAC1
238353_at	0.843071	5.78164	5.31349	6.23071e-06	6.79968e-05	3.62531	RASL11A
1553581_s_at	0.842836	9.10268	7.8484	3.20798e-09	1.59887e-07	11.066	SREK1IP1
204882_at	0.842404	7.20618	4.45451	8.24826e-05	0.000562662	1.10992	ARHGAP25
209473_at	0.842395	8.44388	4.31014	0.000126405	0.000801206	0.696852	ENTPD1
223220_s_at	0.84222	9.0313	3.49445	0.0013102	0.00552613	-1.54435	PARP9
211833_s_at	0.841583	8.12854	7.80315	3.65553e-09	1.76405e-07	10.9374	BAX
227568_at	0.840608	6.60373	4.58904	5.5274e-05	0.000403336	1.49804	HECTD2
1558972_s_at	0.840512	4.98827	3.37469	0.00182142	0.00723631	-1.85617	THEMIS
203394_s_at	0.840335	9.91958	4.01337	0.000300837	0.00164056	-0.138908	HES1
230805_at	0.83953	6.89128	4.42374	9.03617e-05	0.000606722	1.02156	MIR142
222572_at	0.839496	9.14549	3.77278	0.000599948	0.00290577	-0.800565	PDP1
230925_at	0.839136	8.61693	3.61031	0.000948909	0.00423005	-1.23784	APBB1IP
242517_at	0.837797	5.41965	3.78505	0.00057938	0.00282159	-0.767217	KISS1R
218517_at	0.836956	7.59307	7.02361	3.58676e-08	1.05547e-06	8.6898	JADE1
208131_s_at	0.836275	7.12982	3.39244	0.00173511	0.0069617	-1.8103	PTGIS
203923_s_at	0.83584	8.8662	3.67998	0.000780184	0.00360032	-1.05134	CYBB
203886_s_at	0.835325	6.54629	4.78498	3.07461e-05	0.000250213	2.06802	FBLN2
35201_at	0.835242	9.80219	7.55721	7.46342e-09	3.0498e-07	10.235	HNRNPL
214246_x_at	0.835085	10.2422	8.15226	1.3426e-09	8.17448e-08	11.9229	MINK1
221111_at	0.834914	3.84172	5.15858	9.96293e-06	9.9821e-05	3.1666	IL26
230008_at	0.83464	5.41913	4.56886	5.87034e-05	0.000424215	1.43963	THSD7A
1569369_at	0.834598	6.71395	5.13023	1.08556e-05	0.000107252	3.0828	ZFYVE28
222838_at	0.834324	9.05668	2.65662	0.0118134	0.0336949	-3.59618	SLAMF7
200782_at	0.833889	11.1108	5.61599	2.48769e-06	3.21471e-05	4.52412	ANXA5
223502_s_at	0.833347	8.37764	3.27857	0.00236499	0.00899643	-2.10246	TNFSF13B
204082_at	0.833324	7.88468	6.18877	4.38163e-07	7.72792e-06	6.22824	PBX3
202295_s_at	0.83255	10.5686	3.69976	0.000737828	0.00343882	-0.998106	CTSH
218974_at	0.831854	6.47539	4.50304	7.14112e-05	0.000498393	1.24959	SOBP
219183_s_at	0.831242	7.57157	4.87738	2.32881e-05	0.000200902	2.33846	CYTH4
209250_at	0.831224	9.14232	5.87585	1.13041e-06	1.68224e-05	5.29761	DEGS1
227983_at	0.831011	8.30505	5.20736	8.59478e-06	8.84305e-05	3.31089	RILPL2
204017_at	0.830763	10.2123	5.16218	9.85498e-06	9.88843e-05	3.17724	KDELR3
226804_at	0.829972	5.23754	4.5982	5.37836e-05	0.000394449	1.52457	FAM20A
210321_at	0.829338	5.46515	3.29409	0.0022678	0.00868231	-2.06294	GZMH
228531_at	0.829158	8.7735	4.02332	0.000292297	0.00160214	-0.111226	SAMD9
203632_s_at	0.829027	6.76014	6.49637	1.73315e-07	3.66292e-06	7.13995	GPRC5B
215035_at	0.828457	8.04078	3.38568	0.0017675	0.00706059	-1.82778	IGLV6-57
200788_s_at	0.828367	9.875	5.10484	1.1722e-05	0.000114447	3.00783	PEA15
201024_x_at	0.828072	10.4538	6.50637	1.68183e-07	3.57797e-06	7.16951	EIF5B
228461_at	0.828018	6.71222	6.08103	6.06999e-07	1.00332e-05	5.90806	SH3RF3
225750_at	0.827428	10.438	4.66815	4.36392e-05	0.00033254	1.72754	ERO1L
201516_at	0.827346	8.65959	7.48998	9.08181e-09	3.50584e-07	10.0418	SRM
226117_at	0.827287	8.5553	3.92626	0.000386823	0.00201883	-0.380302	TIFA
226878_at	0.82724	7.82142	3.30902	0.00217791	0.00838513	-2.02484	HLA-DOA
226670_s_at	0.826769	7.47658	4.62473	4.96887e-05	0.000369422	1.60145	PABPC1L
1568592_at	0.826218	8.91226	3.54068	0.00115248	0.00497252	-1.42262	TRIM69
229910_at	0.826118	7.5272	5.67516	2.07859e-06	2.77239e-05	4.7002	SHE
209539_at	0.825832	8.0537	4.3199	0.000122822	0.000782099	0.724645	ARHGEF6
205595_at	0.82413	5.13525	3.29629	0.00225435	0.00863869	-2.05734	DSG3
205101_at	0.824081	6.29607	4.52186	6.7523e-05	0.000475566	1.30386	CIITA
229296_at	0.82375	5.88652	7.26192	1.77319e-08	5.94051e-07	9.38319	LOC100506119
218352_at	0.823244	6.62346	5.21825	8.31599e-06	8.60234e-05	3.34311	RCBTB1
201288_at	0.823141	11.0261	3.65058	0.000847506	0.00385888	-1.13023	ARHGDIB
204428_s_at	0.822896	5.69221	7.00706	3.7673e-08	1.09214e-06	8.64147	LCAT
225285_at	0.822608	6.67202	2.64382	0.0121906	0.0345619	-3.62487	BCAT1
204885_s_at	0.822108	5.7325	2.72148	0.0100629	0.0296279	-3.44945	MSLN
206082_at	0.821901	8.68089	5.70272	1.91174e-06	2.59109e-05	4.78223	HCP5
229172_at	0.821899	6.07676	8.12534	1.44969e-09	8.61543e-08	11.8474	HSPA12B
203238_s_at	0.821688	6.38957	4.89605	2.20152e-05	0.000191966	2.39321	NOTCH3
228438_at	0.820862	4.53165	4.95949	1.81834e-05	0.000163435	2.57956	LOC100132891
205922_at	0.820535	6.26175	2.73386	0.00975767	0.0288878	-3.4212	VNN2
212848_s_at	0.820101	8.89811	8.10965	1.51606e-09	8.91593e-08	11.8034	C9orf3
238462_at	0.820012	5.79663	5.01568	1.53475e-05	0.000142249	2.74489	UBASH3B
236594_at	0.820002	8.02961	7.49564	8.9327e-09	3.46785e-07	10.0581	LLGL1
1552623_at	0.819191	6.81424	5.57894	2.78394e-06	3.51123e-05	4.41388	HSH2D
200055_at	0.819091	11.2556	9.57522	2.64148e-11	4.4713e-09	15.7807	TAF10
236787_at	0.818923	5.19736	5.36436	5.33984e-06	5.99578e-05	3.77622	LOC101928173
209732_at	0.818563	9.57628	3.38522	0.00176971	0.00706838	-1.82896	CLEC2B
209839_at	0.817674	4.71314	6.64796	1.09957e-07	2.56043e-06	7.58749	DNM3
213975_s_at	0.817457	12.2765	4.71095	3.83909e-05	0.000299267	1.85207	LYZ
228827_at	0.817129	6.62432	4.1541	0.000199801	0.00116913	0.254979	RUNX1T1
212443_at	0.816626	7.80385	8.59254	3.87497e-10	3.11565e-08	13.1448	NBEAL2
229971_at	0.816531	6.56456	5.67805	2.06043e-06	2.75459e-05	4.7088	GPR114
204642_at	0.8165	6.80463	3.79056	0.000570366	0.00278535	-0.752224	S1PR1
223264_at	0.816348	10.0214	8.04999	1.79784e-09	1.01968e-07	11.6357	MESDC1
203695_s_at	0.816033	6.41081	5.03181	1.46177e-05	0.000136619	2.79241	DFNA5
226282_at	0.815836	7.99838	4.85481	2.49247e-05	0.000212542	2.27232	PTPN14
218032_at	0.815671	7.29488	5.01855	1.5215e-05	0.000141332	2.75334	SNN
204682_at	0.815638	7.18938	4.35197	0.000111734	0.000722708	0.816128	LTBP2
222411_s_at	0.815504	11.2803	6.74755	8.16151e-08	2.02006e-06	7.88074	SSR3
218376_s_at	0.815443	8.67595	7.27299	1.71633e-08	5.80019e-07	9.41527	MICAL1
235352_at	0.815426	6.73964	4.25492	0.000148707	0.000914986	0.539889	MR1
219690_at	0.814655	7.58184	5.29176	6.6552e-06	7.17699e-05	3.56087	IGFLR1
227266_s_at	0.814615	7.51809	3.08281	0.00398707	0.0138549	-2.59226	FYB
228063_s_at	0.814571	6.44221	3.94203	0.000369651	0.00194502	-0.336735	NAP1L5
226395_at	0.814162	6.8847	4.22282	0.000163398	0.000987812	0.448952	HOOK3
203688_at	0.814065	7.46616	5.10736	1.16333e-05	0.000113787	3.01525	PKD2
223694_at	0.813903	6.76325	3.86787	0.000457404	0.0023199	-0.540974	TRIM7
200982_s_at	0.813674	8.59223	4.71091	3.83954e-05	0.000299267	1.85195	ANXA6
219890_at	0.813655	4.38201	3.69909	0.000739233	0.0034438	-0.999921	CLEC5A
224701_at	0.813477	8.35742	4.41852	9.177e-05	0.000614441	1.00659	PARP14
202202_s_at	0.813429	8.25203	4.90894	2.11764e-05	0.000185951	2.43106	LAMA4
221942_s_at	0.81335	6.95954	3.23367	0.00266908	0.00994427	-2.21624	GUCY1A3
215446_s_at	0.812602	6.60618	3.766	0.000611619	0.00295344	-0.818979	LOX
224628_at	0.812358	11.1213	6.38303	2.43776e-07	4.8065e-06	6.80452	ERLEC1
208891_at	0.811718	10.5004	5.2246	8.15763e-06	8.47621e-05	3.3619	DUSP6
228745_at	0.811029	7.13636	3.59744	0.000983697	0.00435989	-1.2721	SGTB
206652_at	0.810903	5.68752	4.88386	2.2838e-05	0.000197887	2.35747	ZMYM5
212752_at	0.810903	8.43353	9.38312	4.4221e-11	6.26369e-09	15.2756	CLASP1
220383_at	0.810848	4.7129	4.6812	4.19686e-05	0.000322235	1.76547	ABCG5
230722_at	0.81029	6.38056	4.19489	0.000177333	0.00105696	0.369996	BNC2
227203_at	0.809351	8.23373	6.86171	5.80486e-08	1.53257e-06	8.216	FBXL17
213555_at	0.809017	6.58833	7.08401	2.99877e-08	9.15562e-07	8.86603	RWDD2A
204589_at	0.808937	6.68326	5.40355	4.74124e-06	5.4448e-05	3.89256	NUAK1
211386_at	0.808651	4.48497	5.78825	1.47461e-06	2.08594e-05	5.03683	MGC12488
226280_at	0.807292	7.98566	5.33279	5.87663e-06	6.48672e-05	3.68253	BNIP2
209035_at	0.80662	8.63907	3.70609	0.000724764	0.0033889	-0.981062	MDK
214303_x_at	0.806603	6.58826	3.91805	0.000396054	0.00205917	-0.402923	MUC5AC
200075_s_at	0.806523	10.2388	10.783	1.15559e-12	5.54226e-10	18.8396	GUK1
206932_at	0.806417	6.87362	3.40959	0.00165542	0.00669257	-1.76585	CH25H
1556427_s_at	0.805863	6.31891	4.05806	0.000264282	0.0014755	-0.0143376	LRRN4CL
227126_at	0.805542	8.0647	6.50509	1.68831e-07	3.58759e-06	7.16572	PTPRG
38671_at	0.805407	8.10626	6.11637	5.45431e-07	9.23836e-06	6.01311	PLXND1
227450_at	0.80409	5.92254	4.7334	3.58927e-05	0.000282975	1.91748	ERP27
219489_s_at	0.803715	8.4429	3.33133	0.00204991	0.00798283	-1.96773	NXN
206522_at	0.802555	4.73375	3.28671	0.00231356	0.00882878	-2.08176	MGAM
227759_at	0.801699	6.7251	4.81542	2.80595e-05	0.000232977	2.157	PCSK9
220079_s_at	0.801289	9.61338	7.35113	1.364e-08	4.86319e-07	9.64143	USP48
228080_at	0.801174	5.83577	4.79777	2.95872e-05	0.000242822	2.1054	LAYN
203845_at	0.800801	8.5957	6.66338	1.04994e-07	2.47012e-06	7.63292	KAT2B
215925_s_at	0.800639	5.93459	2.45494	0.0192107	0.0499595	-4.03714	CD72
203562_at	0.800546	6.96674	4.25276	0.000149653	0.000919253	0.533771	FEZ1
225181_at	0.800478	8.7013	7.71823	4.6737e-09	2.10178e-07	10.6956	ARID1B
235857_at	0.79967	6.73919	7.71225	4.75539e-09	2.12767e-07	10.6786	KCTD11
203044_at	0.799614	9.16391	3.96108	0.000349906	0.00185782	-0.284046	CHSY1
201058_s_at	0.799601	8.36993	3.13566	0.00346736	0.012376	-2.46167	MYL9
225369_at	0.799374	6.51338	5.57218	2.84168e-06	3.57087e-05	4.39377	ESAM
229491_at	0.79832	5.4098	3.89502	0.000423151	0.00217448	-0.466381	SLC9B2
223457_at	0.798092	6.50671	4.05372	0.000267634	0.00149057	-0.0264631	COPG2
204575_s_at	0.797627	7.37226	3.84675	0.000485895	0.00244002	-0.598848	MMP19
206295_at	0.797619	9.1811	4.19482	0.000177368	0.00105696	0.369802	IL18
202375_at	0.796839	8.54764	4.7272	3.65657e-05	0.000287576	1.89942	SEC24D
1557383_a_at	0.79665	5.96259	2.94079	0.00577304	0.0188319	-2.93685	RP5-1092A3.4
235435_at	0.796636	7.30739	5.1578	9.98643e-06	9.99649e-05	3.1643	AASDH
206167_s_at	0.796486	6.96802	4.94583	1.89483e-05	0.000169198	2.53939	ARHGAP6
212176_at	0.795948	9.59281	4.81088	2.84445e-05	0.000235423	2.14373	PNISR
228661_s_at	0.795853	6.82672	5.84838	1.22865e-06	1.79808e-05	5.21584	LOC102606465
219243_at	0.795407	8.35779	3.75077	0.00063865	0.0030555	-0.860299	GIMAP4
209846_s_at	0.794829	9.69782	4.09902	0.000234616	0.00133496	0.100248	BTN3A2
1558217_at	0.794806	5.5831	4.66564	4.39676e-05	0.000334669	1.72026	SLFN13
205789_at	0.794523	6.87466	4.2953	0.000132054	0.000829604	0.654607	CD1D
225597_at	0.794465	8.35049	6.33304	2.83426e-07	5.44303e-06	6.65637	SLC45A4
204163_at	0.794437	7.34417	5.14953	1.02396e-05	0.000102104	3.13985	EMILIN1
212359_s_at	0.79374	8.53455	9.18617	7.53714e-11	8.95855e-09	14.7526	ZSWIM8
228442_at	0.793529	7.58932	3.79541	0.000562544	0.0027528	-0.739018	NFATC2
206332_s_at	0.793248	9.68694	3.83435	0.000503418	0.00251488	-0.632766	IFI16
204073_s_at	0.792897	7.44424	3.86143	0.000465904	0.00235515	-0.558611	MYRF
230127_at	0.792128	4.97149	3.39745	0.00171145	0.00687839	-1.79732	RP6-99M1.2
228648_at	0.79212	8.11263	4.30754	0.000127376	0.000806146	0.689457	LRG1
208927_at	0.791999	9.46677	8.39374	6.77154e-10	4.75268e-08	12.5961	SPOP
218007_s_at	0.791913	12.7497	8.65895	3.21934e-10	2.7038e-08	13.3269	RPS27L
226074_at	0.791501	6.83967	6.05011	6.66576e-07	1.07953e-05	5.81611	PPM1M
203932_at	0.790806	10.2373	3.86384	0.000462701	0.0023409	-0.552003	HLA-DMB
235273_at	0.790456	4.15524	3.95032	0.000360927	0.0019056	-0.313815	DYX1C1
232931_at	0.789876	7.00209	7.20999	2.0665e-08	6.74139e-07	9.23252	SNRNP200
1562056_at	0.788872	5.04138	5.49014	3.64539e-06	4.38529e-05	4.14983	AC017002.2
202771_at	0.788548	8.97872	7.17087	2.31941e-08	7.40446e-07	9.11887	PIEZO1
219812_at	0.787799	7.14303	3.30021	0.00223056	0.00855862	-2.04734	PVRIG
219167_at	0.787623	6.91857	4.86293	2.43233e-05	0.000208379	2.29611	RASL12
213622_at	0.78739	6.89704	7.46278	9.83347e-09	3.72073e-07	9.96351	COL9A2
204368_at	0.787154	9.25935	6.20893	4.12256e-07	7.34923e-06	6.28812	SLCO2A1
223179_at	0.786877	8.30396	5.20007	8.78669e-06	8.99817e-05	3.28932	YPEL3
227168_at	0.786271	7.69552	4.76247	3.28959e-05	0.000264109	2.00227	MIAT
202369_s_at	0.785437	9.748	5.17255	9.5504e-06	9.6341e-05	3.2079	TRAM2
203245_s_at	0.785436	5.92734	5.16137	9.87922e-06	9.90913e-05	3.17484	LINC00094
37966_at	0.784973	6.1928	4.68383	4.16394e-05	0.000320292	1.77312	PARVB
230677_at	0.78495	6.65449	6.52012	1.61374e-07	3.46276e-06	7.21015	EXOC3L4
220495_s_at	0.783745	9.67949	3.68325	0.000773017	0.00357207	-1.04254	TXNDC15
221979_at	0.783736	7.94196	6.51562	1.63572e-07	3.50168e-06	7.19685	TOPORS-AS1
219506_at	0.783706	9.23735	4.18783	0.000181037	0.00107496	0.350058	C1orf54
223422_s_at	0.783701	7.1385	5.341	5.73207e-06	6.36089e-05	3.70689	ARHGAP24
227413_at	0.78241	8.99165	5.70087	1.92253e-06	2.60313e-05	4.77672	UBLCP1
227195_at	0.782254	8.12921	5.02438	1.49491e-05	0.000139265	2.77054	ZNF503
219957_at	0.782074	7.02026	4.81908	2.77521e-05	0.000231021	2.16772	RUFY2
224724_at	0.781365	9.90808	6.54059	1.51746e-07	3.29626e-06	7.27065	SULF2
226155_at	0.781241	8.39465	7.32778	1.46088e-08	5.12996e-07	9.57389	FAM160B1
229623_at	0.781237	6.96617	3.84067	0.000494418	0.00247662	-0.615497	TMEM150C
212372_at	0.781163	7.70677	4.25429	0.000148981	0.000916361	0.538114	MYH10
219452_at	0.78102	6.02351	4.35351	0.000111225	0.0007201	0.820539	DPEP2
229168_at	0.78076	6.17583	5.0962	1.20326e-05	0.000116812	2.98231	COL23A1
206150_at	0.780732	8.33572	2.90716	0.00629472	0.0202247	-3.01705	CD27
41660_at	0.780599	6.3858	5.2179	8.32478e-06	8.60899e-05	3.34208	CELSR1
203623_at	0.78048	6.89494	7.06433	3.17878e-08	9.59161e-07	8.80865	PLXNA3
205624_at	0.780253	10.1697	2.63749	0.0123813	0.0349899	-3.63903	CPA3
219884_at	0.77952	6.11502	6.23374	3.82482e-07	6.9177e-06	6.36178	LHX6
205470_s_at	0.779173	7.18412	3.45229	0.00147204	0.00606694	-1.65473	KLK11
220301_at	0.778836	4.41505	4.18521	0.00018243	0.00108207	0.342668	CCDC102B
231823_s_at	0.777631	8.12184	5.39899	4.80735e-06	5.50407e-05	3.879	SH3PXD2B
201041_s_at	0.777346	10.3364	3.49969	0.00129133	0.00545834	-1.53059	DUSP1
209933_s_at	0.777222	8.30506	4.42439	9.01871e-05	0.000605771	1.02344	CD300A
220088_at	0.777007	7.07594	2.6537	0.0118985	0.0338858	-3.60273	C5AR1
203935_at	0.776709	8.58598	5.01009	1.56083e-05	0.000144348	2.72845	ACVR1
222752_s_at	0.776702	7.14938	5.77301	1.54443e-06	2.16827e-05	4.99145	TMEM206
205758_at	0.776168	7.65102	3.27054	0.00241681	0.00916043	-2.12286	CD8A
227610_at	0.775811	7.46431	5.51244	3.40683e-06	4.14944e-05	4.2161	TSPAN11
209598_at	0.775804	4.91661	4.37631	0.000103981	0.00068061	0.885693	PNMA2
211012_s_at	0.775243	7.39879	7.1608	2.38942e-08	7.59776e-07	9.0896	PML
201431_s_at	0.774972	7.82648	4.00219	0.000310729	0.00168676	-0.169998	DPYSL3
36936_at	0.774815	10.2505	6.80133	6.95041e-08	1.76586e-06	8.03878	TSTA3
235408_x_at	0.774685	5.48899	5.04407	1.4086e-05	0.000132579	2.82856	ZNF117
219290_x_at	0.774351	8.18305	6.23137	3.85236e-07	6.95716e-06	6.35473	DAPP1
244455_at	0.773849	4.5147	4.63496	4.8193e-05	0.000360325	1.63113	KCNT2
218396_at	0.773794	9.97967	5.88091	1.1132e-06	1.65933e-05	5.31267	VPS13C
238430_x_at	0.77345	8.10696	3.15988	0.0032513	0.011729	-2.40141	SLFN5
228714_at	0.773264	5.17085	5.65875	2.18482e-06	2.89167e-05	4.65135	LOC101927027
225701_at	0.77326	7.95846	5.80745	1.39115e-06	1.99006e-05	5.09398	AKNA
57588_at	0.773146	7.4832	6.28656	3.26095e-07	6.08545e-06	6.51853	SLC24A3
219505_at	0.772393	9.78099	3.5462	0.00113491	0.00490717	-1.40803	CECR1
212792_at	0.772261	8.12566	3.69114	0.00075602	0.00350923	-1.02134	DPY19L1
215076_s_at	0.772036	12.707	3.82695	0.000514165	0.00255656	-0.652985	COL3A1
204891_s_at	0.771918	7.96105	3.39373	0.00172899	0.00694037	-1.80696	LCK
210115_at	0.771824	6.46252	5.96782	8.55323e-07	1.33233e-05	5.5713	RPL39L
203961_at	0.771544	8.55538	4.5097	7.00106e-05	0.000490307	1.26879	NEBL
203409_at	0.77147	7.55132	6.25322	3.60635e-07	6.61176e-06	6.41958	DDB2
209834_at	0.770753	6.42816	6.45932	1.93745e-07	3.99886e-06	7.03037	CHST3
221221_s_at	0.770502	7.10292	8.13617	1.4056e-09	8.42749e-08	11.8778	KLHL3
210432_s_at	0.770055	5.5622	3.67316	0.000795329	0.00365632	-1.06967	SCN3A
204249_s_at	0.770013	7.77071	4.61611	5.09848e-05	0.000377671	1.57645	LMO2
204393_s_at	0.769772	6.62467	4.75507	3.36342e-05	0.0002689	1.98069	ACPP
1552626_a_at	0.769701	6.18923	3.35364	0.00192909	0.00760165	-1.91041	TMEM163
236656_s_at	0.7697	6.70148	4.48156	7.61191e-05	0.000525547	1.18771	LOC100288911
205304_s_at	0.76945	5.50233	4.53849	6.42631e-05	0.000456191	1.35185	KCNJ8
209606_at	0.769277	7.6665	2.91727	0.00613337	0.019797	-2.993	CYTIP
205802_at	0.768797	5.31213	4.13251	0.000212797	0.0012334	0.194255	TRPC1
1552398_a_at	0.768382	4.75631	4.4515	8.32231e-05	0.000566724	1.10126	CLEC12A
232051_at	0.767946	5.34228	6.78735	7.24665e-08	1.83007e-06	7.99771	CCDC102A
212708_at	0.767162	9.96576	9.49196	3.30052e-11	5.19112e-09	15.5624	MSL1
235529_x_at	0.76707	9.8337	4.41625	9.239e-05	0.000617534	1.00007	SAMHD1
209118_s_at	0.76654	10.6095	4.64365	4.6957e-05	0.000353049	1.65637	TUBA1A
91826_at	0.765976	8.81581	4.14005	0.00020817	0.00121095	0.215439	EPS8L1
214464_at	0.765834	8.7779	3.58716	0.00101238	0.00446244	-1.29944	CDC42BPA
202682_s_at	0.765767	9.19637	6.86496	5.74889e-08	1.5214e-06	8.22554	USP4
1553906_s_at	0.765575	9.76472	4.19486	0.000177349	0.00105696	0.369907	FGD2
205916_at	0.765413	4.36386	2.83662	0.00753564	0.0234155	-3.18341	S100A7
212900_at	0.765125	9.81897	5.7333	1.74225e-06	2.40125e-05	4.87326	SEC24A
225929_s_at	0.765083	8.8374	4.71403	3.80381e-05	0.000296935	1.86104	RNF213
206907_at	0.765053	5.23645	3.73228	0.000673015	0.00318921	-0.910354	TNFSF9
207677_s_at	0.764898	7.77292	5.19671	8.87669e-06	9.06995e-05	3.27936	NCF4
204785_x_at	0.764719	8.67655	3.85157	0.000479238	0.00241339	-0.585637	IFNAR2
212923_s_at	0.764544	7.65997	5.41851	4.53073e-06	5.25159e-05	3.937	PXDC1
226554_at	0.764038	9.84475	6.34012	2.77436e-07	5.35811e-06	6.67737	ZBTB7A
214656_x_at	0.763712	10.4133	8.39426	6.76168e-10	4.75186e-08	12.5975	MYO1C
202718_at	0.763658	9.71737	2.75161	0.00933469	0.0278573	-3.38052	IGFBP2
227210_at	0.76347	6.37323	4.01351	0.000300722	0.00164052	-0.13854	SFMBT2
226810_at	0.763149	7.8956	3.92639	0.000386674	0.00201852	-0.379934	OGFRL1
226659_at	0.762835	7.06704	5.59941	2.61614e-06	3.34434e-05	4.47478	DEF6
216846_at	0.762604	6.96621	3.25299	0.00253395	0.00952648	-2.16739	CYAT1
211729_x_at	0.762389	8.33094	4.35896	0.000109448	0.000709941	0.836116	BLVRA
201004_at	0.76192	12.6002	5.04249	1.41536e-05	0.000133078	2.82388	SSR4
201236_s_at	0.761497	10.203	3.52503	0.0012037	0.00515365	-1.4639	BTG2
202370_s_at	0.76122	9.43377	5.54036	3.12991e-06	3.8673e-05	4.29913	CBFB
205418_at	0.760319	6.51816	6.95444	4.40473e-08	1.23819e-06	8.48763	FES
201794_s_at	0.760287	9.00183	9.12453	8.91518e-11	1.00594e-08	14.5878	SMG7
225793_at	0.759773	8.47767	4.75841	3.32986e-05	0.000266715	1.99044	LIX1L
219559_at	0.7595	7.81046	4.72203	3.71367e-05	0.000290944	1.88436	SLC17A9
225710_at	0.759225	8.79246	3.46886	0.00140627	0.00584519	-1.61143	GNB4
201040_at	0.758545	8.52245	5.96683	8.57894e-07	1.33519e-05	5.56836	GNAI2
212805_at	0.758447	8.38035	4.97363	1.74243e-05	0.000157753	2.62113	PRUNE2
219038_at	0.758333	7.65709	9.02864	1.15879e-10	1.22784e-08	14.3305	MORC4
227979_at	0.758222	7.35016	4.88882	2.24996e-05	0.000195419	2.37201	RBM4
220485_s_at	0.757773	5.51136	3.5658	0.00107458	0.0046912	-1.35613	SIRPG
203680_at	0.757717	9.02988	4.42374	9.03619e-05	0.000606722	1.02156	PRKAR2B
204105_s_at	0.757615	5.40196	3.67875	0.000782908	0.00361136	-1.05467	NRCAM
219278_at	0.757334	6.8892	6.15745	4.81683e-07	8.32365e-06	6.1352	MAP3K6
239944_at	0.757097	5.26149	3.32056	0.00211075	0.00817548	-1.99531	DQ570835
209125_at	0.756457	4.43814	2.48393	0.0179353	0.047263	-3.97523	KRT6A
217943_s_at	0.755515	8.34476	8.665	3.16549e-10	2.67774e-08	13.3435	MAP7D1
222529_at	0.753986	8.44028	4.82169	2.75355e-05	0.000229708	2.17534	SLC25A37
228618_at	0.753884	6.09665	7.50457	8.70262e-09	3.40039e-07	10.0838	PEAR1
212730_at	0.753758	7.30522	2.92643	0.00599065	0.0194074	-2.97117	SYNM
228593_at	0.753751	7.09746	7.31693	1.50821e-08	5.25903e-07	9.54251	MTMR9LP
224909_s_at	0.753529	7.50875	4.52828	6.62462e-05	0.000467719	1.32238	PREX1
201389_at	0.752695	7.55353	4.50993	6.99619e-05	0.000490092	1.26946	ITGA5
222433_at	0.75254	8.95943	6.14421	5.01371e-07	8.60804e-06	6.09585	ENAH
206092_x_at	0.752254	7.41291	5.81024	1.37943e-06	1.97746e-05	5.10228	RTEL1
235046_at	0.752141	7.26438	3.49158	0.00132068	0.00556304	-1.5519	INPP4B
218084_x_at	0.751899	8.44171	4.25706	0.000147772	0.000910152	0.545982	FXYD5
227361_at	0.751493	7.02601	3.32755	0.00207104	0.00804793	-1.9774	HS3ST3B1
202260_s_at	0.751289	7.45109	4.86542	2.41415e-05	0.000207244	2.30341	STXBP1
210150_s_at	0.751184	7.11683	5.76432	1.58568e-06	2.21731e-05	4.9656	LAMA5
231887_s_at	0.751004	6.23453	6.30725	3.06356e-07	5.79786e-06	6.5799	PALD1
204562_at	0.750911	7.96588	2.94593	0.00569708	0.0186263	-2.92456	IRF4
213160_at	0.750481	7.4991	3.40659	0.00166912	0.00673501	-1.77365	DOCK2
212488_at	0.749995	8.86674	3.16034	0.00324731	0.0117163	-2.40026	COL5A1
243198_at	0.749243	4.90265	4.45063	8.3437e-05	0.000567826	1.09878	TEX9
205778_at	0.749088	5.92045	3.01582	0.00475221	0.0160506	-2.75598	KLK7
204924_at	0.748995	7.16399	3.69877	0.000739905	0.00344592	-1.00079	TLR2
217147_s_at	0.74895	5.39174	2.95625	0.00554723	0.0182236	-2.89982	TRAT1
231747_at	0.748884	6.85783	3.38149	0.00178787	0.00712946	-1.83861	CYSLTR1
225898_at	0.748862	7.31553	6.08271	6.03917e-07	9.99672e-06	5.91306	WDR54
225146_at	0.748579	6.64142	9.13075	8.76534e-11	9.94284e-09	14.6045	FAM219A
217499_x_at	0.747833	8.52877	7.29623	1.60286e-08	5.50474e-07	9.48259	OR7E37P
230200_at	0.747105	7.55229	5.11921	1.12236e-05	0.00011031	3.05025	NSUN6
212646_at	0.746915	9.09412	3.14694	0.00336504	0.0120742	-2.43362	RFTN1
204345_at	0.746732	7.83446	4.97989	1.70983e-05	0.000155368	2.63954	COL16A1
206239_s_at	0.746651	12.8329	4.14199	0.000206994	0.00120513	0.220896	SPINK1
213340_s_at	0.746498	7.10186	4.67974	4.21515e-05	0.000323503	1.76125	TP73-AS1
201655_s_at	0.746275	9.17932	6.43355	2.09366e-07	4.2638e-06	6.95413	HSPG2
226607_at	0.746274	6.91714	5.30757	6.3436e-06	6.90772e-05	3.60775	C20orf194
226701_at	0.746066	4.32647	4.39155	9.93963e-05	0.000655785	0.929322	GJA5
230640_at	0.745881	6.05407	5.60062	2.60654e-06	3.33362e-05	4.47839	FMNL3
1563674_at	0.745369	6.10662	2.74134	0.0095773	0.0284432	-3.40407	FCRL2
223284_at	0.744815	5.83196	8.41382	6.39898e-10	4.5496e-08	12.6517	NAT14
205666_at	0.744044	5.25498	2.75415	0.00927552	0.0277283	-3.37468	FMO1
209242_at	0.743753	5.43979	4.46173	8.07349e-05	0.000553363	1.13067	PEG3
225975_at	0.743006	9.53143	5.24415	7.68824e-06	8.06822e-05	3.41982	PCDH18
205935_at	0.742675	9.14221	5.49681	3.5723e-06	4.31065e-05	4.16966	FOXF1
219569_s_at	0.741828	5.50482	4.59245	5.47153e-05	0.000400209	1.5079	SLC35G2
244413_at	0.74114	6.59777	3.19619	0.00295117	0.0108111	-2.31059	CLECL1
227811_at	0.740547	7.59385	4.35179	0.000111792	0.000722913	0.815624	FGD3
226845_s_at	0.740435	10.615	9.3903	4.33734e-11	6.19703e-09	15.2946	MYEOV2
212221_x_at	0.740091	9.49991	4.81392	2.8186e-05	0.000233764	2.15262	IDS
227395_at	0.73977	6.67878	3.88536	0.000435032	0.00222543	-0.492921	TBCEL
223767_at	0.739326	5.05764	3.20702	0.00286687	0.0105674	-2.28339	GPR84
238956_at	0.739322	10.5485	4.28699	0.000135323	0.00084577	0.630979	EFNA2
204724_s_at	0.739232	6.4952	3.97789	0.00033334	0.00178785	-0.237476	COL9A3
212285_s_at	0.739052	7.99734	6.88411	5.43014e-08	1.45536e-06	8.28167	AGRN
224553_s_at	0.738923	6.01291	4.43412	8.76247e-05	0.00059154	1.05135	TNFRSF18
212158_at	0.738785	8.60616	3.62806	0.000902843	0.0040628	-1.19047	SDC2
203332_s_at	0.738374	7.53337	4.68639	4.13211e-05	0.000318291	1.78058	INPP5D
213620_s_at	0.73819	9.08735	3.38808	0.00175593	0.00702823	-1.82158	ICAM2
242465_at	0.738021	4.92563	4.49064	7.40915e-05	0.000514668	1.21387	LOC100505592
204232_at	0.737807	9.54662	3.43803	0.001531	0.00626787	-1.69192	FCER1G
225723_at	0.737598	8.42071	7.73968	4.39215e-09	2.00552e-07	10.7568	CCDC167
204570_at	0.737582	7.45754	4.80645	2.88262e-05	0.000237754	2.13076	COX7A1
226352_at	0.737116	8.11934	4.09266	0.000238999	0.00135623	0.0824286	JMY
211798_x_at	0.737048	11.2554	2.6015	0.0135181	0.037577	-3.71904	IGLJ3
210051_at	0.737001	6.86954	6.59807	1.27698e-07	2.88508e-06	7.44035	RAPGEF3
218302_at	0.736883	9.36864	9.04698	1.10199e-10	1.18839e-08	14.3798	PSENEN
222116_s_at	0.736509	7.4526	8.45929	5.63014e-10	4.10985e-08	12.7775	TBC1D16
224759_s_at	0.736461	9.87151	5.30609	6.3722e-06	6.93311e-05	3.60336	TMEM263
205546_s_at	0.735194	9.19644	10.5166	2.26711e-12	8.5491e-10	18.1822	TYK2
202641_at	0.735176	8.19653	6.45645	1.95425e-07	4.02898e-06	7.02188	ARL3
202388_at	0.734574	10.0558	3.0342	0.0045295	0.0154328	-2.71127	RGS2
212012_at	0.734481	9.21489	3.83172	0.000507215	0.00252913	-0.639959	PXDN
221844_x_at	0.734276	11.0786	6.30533	3.08142e-07	5.82493e-06	6.57419	SPCS3
208606_s_at	0.734153	6.41479	6.54708	1.48817e-07	3.25203e-06	7.28982	WNT4
201954_at	0.733901	11.3754	8.39994	6.65415e-10	4.68231e-08	12.6133	ARPC1B
228720_at	0.733884	5.86831	6.12971	5.2384e-07	8.91408e-06	6.05278	SORCS2
223809_at	0.733557	6.55052	2.93193	0.00590636	0.0191889	-2.95803	RGS18
217888_s_at	0.733507	8.18959	10.8269	1.03525e-12	5.32128e-10	18.9467	ARFGAP1
206628_at	0.733306	7.76943	3.43738	0.00153375	0.00627772	-1.69362	SLC5A1
231871_at	0.732938	6.65964	6.39119	2.37856e-07	4.71699e-06	6.82869	GPR180
235571_at	0.732553	6.00814	8.49427	5.10309e-10	3.86971e-08	12.8742	MIR34A
40569_at	0.732321	8.32877	7.05214	3.29574e-08	9.85747e-07	8.77309	MZF1
201960_s_at	0.732282	9.60117	4.08146	0.000246909	0.00139489	0.0510885	MYCBP2
200905_x_at	0.73192	12.705	6.54154	1.51317e-07	3.28957e-06	7.27343	HLA-E
235570_at	0.731699	7.0361	3.99105	0.000320905	0.00172998	-0.200958	RBMS3
203010_at	0.731121	7.69431	7.14347	2.51499e-08	7.90728e-07	9.03919	STAT5A
200827_at	0.731113	8.2117	6.3036	3.09747e-07	5.84989e-06	6.56908	PLOD1
37384_at	0.730836	7.48611	6.73808	8.39594e-08	2.06036e-06	7.85287	PPM1F
225629_s_at	0.730392	8.80741	4.64261	4.71031e-05	0.000353896	1.65335	ZBTB4
221870_at	0.729776	8.41642	5.56015	2.94738e-06	3.67985e-05	4.35799	EHD2
225373_at	0.729616	8.13236	6.21866	4.00319e-07	7.18091e-06	6.317	C10orf54
222630_at	0.729612	7.87539	5.66106	2.16955e-06	2.87424e-05	4.65822	RFX7
223640_at	0.72906	7.6452	4.45433	8.25266e-05	0.000562822	1.1094	HCST
224659_at	0.728727	7.60393	7.76027	4.13801e-09	1.92713e-07	10.8154	SEPN1
221211_s_at	0.728725	4.52486	4.56675	5.90732e-05	0.000426155	1.43354	MAP3K7CL
823_at	0.728648	6.8278	5.99831	7.79828e-07	1.2355e-05	5.66202	CX3CL1
226338_at	0.728512	6.03265	4.30998	0.000126466	0.000801499	0.696387	TMEM55A
34206_at	0.72755	8.06819	8.31554	8.44528e-10	5.67255e-08	12.3789	ARAP1
1558152_at	0.727233	7.13873	6.92842	4.75905e-08	1.31874e-06	8.41149	LOC100131262
225098_at	0.72657	8.06193	5.51294	3.40164e-06	4.1449e-05	4.2176	ABI2
219761_at	0.726053	5.51767	5.21094	8.50215e-06	8.76589e-05	3.32148	CLEC1A
206571_s_at	0.726004	7.97591	5.75159	1.64815e-06	2.29119e-05	4.92771	MAP4K4
209493_at	0.725901	5.36071	5.02185	1.50641e-05	0.000140216	2.76307	PDZD2
233898_s_at	0.72566	9.23052	5.48948	3.65279e-06	4.39227e-05	4.14784	FGFR1OP2
235534_at	0.725369	5.45688	6.2109	4.09819e-07	7.3201e-06	6.29395	RP11-134G8.8
242808_at	0.724792	5.16519	5.50665	3.46722e-06	4.21174e-05	4.1989	LOC101060510
205180_s_at	0.722601	6.89513	4.36373	0.000107919	0.000702185	0.849729	ADAM8
213715_s_at	0.721795	5.54437	6.47705	1.83681e-07	3.84191e-06	7.08282	KANK3
205297_s_at	0.721441	6.5967	2.69931	0.0106323	0.0309609	-3.49987	CD79B
226459_at	0.721081	9.09331	3.59072	0.00100236	0.00442573	-1.28998	PIK3AP1
211071_s_at	0.720982	6.8608	4.59108	5.49389e-05	0.000401361	1.50394	MLLT11
213733_at	0.720378	7.64049	4.79528	2.98099e-05	0.000244247	2.09811	MYO1F
222122_s_at	0.720322	8.91674	5.46064	3.98698e-06	4.72347e-05	4.06214	THOC2
218141_at	0.719712	6.74094	7.24149	1.88317e-08	6.2515e-07	9.32396	UBE2O
205059_s_at	0.719308	6.72934	6.25871	3.54704e-07	6.51443e-06	6.43588	IDUA
204443_at	0.718393	7.69581	5.34538	5.65635e-06	6.28962e-05	3.7199	ARSA
203983_at	0.718265	9.2964	6.87134	5.64062e-08	1.49661e-06	8.24425	TSNAX
209283_at	0.718248	7.75065	3.99933	0.000313308	0.00169823	-0.177939	CRYAB
201221_s_at	0.71818	9.18889	6.54878	1.48061e-07	3.24008e-06	7.29483	SNRNP70
213737_x_at	0.718018	9.35931	3.81003	0.000539592	0.00265905	-0.699174	GOLGA8N
221569_at	0.717396	7.75951	4.81759	2.78765e-05	0.000231853	2.16336	AHI1
222218_s_at	0.71715	6.78258	4.41496	9.2743e-05	0.000619287	0.996382	PILRA
229649_at	0.716713	6.45309	3.5432	0.00114442	0.00494361	-1.41596	NRXN3
218429_s_at	0.716155	8.73914	6.69004	9.69367e-08	2.31341e-06	7.71147	C19orf66
225273_at	0.715207	7.915	5.81597	1.35562e-06	1.951e-05	5.11936	WWC3
226372_at	0.714319	7.84652	4.02153	0.000293818	0.00160838	-0.116216	CHST11
225480_at	0.714079	9.41999	8.67538	3.07523e-10	2.62306e-08	13.3719	C1orf122
220358_at	0.713703	6.88149	4.21211	0.000168609	0.00101383	0.418657	BATF3
205866_at	0.712493	5.78683	3.43537	0.00154223	0.00630392	-1.69883	FCN3
213046_at	0.711699	8.10671	5.25351	7.47325e-06	7.8921e-05	3.44754	PABPN1
204276_at	0.711657	7.81242	6.86889	5.68187e-08	1.50658e-06	8.23708	TK2
231726_at	0.711608	4.31309	3.6846	0.000770088	0.00356064	-1.03892	PCDHB14
220027_s_at	0.71148	6.87975	4.82905	2.69324e-05	0.000225771	2.1969	RASIP1
204068_at	0.710686	8.19175	6.73819	8.39333e-08	2.06036e-06	7.85318	STK3
202908_at	0.710579	7.49746	6.19353	4.31904e-07	7.63724e-06	6.24238	WFS1
234973_at	0.710509	7.07511	5.43184	4.35111e-06	5.0811e-05	3.97659	SLC38A5
226189_at	0.710416	8.42911	4.23028	0.000159861	0.000970943	0.470068	ITGB8
213947_s_at	0.710321	7.88126	5.52396	3.28971e-06	4.03195e-05	4.25036	NUP210
204805_s_at	0.710229	8.89012	5.06236	1.33288e-05	0.000126872	2.88247	H1FX
220520_s_at	0.708785	5.44902	4.37127	0.000105541	0.000689336	0.871286	NUP62CL
223235_s_at	0.70818	8.16103	3.4982	0.00129668	0.00547754	-1.53451	SMOC2
200989_at	0.707978	12.4286	5.10433	1.17403e-05	0.000114605	3.00631	HIF1A
214032_at	0.707872	6.60979	4.14894	0.000202837	0.00118408	0.240446	ZAP70
43544_at	0.707587	8.81165	6.4398	2.05467e-07	4.19959e-06	6.97261	MED16
205780_at	0.70695	9.84513	6.12887	5.25182e-07	8.93414e-06	6.05027	BIK
223658_at	0.706914	7.84701	5.27469	7.00869e-06	7.49609e-05	3.51027	KCNK6
219765_at	0.70682	6.49693	4.82846	2.69806e-05	0.000226042	2.19516	ZNF329
238429_at	0.706317	6.10917	2.98193	0.00519022	0.0172655	-2.83801	TMEM71
218586_at	0.705995	6.52063	9.30488	5.46206e-11	7.11043e-09	15.0685	MRGBP
222073_at	0.705292	4.91165	2.76195	0.00909634	0.027283	-3.35675	COL4A3
206181_at	0.705266	6.93989	2.97508	0.00528328	0.0175196	-2.85453	SLAMF1
206314_at	0.705262	5.7903	4.41288	9.33156e-05	0.000622238	0.990423	ZKSCAN7
219372_at	0.704745	6.85937	6.35626	2.64261e-07	5.13997e-06	6.7252	IFT81
1553169_at	0.704261	5.29552	6.36978	2.53707e-07	4.97363e-06	6.76526	LRRN4
222934_s_at	0.70384	6.58406	3.24976	0.00255607	0.00959446	-2.17556	CLEC4E
40446_at	0.703166	9.63612	5.42588	4.43063e-06	5.15744e-05	3.95886	PHF1
215116_s_at	0.703098	6.44326	4.63355	4.83952e-05	0.000361674	1.62707	DNM1
218764_at	0.703013	8.21009	3.56879	0.00106568	0.00465905	-1.34822	PRKCH
212796_s_at	0.702689	9.23254	9.27848	5.86673e-11	7.54737e-09	14.9984	TBC1D2B
204545_at	0.702654	6.78413	2.78902	0.00849864	0.0258158	-3.29425	PEX6
200999_s_at	0.702415	11.3333	7.09705	2.8852e-08	8.86226e-07	8.90403	CKAP4
1560116_a_at	0.702141	8.76549	7.61969	6.22198e-09	2.63915e-07	10.414	NEDD1
222805_at	0.702136	7.67291	2.97898	0.00523008	0.0173674	-2.84512	MANEA
57532_at	0.700816	7.90799	7.26368	1.764e-08	5.91336e-07	9.3883	DVL2
202651_at	0.700775	9.02079	4.50818	7.03274e-05	0.000492085	1.26441	LPGAT1
226253_at	0.700665	6.43081	7.66575	5.44227e-09	2.37475e-07	10.5458	LRRC45
228472_at	0.700594	6.46696	7.01351	3.69589e-08	1.07945e-06	8.66031	CCDC61
208944_at	0.70016	10.5091	4.6462	4.66005e-05	0.000350755	1.66377	TGFBR2
207813_s_at	0.700052	6.28081	4.6867	4.12826e-05	0.000318084	1.78149	FDXR
228252_at	0.699913	6.06834	5.87182	1.14432e-06	1.69877e-05	5.28561	PIF1
1560982_at	0.699135	5.26493	6.18804	4.39127e-07	7.73495e-06	6.22608	RP11-452L6.1
218587_s_at	0.698938	7.96298	5.35927	5.42297e-06	6.07584e-05	3.76111	POGLUT1
202052_s_at	0.698763	7.9607	3.10367	0.00377365	0.0132454	-2.54085	RAI14
203759_at	0.698317	7.8126	2.80821	0.00809726	0.0248065	-3.24969	ST3GAL4
225147_at	0.698261	8.37512	5.72588	1.78195e-06	2.44426e-05	4.85117	CYTH3
225758_s_at	0.698161	6.41248	5.75448	1.63376e-06	2.27292e-05	4.93631	TUBGCP6
200675_at	0.698012	11.2025	5.45298	4.08077e-06	4.81061e-05	4.03937	CD81
203686_at	0.696997	8.08643	8.78081	2.29435e-10	2.07222e-08	13.6597	MPG
225187_at	0.696358	8.14335	5.99103	7.9721e-07	1.25685e-05	5.64038	CCAR2
225579_at	0.695974	8.91149	4.79123	3.01747e-05	0.000246681	2.08627	PQLC3
212415_at	0.695839	7.10222	3.33746	0.00201602	0.00787554	-1.952	SEPT6
219511_s_at	0.695807	6.65922	4.17748	0.000186602	0.00110297	0.320863	SNCAIP
218857_s_at	0.695462	9.61809	5.60738	2.5536e-06	3.27896e-05	4.49849	ASRGL1
210113_s_at	0.695184	6.03375	4.89614	2.20093e-05	0.000191954	2.39347	NLRP1
201462_at	0.695152	7.3461	4.73618	3.55949e-05	0.000281214	1.92558	SCRN1
1558938_at	0.694901	6.62264	5.80093	1.41892e-06	2.02136e-05	5.07459	RP11-468E2.5
203514_at	0.694691	7.58547	6.53314	1.55183e-07	3.35892e-06	7.24862	MAP3K3
226125_at	0.694434	6.81254	3.29427	0.00226668	0.00867863	-2.06248	LOC100288152
214617_at	0.693944	7.98101	4.27021	0.000142172	0.000881123	0.583286	PRF1
205129_at	0.693915	7.18979	8.88535	1.71835e-10	1.67172e-08	13.9436	NPM3
227359_at	0.693762	5.11045	5.90929	1.02141e-06	1.54654e-05	5.39712	OSCP1
215470_at	0.693331	6.11342	2.69646	0.0107077	0.0311439	-3.50634	GTF2H2B
205298_s_at	0.693229	7.21827	5.0181	1.52357e-05	0.000141452	2.75202	BTN2A2
224807_at	0.692917	7.56363	5.61406	2.50233e-06	3.22753e-05	4.51837	GRAMD1A
203146_s_at	0.692237	6.90514	4.79417	2.99087e-05	0.000244928	2.09489	GABBR1
223295_s_at	0.69222	8.94088	5.44069	4.23577e-06	4.96231e-05	4.00288	LUC7L
244050_at	0.692027	7.55332	3.65178	0.000844661	0.00384785	-1.12703	PTPLAD2
210105_s_at	0.691918	8.95836	3.0742	0.00407848	0.0141151	-2.61343	FYN
225764_at	0.690792	9.2404	9.0032	1.2425e-10	1.29397e-08	14.262	ETV6
228408_s_at	0.690737	8.85996	4.95141	1.86323e-05	0.000166692	2.55578	SDAD1
207254_at	0.690259	5.88874	2.67221	0.0113688	0.0326584	-3.56113	SLC15A1
203336_s_at	0.688673	8.70392	5.00731	1.57401e-05	0.000145345	2.72025	ITGB1BP1
204794_at	0.688572	6.50865	3.71203	0.000712701	0.0033446	-0.965045	DUSP2
213644_at	0.688208	5.94088	5.38545	5.00889e-06	5.69384e-05	3.83882	CEP112
203821_at	0.688026	8.70265	2.61322	0.0131376	0.0367135	-3.69306	HBEGF
210705_s_at	0.687849	7.11662	5.54616	3.07523e-06	3.81315e-05	4.31639	TRIM5
220750_s_at	0.687565	6.98667	5.62532	2.41823e-06	3.14054e-05	4.55187	LEPRE1
206377_at	0.68756	7.90114	5.01377	1.54359e-05	0.000142995	2.73928	FOXF2
227358_at	0.687271	5.67127	5.81787	1.34783e-06	1.94089e-05	5.12501	ZBTB46
212765_at	0.687245	7.83791	3.74769	0.000644244	0.00307714	-0.86863	CAMSAP2
204078_at	0.686421	7.13001	5.98	8.24327e-07	1.29326e-05	5.60754	LEPREL4
208206_s_at	0.685768	6.96779	3.02102	0.00468823	0.0158693	-2.74336	RASGRP2
91816_f_at	0.68546	7.55986	5.05753	1.35247e-05	0.00012829	2.86823	MEX3D
202381_at	0.685406	10.7502	4.82803	2.70155e-05	0.000226233	2.1939	ADAM9
225927_at	0.684977	9.00267	4.14981	0.000202322	0.0011812	0.242895	MAP3K1
203823_at	0.684819	8.28551	6.27465	3.38031e-07	6.26291e-06	6.4832	RGS3
237461_at	0.684611	5.19634	4.46235	8.05854e-05	0.000552546	1.13246	NLRP7
200696_s_at	0.684421	11.3775	4.64257	4.71085e-05	0.000353896	1.65324	GSN
236277_at	0.683435	3.91692	5.01681	1.52952e-05	0.000141836	2.74822	AF070581
202729_s_at	0.683336	8.94549	5.37871	5.11243e-06	5.78841e-05	3.8188	LTBP1
235536_at	0.683087	7.31629	6.08989	5.90938e-07	9.83548e-06	5.93439	SNORD89
225041_at	0.68305	9.05781	4.50652	7.0675e-05	0.000494011	1.25963	MPHOSPH8
218217_at	0.682002	8.35569	5.33877	5.77101e-06	6.39277e-05	3.70027	SCPEP1
225284_at	0.681971	10.6111	7.71372	4.73519e-09	2.12384e-07	10.6828	DNAJC3
218665_at	0.681908	7.24116	7.63624	5.92961e-09	2.53084e-07	10.4614	FZD4
204521_at	0.681404	6.14675	4.0844	0.000244808	0.00138474	0.0593135	FAM216A
239775_at	0.681025	6.12263	4.65301	4.56606e-05	0.000345436	1.68356	LOC101927609
227554_at	0.680885	6.02914	4.14396	0.000205809	0.00119901	0.226428	MAGI2-AS3
229075_at	0.680746	5.37203	4.68575	4.14003e-05	0.000318722	1.77872	SPATA5
208012_x_at	0.68031	8.50505	4.29637	0.000131639	0.000827661	0.65765	SP110
213434_at	0.679612	7.17779	4.79884	2.94926e-05	0.000242264	2.10852	STX2
200771_at	0.678669	9.61299	4.79163	3.01379e-05	0.000246453	2.08746	LAMC1
1553708_at	0.678601	4.34622	2.64965	0.0120174	0.0341468	-3.61181	LINC00525
236283_x_at	0.678499	7.73019	7.51694	8.39391e-09	3.30885e-07	10.1193	LOC646214
210056_at	0.678371	7.16446	2.9085	0.00627312	0.020166	-3.01387	RND1
216331_at	0.677654	6.33178	5.79138	1.46065e-06	2.07055e-05	5.04616	ITGA7
221203_s_at	0.677654	7.35185	8.33388	8.0184e-10	5.43928e-08	12.4299	YEATS2
223044_at	0.677555	12.2458	5.21933	8.28882e-06	8.5848e-05	3.34631	SLC40A1
225703_at	0.676986	8.21324	7.26452	1.75964e-08	5.90598e-07	9.39074	FBRSL1
206914_at	0.676964	4.66521	3.29091	0.00228742	0.00874455	-2.07106	CRTAM
202497_x_at	0.676858	7.30397	2.91322	0.00619746	0.0199709	-3.00263	SLC2A3
208807_s_at	0.676392	8.65278	9.46033	3.59281e-11	5.50243e-09	15.4793	CHD3
226147_s_at	0.676352	13.8169	5.28441	6.8052e-06	7.31422e-05	3.53908	PIGR
222391_at	0.676056	10.258	5.95844	8.79972e-07	1.36142e-05	5.54341	TMEM30A
218248_at	0.67591	9.12489	6.61119	1.22772e-07	2.79456e-06	7.47905	FAM111A
229331_at	0.675373	6.79433	4.93676	1.94734e-05	0.000173208	2.51275	SPATA18
228749_at	0.675222	4.7871	4.7169	3.77123e-05	0.000294829	1.8694	ZDBF2
1559050_at	0.675171	5.43959	4.6696	4.34501e-05	0.000331422	1.73176	HCG27
206276_at	0.675144	5.28608	2.56175	0.0148853	0.0406155	-3.80658	LY6D
215051_x_at	0.674393	10.1404	4.30897	0.000126842	0.000803508	0.693519	AIF1
209967_s_at	0.674154	8.4502	2.81619	0.00793571	0.024403	-3.23112	CREM
212813_at	0.674142	8.45318	4.28469	0.000136243	0.000850471	0.624437	JAM3
209760_at	0.673969	7.10887	3.30062	0.00222806	0.00855112	-2.04629	KIAA0922
200670_at	0.673763	11.3486	3.3324	0.00204392	0.00796291	-1.96497	XBP1
218847_at	0.673571	9.39868	4.30778	0.000127287	0.00080595	0.690132	IGF2BP2
209409_at	0.67354	7.54163	4.39281	9.90264e-05	0.000653976	0.93293	GRB10
223672_at	0.673471	4.52756	3.68513	0.000768931	0.00355589	-1.03749	SGIP1
227925_at	0.67345	4.70507	4.24619	0.000152568	0.000934327	0.515141	ST3GAL4-AS1
219993_at	0.673428	5.14879	4.35186	0.000111769	0.00072285	0.815823	SOX17
218358_at	0.67316	10.6517	5.37522	5.16678e-06	5.84147e-05	3.80846	CRELD2
237591_at	0.673123	5.37348	5.43425	4.31948e-06	5.05172e-05	3.98373	LINC00173
225450_at	0.672382	7.25365	4.17794	0.000186354	0.00110162	0.322145	AMOTL1
235458_at	0.67188	7.39196	4.38466	0.000101444	0.000667438	0.909591	HAVCR2
207339_s_at	0.671418	8.47645	2.50734	0.0169624	0.0451783	-3.92487	LTB
221843_s_at	0.671112	7.3007	6.04081	6.85622e-07	1.10352e-05	5.78844	TLDC1
226047_at	0.671076	8.29899	4.54895	6.22914e-05	0.000444735	1.38208	MRVI1
212607_at	0.670907	7.28972	3.76013	0.0006219	0.00299133	-0.834908	AKT3
201963_at	0.670338	8.82095	2.71015	0.0103502	0.0302944	-3.47525	ACSL1
229523_at	0.670122	4.9542	3.49649	0.00130285	0.00549893	-1.53901	TMEM200C
230923_at	0.669982	4.25894	3.30743	0.00218732	0.0084184	-2.0289	FAM19A1
241994_at	0.669951	10.7825	2.54669	0.0154356	0.0418243	-3.8395	XDH
212993_at	0.669923	8.25842	7.42323	1.10404e-08	4.06486e-07	9.84956	NACC2
207072_at	0.669839	6.77629	3.97484	0.000336285	0.00180047	-0.245923	IL18RAP
206148_at	0.668976	6.85306	4.42175	9.08972e-05	0.000609568	1.01584	IL3RA
227337_at	0.668605	8.55606	3.52229	0.00121291	0.00518617	-1.47114	ANKRD37
212408_at	0.668294	10.0725	6.68791	9.75572e-08	2.32416e-06	7.7052	TOR1AIP1
227386_s_at	0.667842	5.88422	5.087	1.23719e-05	0.000119279	2.95517	TMEM200B
212538_at	0.667549	8.54548	7.10322	2.83302e-08	8.73141e-07	8.92199	DOCK9
1556185_a_at	0.667211	4.20822	4.60051	5.34141e-05	0.000392424	1.53126	CTB-167B5.2
209484_s_at	0.66702	9.331	5.6647	2.14571e-06	2.84804e-05	4.66905	NSL1
204735_at	0.666745	6.83845	5.92678	9.68647e-07	1.48101e-05	5.44917	PDE4A
225575_at	0.666715	7.59384	3.07535	0.00406611	0.0140812	-2.61059	LIFR
213553_x_at	0.665816	8.58332	4.42791	8.92518e-05	0.000600966	1.03353	APOC1
207191_s_at	0.665458	6.82429	3.34233	0.00198947	0.00779296	-1.93949	ISLR
228170_at	0.665422	3.91317	5.04238	1.41583e-05	0.000133099	2.82356	OLIG1
221185_s_at	0.665228	6.06949	3.32446	0.00208852	0.0081026	-1.98533	IQCG
203275_at	0.665106	8.80786	7.25641	1.80221e-08	6.0193e-07	9.36721	IRF2
228972_at	0.665074	7.113	4.96607	1.78263e-05	0.000160834	2.59889	PITPNA-AS1
218051_s_at	0.66469	7.25062	4.58208	5.64337e-05	0.000410526	1.47789	NT5DC2
1563431_x_at	0.66463	8.13282	5.99053	7.98435e-07	1.25842e-05	5.63887	CTB-12A17.3
228367_at	0.664577	5.08301	4.13453	0.000211551	0.00122735	0.199915	ALPK2
212774_at	0.663638	9.48967	6.69062	9.67695e-08	2.31144e-06	7.71317	ZBTB18
228790_at	0.663079	5.65153	4.23689	0.00015679	0.000956003	0.488794	FAM110B
228564_at	0.66304	5.89245	5.33076	5.91287e-06	6.51524e-05	3.67652	LINC01116
205739_x_at	0.662935	5.87259	3.16469	0.00320989	0.0116018	-2.3894	ZNF107
227416_s_at	0.662921	9.81994	6.71809	8.91314e-08	2.16109e-06	7.79406	ZCRB1
212975_at	0.662837	7.33337	7.4014	1.17696e-08	4.29002e-07	9.78661	DENND3
235944_at	0.662816	5.12478	3.7286	0.000680052	0.00321726	-0.920286	HMCN1
219297_at	0.662522	7.80669	4.4178	9.19648e-05	0.000615519	1.00454	WDR44
222304_x_at	0.662368	6.99114	7.31432	1.51981e-08	5.28262e-07	9.53497	OR7E47P
202027_at	0.6621	8.9585	7.0438	3.3783e-08	1.0044e-06	8.74874	TMEM184B
227279_at	0.661725	8.98014	5.40724	4.68845e-06	5.39097e-05	3.90351	TCEAL3
238825_at	0.661646	5.65793	4.63534	4.81376e-05	0.000360094	1.63225	ACRC
205823_at	0.661491	6.32187	7.1463	2.49405e-08	7.86858e-07	9.04742	RGS12
206804_at	0.661307	6.60927	3.34621	0.00196854	0.00772925	-1.92951	CD3G
240572_s_at	0.66122	5.65723	3.08092	0.00400692	0.0139132	-2.5969	LOC374443
209881_s_at	0.661043	6.80444	5.27685	6.96291e-06	7.45149e-05	3.51668	LAT
1553297_a_at	0.661041	7.78889	3.1085	0.00372581	0.0130994	-2.52893	CSF3R
226244_at	0.660992	6.53123	4.66051	4.46478e-05	0.000339139	1.70535	CLEC14A
38157_at	0.660885	8.089	7.99877	2.08189e-09	1.1492e-07	11.4914	DXO
201719_s_at	0.659316	9.88631	5.88766	1.09066e-06	1.63062e-05	5.33274	EPB41L2
225786_at	0.659254	7.69899	3.33441	0.0020328	0.00792873	-1.95982	HNRNPU-AS1
229344_x_at	0.659235	5.98799	6.28288	3.29744e-07	6.13431e-06	6.50759	RIMKLB
222792_s_at	0.658988	9.11439	6.31962	2.95136e-07	5.62837e-06	6.61657	CCDC59
224673_at	0.658879	7.77018	4.74722	3.44353e-05	0.000273655	1.95779	LENG8
205335_s_at	0.658744	10.226	6.60393	1.25472e-07	2.8442e-06	7.45765	SRP19
213074_at	0.65835	9.50825	5.36465	5.33521e-06	5.99578e-05	3.77707	PHIP
223014_at	0.658211	9.97908	10.7492	1.25818e-12	5.73257e-10	18.7566	UBE2R2
228802_at	0.657877	5.93273	4.77955	3.1251e-05	0.000253622	2.05217	RBPMS2
34408_at	0.657852	7.01402	6.61651	1.20826e-07	2.75486e-06	7.49476	RTN2
204689_at	0.657468	6.30426	3.23489	0.00266039	0.00991864	-2.21317	HHEX
202219_at	0.657056	9.78326	2.72109	0.0100728	0.0296473	-3.45034	SLC6A8
222872_x_at	0.656915	8.47557	3.60218	0.000970747	0.00431123	-1.2595	NABP1
204173_at	0.656435	7.7628	5.68812	1.99844e-06	2.68529e-05	4.73875	MYL6B
226861_at	0.656278	8.66883	8.5069	4.92537e-10	3.7611e-08	12.909	ASB8
213532_at	0.65602	8.16465	9.48128	3.39638e-11	5.29052e-09	15.5344	ADAM17
203262_s_at	0.65588	8.97238	9.79247	1.48355e-11	2.91774e-09	16.3458	FAM50A
219572_at	0.655188	8.32734	7.79437	3.74942e-09	1.79195e-07	10.9125	CADPS2
222867_s_at	0.654328	9.37433	5.42717	4.41321e-06	5.14044e-05	3.96272	MED31
201454_s_at	0.653993	9.90692	7.19404	2.16607e-08	7.02016e-07	9.1862	NPEPPS
201540_at	0.653902	10.7428	3.55989	0.00109244	0.00475439	-1.3718	FHL1
205831_at	0.653868	8.15444	2.92707	0.00598071	0.0193856	-2.96963	CD2
203882_at	0.653627	10.2492	4.30794	0.000127226	0.000805754	0.690598	IRF9
209604_s_at	0.653564	6.7097	3.86676	0.000458852	0.00232595	-0.544002	GATA3
227908_at	0.653262	6.9496	7.08301	3.0077e-08	9.17154e-07	8.8631	TBC1D24
203855_at	0.652741	7.57816	5.37578	5.158e-06	5.83397e-05	3.81012	WDR47
219959_at	0.652539	7.65594	3.94135	0.000370375	0.00194864	-0.338613	MOCOS
235816_s_at	0.652291	5.10734	5.88725	1.092e-06	1.63218e-05	5.33153	RGL4
226017_at	0.651736	7.96701	4.28462	0.000136269	0.000850511	0.624252	CMTM7
213761_at	0.65161	6.81393	3.80537	0.000546812	0.00268809	-0.711889	MDM1
209354_at	0.651014	8.49859	8.78043	2.29678e-10	2.07222e-08	13.6587	TNFRSF14
210670_at	0.650241	4.81238	3.19286	0.00297751	0.0108835	-2.31893	PPY
221565_s_at	0.650178	7.3964	4.14065	0.000207803	0.0012092	0.217136	CALHM2
37408_at	0.649954	8.78534	4.29672	0.000131503	0.000827096	0.658643	MRC2
204749_at	0.649752	4.50158	2.63085	0.0125841	0.0354367	-3.65384	NAP1L3
226422_at	0.649627	9.38107	5.04482	1.4054e-05	0.000132346	2.83077	ERGIC2
227297_at	0.648782	7.43971	4.33327	0.000118072	0.000756099	0.762777	ITGA9
207697_x_at	0.648747	7.50272	3.71187	0.000713022	0.00334545	-0.965475	LILRB2
222737_s_at	0.648695	8.95562	6.33228	2.84074e-07	5.45228e-06	6.65412	BRD7
204352_at	0.648691	8.47189	4.86119	2.4451e-05	0.000209145	2.29101	TRAF5
226027_at	0.648548	7.48782	8.06889	1.70323e-09	9.77788e-08	11.6889	SWI5
202122_s_at	0.648468	10.59	4.8505	2.52502e-05	0.000214605	2.25969	PLIN3
229287_at	0.648199	6.81125	2.99549	0.00501055	0.0167562	-2.80525	PCNX
201594_s_at	0.647982	10.1091	6.22402	3.93888e-07	7.08648e-06	6.33291	PPP4R1
224906_at	0.647848	8.7046	3.48177	0.00135701	0.00568235	-1.57763	ANO6
235957_at	0.647426	5.86288	6.30185	3.11388e-07	5.8731e-06	6.56389	GRIP1
203765_at	0.647299	8.78591	4.19277	0.000178436	0.00106194	0.364013	GCA
209369_at	0.64715	9.44337	3.00222	0.0049236	0.0165233	-2.78896	ANXA3
205786_s_at	0.6471	6.81317	3.23907	0.00263063	0.00983048	-2.2026	ITGAM
218213_s_at	0.646785	12.1277	7.67618	5.28006e-09	2.32064e-07	10.5756	TMEM258
227816_at	0.64665	6.15561	3.22091	0.0027621	0.0102316	-2.24842	NTN1
200974_at	0.646553	11.2958	3.12145	0.00360038	0.0127548	-2.4969	ACTA2
221864_at	0.646208	8.054	4.73055	3.62003e-05	0.000285195	1.90919	ORAI3
209295_at	0.646029	8.78182	5.5486	3.05261e-06	3.78977e-05	4.32363	TNFRSF10B
226965_at	0.645725	9.63744	5.79796	1.4318e-06	2.03546e-05	5.06572	DENND6A
219684_at	0.645407	7.82619	2.79063	0.00846425	0.0257345	-3.29051	RTP4
207469_s_at	0.645346	7.14587	3.25487	0.00252114	0.00948529	-2.16262	PIR
224833_at	0.645303	9.8503	3.57871	0.00103657	0.00454942	-1.32189	ETS1
205504_at	0.645009	7.04409	3.62572	0.000908789	0.00408585	-1.19672	BTK
201939_at	0.644871	7.98519	3.24313	0.00260206	0.00974036	-2.19233	PLK2
201967_at	0.644153	8.84736	4.87708	2.33094e-05	0.000201016	2.33757	RBM6
229090_at	0.644066	4.77704	4.98252	1.69632e-05	0.000154371	2.64728	ZEB1-AS1
204099_at	0.643841	6.2624	5.93585	9.42364e-07	1.44608e-05	5.47617	SMARCD3
218849_s_at	0.643689	7.45417	4.55485	6.12062e-05	0.000438679	1.39912	PPP1R13L
204447_at	0.643305	7.07086	4.6399	4.74866e-05	0.000356101	1.64547	LZTS3
224365_s_at	0.642993	5.35799	4.42343	9.04453e-05	0.000607058	1.02067	TIGD7
224814_at	0.64243	8.07691	5.35709	5.45898e-06	6.10993e-05	3.75464	DPP7
228291_s_at	0.642228	8.10333	3.58794	0.0010102	0.00445351	-1.29739	KIZ
1552280_at	0.64188	4.68268	3.41824	0.0016166	0.00655887	-1.7434	TIMD4
221080_s_at	0.641823	6.9222	3.49657	0.00130255	0.00549841	-1.5388	DENND1C
219522_at	0.641324	6.05191	3.21603	0.00279851	0.0103503	-2.26072	FJX1
203906_at	0.640487	7.77746	5.72944	1.76279e-06	2.42223e-05	4.86176	IQSEC1
229339_at	0.640073	6.74254	4.48486	7.53765e-05	0.000521606	1.19721	MYOCD
217362_x_at	0.639986	7.49091	3.67734	0.000786022	0.00362403	-1.05845	HLA-DRB6
227420_at	0.639534	7.55907	6.04372	6.79591e-07	1.09574e-05	5.79712	TNFAIP8L1
227189_at	0.639013	7.63257	3.81679	0.000529303	0.00261708	-0.680753	CPNE5
221518_s_at	0.63864	9.9094	6.26665	3.46297e-07	6.39008e-06	6.45945	USP47
226571_s_at	0.637894	6.55416	4.79339	2.99795e-05	0.000245342	2.09259	PTPRS
212917_x_at	0.637827	8.63722	4.35104	0.000112041	0.000724351	0.813474	RECQL
202500_at	0.637418	8.04337	9.17467	7.77674e-11	9.14394e-09	14.7219	DNAJB2
203279_at	0.636987	9.43828	5.23918	7.80488e-06	8.164e-05	3.4051	EDEM1
209621_s_at	0.636826	8.22118	4.25072	0.000150553	0.000923643	0.527977	PDLIM3
209050_s_at	0.6365	9.53993	5.54553	3.08112e-06	3.81888e-05	4.31452	RALGDS
226299_at	0.63614	6.60188	7.14473	2.50565e-08	7.89806e-07	9.04285	PKN3
202840_at	0.636081	7.97403	6.9685	4.22437e-08	1.19672e-06	8.52878	TAF15
211685_s_at	0.63595	6.80527	5.83237	1.28983e-06	1.8706e-05	5.16816	NCALD
220560_at	0.635879	5.68833	4.46362	8.02836e-05	0.000550684	1.1361	C11orf21
224657_at	0.635842	9.33641	3.94479	0.00036673	0.00193188	-0.329122	ERRFI1
227059_at	0.63554	7.76488	3.30448	0.00220487	0.0084746	-2.03643	GPC6
227006_at	0.635501	6.59297	2.78705	0.00854092	0.0259143	-3.29881	PPP1R14A
202655_at	0.635323	10.6358	6.46584	1.89983e-07	3.94645e-06	7.04965	MANF
39248_at	0.635308	8.9633	3.08846	0.00392819	0.0136912	-2.57836	AQP3
217858_s_at	0.634709	9.49563	4.80653	2.88184e-05	0.000237754	2.13102	ARMCX3
205648_at	0.634445	5.1655	3.69589	0.000745949	0.00347016	-1.00855	WNT2
243824_at	0.634291	4.57005	4.27197	0.000141435	0.000876855	0.588305	LINC01410
226698_at	0.634221	6.07075	6.70668	9.22285e-08	2.22043e-06	7.76046	FCHSD1
224204_x_at	0.633354	6.70317	3.78029	0.000587288	0.0028544	-0.780177	ARNTL2
228640_at	0.632912	7.11573	2.51235	0.0167608	0.0447371	-3.91406	PCDH7
225582_at	0.632898	7.21277	4.13144	0.000213464	0.00123648	0.191241	ITPRIP
202863_at	0.632704	8.62795	4.53682	6.45837e-05	0.000457807	1.34702	SP100
222986_s_at	0.632493	9.86868	8.28231	9.27859e-10	6.11213e-08	12.2863	SHISA5
205599_at	0.632397	6.60607	4.15215	0.000200942	0.0011749	0.24949	TRAF1
219577_s_at	0.632282	6.48401	8.54764	4.3938e-10	3.46154e-08	13.0213	ABCA7
228581_at	0.631871	4.87575	4.1406	0.000207835	0.00120925	0.216991	KCNJ10
209948_at	0.631257	6.59362	3.41849	0.00161547	0.00655478	-1.74274	KCNMB1
205361_s_at	0.630158	9.54901	5.05415	1.36637e-05	0.000129361	2.85825	PFDN4
202637_s_at	0.630079	8.16611	2.62303	0.0128269	0.0360024	-3.67126	ICAM1
224822_at	0.629972	7.54812	3.43318	0.00155157	0.00633311	-1.70455	DLC1
1558345_a_at	0.629887	6.08247	4.76549	3.25984e-05	0.00026199	2.01111	LOC439911
204646_at	0.629773	8.52046	3.08884	0.00392427	0.013681	-2.57743	DPYD
226267_at	0.629763	7.57975	6.8622	5.79629e-08	1.53172e-06	8.21746	JDP2
209447_at	0.629155	6.96667	2.8221	0.00781801	0.0241105	-3.21735	SYNE1
218542_at	0.629059	8.04592	3.43585	0.00154021	0.00629709	-1.69759	CEP55
231947_at	0.628776	5.83657	4.22805	0.00016091	0.000975904	0.463756	MYCT1
1556267_at	0.628624	4.26277	2.62795	0.0126737	0.0356411	-3.66031	MYRFL
209583_s_at	0.627462	8.16274	3.28286	0.00233772	0.00890635	-2.09154	CD200
218435_at	0.627441	10.7665	4.20055	0.000174417	0.00104221	0.385987	DNAJC15
201952_at	0.627355	9.09779	6.16875	4.65509e-07	8.10047e-06	6.16876	ALCAM
223340_at	0.627259	7.17282	3.5032	0.00127884	0.00541266	-1.52137	ATL1
200736_s_at	0.627187	11.3642	7.45017	1.0203e-08	3.83403e-07	9.9272	GPX1
223663_at	0.626666	8.01102	6.82506	6.47521e-08	1.6676e-06	8.10847	CCDC88B
211730_s_at	0.626647	11.5188	7.03891	3.42758e-08	1.01354e-06	8.73448	POLR2L
238969_at	0.625286	4.22492	5.30473	6.39845e-06	6.95636e-05	3.59934	C3orf55
205572_at	0.625119	5.57506	4.16286	0.000194752	0.00114287	0.279647	ANGPT2
209216_at	0.625042	9.28054	6.11729	5.43911e-07	9.21833e-06	6.01585	WDR45
36564_at	0.62472	9.48012	4.25944	0.000146743	0.000905247	0.552725	RNF19B
227866_at	0.624592	6.31162	4.39221	9.92036e-05	0.000654765	0.9312	TIAM2
217650_x_at	0.624587	7.28399	6.80301	6.91553e-08	1.75864e-06	8.04373	ST3GAL2
202436_s_at	0.62455	5.94197	3.37622	0.00181383	0.00721086	-1.85223	CYP1B1
224215_s_at	0.62446	8.15377	5.13093	1.08324e-05	0.0001071	3.08489	DLL1
227941_at	0.624296	5.43632	3.9197	0.00039418	0.00205099	-0.398375	LOC339803
229202_at	0.624284	6.30462	4.22867	0.000160621	0.00097458	0.465495	PCNXL2
209454_s_at	0.624113	7.08998	6.51176	1.65478e-07	3.53694e-06	7.18545	TEAD3
212032_s_at	0.623914	8.62105	7.82155	3.4664e-09	1.69398e-07	10.9897	PTOV1
232568_at	0.623892	4.75511	2.94405	0.0057247	0.0187021	-2.92905	MGC24103
203797_at	0.623861	7.50956	2.75578	0.00923781	0.0276436	-3.37093	VSNL1
201533_at	0.623738	11.5818	6.26414	3.48935e-07	6.4279e-06	6.45199	CTNNB1
214791_at	0.623395	8.37471	4.64092	4.73422e-05	0.000355213	1.64843	SP140L
205308_at	0.622652	7.44226	5.84079	1.25731e-06	1.83413e-05	5.19322	ZC2HC1A
235607_at	0.622634	4.33679	5.60785	2.54997e-06	3.27583e-05	4.49989	LOC101928963
218145_at	0.622444	6.95084	5.77906	1.51632e-06	2.13452e-05	5.00947	TRIB3
219654_at	0.622329	6.05485	3.99015	0.000321734	0.0017336	-0.203436	PTPLA
242560_at	0.622055	7.75587	5.07634	1.27773e-05	0.000122626	2.9237	FANCD2
212360_at	0.621943	7.72961	7.2219	1.99512e-08	6.56731e-07	9.26712	AMPD2
218950_at	0.621325	7.55387	4.46431	8.01175e-05	0.000549683	1.1381	ARAP3
213527_s_at	0.621003	7.61596	5.46207	3.96969e-06	4.70809e-05	4.06639	ZNF688
225277_at	0.620911	7.59796	7.73896	4.40135e-09	2.00704e-07	10.7547	SLC39A13
208978_at	0.62089	7.31463	4.43104	8.84292e-05	0.000596088	1.0425	CRIP2
225594_at	0.620796	7.88006	4.04962	0.000270835	0.00150533	-0.0378994	CREBZF
207090_x_at	0.620679	6.29048	5.87079	1.14791e-06	1.70272e-05	5.28253	ZFP30
227030_at	0.620505	7.6079	2.92653	0.00598902	0.019406	-2.97092	IKZF3
205039_s_at	0.620428	8.29669	3.7588	0.000624255	0.00299975	-0.838518	IKZF1
219580_s_at	0.620347	9.46969	3.79303	0.000566366	0.00276953	-0.745494	TMC5
201975_at	0.620142	8.84103	6.12442	5.32295e-07	9.03827e-06	6.03705	CLIP1
238715_at	0.619923	6.47635	5.79697	1.43608e-06	2.03941e-05	5.0628	LOC646014
203883_s_at	0.619111	7.55009	5.38053	5.08426e-06	5.76533e-05	3.82421	RAB11FIP2
219764_at	0.618926	4.9445	3.82738	0.000513544	0.00255417	-0.65183	FZD10
219284_at	0.618495	7.07545	5.06904	1.30622e-05	0.000124878	2.90218	HSPBAP1
204206_at	0.618298	8.79422	8.0619	1.73764e-09	9.95863e-08	11.6692	MNT
202963_at	0.618274	8.5876	4.77573	3.16118e-05	0.000256056	2.041	RFX5
223374_s_at	0.618022	4.19152	4.26089	0.00014612	0.000902013	0.556835	B3GALNT1
210191_s_at	0.617376	6.06688	4.35732	0.00010998	0.000712796	0.831431	PHTF1
201037_at	0.617342	10.1707	4.78792	3.04757e-05	0.000248547	2.07661	PFKP
35254_at	0.617223	8.43556	4.51152	6.96322e-05	0.000488157	1.27404	TRAFD1
224615_x_at	0.617028	9.21968	7.53179	8.03795e-09	3.21254e-07	10.162	HM13
239921_at	0.616583	5.36442	2.92426	0.00602423	0.0194989	-2.97635	COL28A1
221207_s_at	0.616483	5.92029	3.39751	0.00171116	0.00687774	-1.79716	NBEA
213178_s_at	0.616352	7.00845	5.16523	9.76446e-06	9.81562e-05	3.18625	MAPK8IP3
41386_i_at	0.616321	7.9717	6.84349	6.12887e-08	1.59566e-06	8.16256	KDM6B
228499_at	0.615804	7.10834	6.89898	5.19493e-08	1.40959e-06	8.32525	PFKFB4
218224_at	0.615685	8.56456	3.954	0.000357125	0.00188893	-0.303651	PNMA1
235987_at	0.614805	5.25128	3.14175	0.00341178	0.0122113	-2.44654	PRKXP1
204588_s_at	0.614613	8.61966	3.22114	0.00276042	0.010226	-2.24785	SLC7A7
213656_s_at	0.614252	8.85412	4.82459	2.72962e-05	0.000228129	2.18384	KLC1
224733_at	0.613348	8.11192	3.87482	0.000448385	0.0022803	-0.521894	CMTM3
204900_x_at	0.613013	8.34063	4.69072	4.07893e-05	0.000314727	1.79317	SAP30
212928_at	0.612805	8.27382	5.02843	1.47676e-05	0.000137808	2.78245	TSPYL4
204118_at	0.612432	9.40862	2.71209	0.0103006	0.030175	-3.47084	CD48
226885_at	0.612301	5.98135	3.74291	0.000653033	0.00311069	-0.881571	RNF217
226365_at	0.611824	7.07564	3.00413	0.00489919	0.0164626	-2.78433	RP11-846E15.2
1555495_a_at	0.611414	8.91773	5.26153	7.29389e-06	7.73755e-05	3.47128	CWC27
226026_at	0.61132	8.85529	4.10325	0.000231743	0.00132177	0.112114	DIRC2
225313_at	0.611015	7.71361	4.10161	0.000232851	0.00132657	0.10752	FAM217B
208942_s_at	0.610996	11.3001	4.25315	0.000149483	0.00091862	0.534868	SEC62
228700_at	0.610862	7.79405	6.40289	2.29618e-07	4.58356e-06	6.86334	CXorf38
231776_at	0.609362	5.57033	2.67574	0.0112703	0.0324283	-3.55318	EOMES
226546_at	0.609252	5.91204	3.35766	0.00190807	0.0075324	-1.90007	LOC100506844
221677_s_at	0.608601	7.29725	5.74647	1.67397e-06	2.31942e-05	4.91246	DONSON
227347_x_at	0.608214	7.01237	4.84578	2.56113e-05	0.000217269	2.24586	HES4
221667_s_at	0.607892	6.4044	3.40087	0.00169547	0.00682671	-1.78845	HSPB8
209110_s_at	0.607797	8.20273	5.53088	3.22128e-06	3.95565e-05	4.27095	RGL2
204169_at	0.607613	8.12216	6.57777	1.35718e-07	3.03616e-06	7.38044	IMPDH1
244189_at	0.60752	6.13092	4.84474	2.56918e-05	0.000217783	2.24281	TTC28-AS1
228922_at	0.60747	6.15457	5.85795	1.1935e-06	1.75889e-05	5.24431	SHF
222369_at	0.60717	8.3047	5.50835	3.44936e-06	4.19563e-05	4.20395	NAA40
206039_at	0.606967	4.71575	3.90027	0.000416821	0.00214653	-0.451932	RAB33A
213122_at	0.606885	6.53255	3.09795	0.00383106	0.0134159	-2.55497	TSPYL5
200945_s_at	0.606761	11.4175	9.6048	2.44109e-11	4.21817e-09	15.858	SEC31A
228614_at	0.606663	8.21429	5.19905	8.81391e-06	9.01929e-05	3.2863	LINC00116
205804_s_at	0.606535	7.41202	3.0901	0.0039112	0.0136433	-2.57431	TRAF3IP3
204916_at	0.60646	7.12392	3.39274	0.00173368	0.00695699	-1.80952	RAMP1
204357_s_at	0.606381	6.6608	7.00406	3.80101e-08	1.10016e-06	8.63271	LIMK1
202096_s_at	0.606322	11.4843	8.40088	6.63663e-10	4.676e-08	12.6158	TSPO
205730_s_at	0.606132	7.03222	5.83909	1.26379e-06	1.84163e-05	5.18817	ABLIM3
222453_at	0.60591	9.23465	2.90687	0.00629935	0.0202372	-3.01773	CYBRD1
203814_s_at	0.605615	8.55943	2.96376	0.00544047	0.0179386	-2.88177	NQO2
204454_at	0.60541	6.71396	4.70783	3.87516e-05	0.000301514	1.84298	LDOC1
227930_at	0.604108	7.81222	4.81241	2.83144e-05	0.000234592	2.1482	AGO4
221087_s_at	0.604052	7.43247	3.33602	0.00202393	0.00790077	-1.9557	APOL3
209903_s_at	0.603969	9.04072	6.46009	1.93296e-07	3.99111e-06	7.03265	ATR
203620_s_at	0.603787	8.14327	3.67318	0.000795272	0.00365632	-1.06961	FCHSD2
218154_at	0.6036	9.06073	5.84105	1.25631e-06	1.83316e-05	5.194	GSDMD
207075_at	0.603483	5.14288	4.52347	6.71999e-05	0.000473413	1.30852	NLRP3
205075_at	0.603296	6.08681	5.69913	1.93269e-06	2.61365e-05	4.77155	SERPINF2
214735_at	0.603269	5.90813	3.59173	0.000999537	0.00441649	-1.2873	IPCEF1
212509_s_at	0.602817	9.9244	2.8253	0.00775501	0.0239537	-3.20988	MXRA7
209129_at	0.602789	7.80891	7.00707	3.7672e-08	1.09214e-06	8.6415	TRIP6
212951_at	0.602742	6.86284	3.98745	0.000324254	0.00174511	-0.21093	GPR116
212494_at	0.602639	7.3698	5.36439	5.33941e-06	5.99578e-05	3.7763	TENC1
218893_at	0.602026	8.85906	6.61022	1.2313e-07	2.80038e-06	7.47619	ISOC2
231233_at	0.601871	5.39945	5.61527	2.49312e-06	3.21869e-05	4.52198	PCAT6
229926_at	0.601488	5.44679	4.29629	0.000131671	0.000827768	0.657414	MIR3682
238009_at	0.601451	5.53004	3.4803	0.00136251	0.00570081	-1.58147	SOX5
228678_at	0.601392	6.29751	5.68697	2.00541e-06	2.69334e-05	4.73534	DENND6B
201480_s_at	0.601251	8.73495	9.45513	3.6433e-11	5.54079e-09	15.4656	SUPT5H
219147_s_at	0.601227	9.34088	4.26848	0.000142896	0.000885205	0.578385	NMRK1
203192_at	0.600932	6.94718	5.45459	4.0608e-06	4.79327e-05	4.04418	ABCB6
225585_at	0.600872	9.29898	6.92288	4.83808e-08	1.33126e-06	8.39528	RAP2A
219315_s_at	0.600687	7.12589	3.93994	0.000371881	0.00195562	-0.342507	TMEM204
203965_at	0.600667	6.95251	5.90353	1.03939e-06	1.56639e-05	5.37999	USP20
229736_at	0.600478	5.70651	5.65201	2.23001e-06	2.94065e-05	4.63128	TMEM86B
227058_at	0.600409	6.391	2.93425	0.00587129	0.0190954	-2.95251	MEDAG
223439_at	0.600394	7.58031	6.7181	8.91292e-08	2.16109e-06	7.79408	NKAP
1558426_x_at	0.600383	8.57408	3.89745	0.000420202	0.00216089	-0.459676	ORAI2
227290_at	0.600289	6.37082	3.2863	0.00231609	0.00883562	-2.08279	CDYL2
226763_at	0.600216	8.22129	4.50008	7.20429e-05	0.000502397	1.24105	SESTD1
219247_s_at	0.59995	7.95212	6.55255	1.46393e-07	3.21189e-06	7.30597	ZDHHC14
206662_at	0.599448	11.4388	4.67156	4.31965e-05	0.00032981	1.73745	GLRX
213848_at	0.599373	7.03608	4.72499	3.68092e-05	0.000288892	1.89297	DUSP7
236263_at	0.599047	6.88735	3.00371	0.00490455	0.0164756	-2.78535	SHH
230800_at	0.599046	7.46509	5.78323	1.49724e-06	2.11364e-05	5.02189	ADCY4
227903_x_at	0.598829	6.14576	5.47387	3.82996e-06	4.56934e-05	4.10147	TPGS1
220404_at	0.598759	6.33223	3.96897	0.000342026	0.0018246	-0.262178	GPR97
221816_s_at	0.598748	10.0702	5.7169	1.83122e-06	2.50242e-05	4.82442	PHF11
219566_at	0.598633	7.37994	6.01807	7.34515e-07	1.17323e-05	5.7208	PLEKHF1
206023_at	0.598355	6.59309	2.63724	0.0123889	0.0350057	-3.63958	NMU
220252_x_at	0.598121	6.10971	4.69463	4.0314e-05	0.000311552	1.80456	CXorf21
204544_at	0.598056	7.99848	5.78994	1.46708e-06	2.07805e-05	5.04185	HPS5
232686_at	0.598017	6.06955	4.35933	0.00010933	0.000709509	0.837164	SIGLEC17P
217205_at	0.597852	6.31847	8.30471	8.70827e-10	5.8064e-08	12.3487	AL590762.11
202283_at	0.597629	9.52399	2.89062	0.00656716	0.0209504	-3.05628	SERPINF1
204862_s_at	0.597397	8.5143	6.22977	3.87101e-07	6.98507e-06	6.34999	NME3
203693_s_at	0.597162	7.84701	3.99815	0.000314384	0.00170323	-0.181235	E2F3
203416_at	0.596826	9.77016	2.56333	0.0148284	0.0404986	-3.8031	CD53
202573_at	0.596488	8.99833	7.44784	1.02727e-08	3.85284e-07	9.9205	CSNK1G2
228915_at	0.596269	6.88174	4.25091	0.000150467	0.00092353	0.528528	DACH1
221478_at	0.596119	10.1343	4.4222	9.0775e-05	0.000608847	1.01715	BNIP3L
226165_at	0.595169	10.7482	5.40819	4.6749e-06	5.37992e-05	3.90634	C8orf59
226985_at	0.594451	7.06256	4.39858	9.73524e-05	0.000644868	0.94943	FGD5
227636_at	0.594361	7.64645	4.69199	4.06344e-05	0.000313753	1.79687	THAP5
217627_at	0.594121	5.69665	2.63687	0.0124001	0.0350284	-3.64041	ZNF573
203964_at	0.594048	9.83279	4.05198	0.000268991	0.00149675	-0.0313255	NMI
230489_at	0.593783	6.45356	5.08362	1.2499e-05	0.000120293	2.94519	CD5
215884_s_at	0.593706	9.53182	6.48336	1.80227e-07	3.78559e-06	7.10149	UBQLN2
204114_at	0.59308	7.87374	2.71458	0.0102371	0.0300243	-3.46517	NID2
219540_at	0.592844	7.60115	3.89938	0.00041788	0.00215137	-0.454363	ZNF267
220048_at	0.592606	6.59699	6.21877	4.00184e-07	7.18085e-06	6.31733	EDAR
226592_at	0.592568	6.56773	4.40961	9.42249e-05	0.000627269	0.981035	ZNF618
1559263_s_at	0.592416	8.18607	3.74464	0.000649845	0.00309875	-0.876899	ZC3H12D
202934_at	0.591819	11.6217	3.64048	0.000871908	0.00395254	-1.15727	HK2
212739_s_at	0.591395	8.19889	5.09871	1.19414e-05	0.000116091	2.98974	NME4
219594_at	0.591369	6.51794	4.59835	5.37598e-05	0.000394381	1.525	NINJ2
209236_at	0.590801	7.42826	5.29846	6.52141e-06	7.06755e-05	3.58072	SLC23A2
226751_at	0.590784	8.31595	3.48347	0.00135062	0.00566388	-1.57316	CNRIP1
221933_at	0.590409	6.24826	2.48544	0.0178713	0.0471353	-3.97201	NLGN4X
211048_s_at	0.590289	10.5795	4.78946	3.03347e-05	0.000247656	2.08112	PDIA4
218464_s_at	0.58994	9.26446	8.0552	1.77124e-09	1.00983e-07	11.6504	FAM222B
223316_at	0.589415	7.90902	3.44491	0.00150229	0.0061699	-1.67399	CCDC3
201938_at	0.589283	11.5253	6.53185	1.55784e-07	3.36725e-06	7.24482	CDK2AP1
208861_s_at	0.588586	8.84713	4.86581	2.41131e-05	0.000207065	2.30456	ATRX
1569940_at	0.588313	4.85226	4.53822	6.43144e-05	0.000456373	1.35108	SLC6A16
221724_s_at	0.58806	6.61086	3.1492	0.00334494	0.0120145	-2.42801	CLEC4A
213502_x_at	0.587741	10.6215	4.29743	0.000131228	0.000825746	0.660667	GUSBP11
231815_at	0.587642	7.72305	7.81743	3.50784e-09	1.71242e-07	10.978	PHF12
225633_at	0.587379	8.03674	5.56185	2.93224e-06	3.66531e-05	4.36303	DPY19L3
209341_s_at	0.587168	8.59981	4.74864	3.42886e-05	0.000272879	1.96194	IKBKB
225460_at	0.587034	8.55711	4.74432	3.47367e-05	0.00027561	1.94932	SEC22C
229819_at	0.587007	6.17438	5.90437	1.03673e-06	1.56364e-05	5.3825	A1BG
210031_at	0.5869	7.46438	2.70522	0.0104777	0.0305969	-3.48645	CD247
237411_at	0.586545	4.24271	4.97321	1.74463e-05	0.000157901	2.61989	ADAMTS6
226800_at	0.586346	5.5891	3.97525	0.000335889	0.00179852	-0.24479	EFCAB7
45749_at	0.586304	8.91799	4.72706	3.65813e-05	0.000287616	1.89901	FAM65A
203064_s_at	0.585956	7.63036	7.98964	2.13711e-09	1.17552e-07	11.4656	FOXK2
222622_at	0.585741	8.55231	7.53895	7.87166e-09	3.17392e-07	10.1825	PGP
228242_at	0.585103	7.52531	4.59246	5.47133e-05	0.000400209	1.50794	N4BP2
221586_s_at	0.585021	7.09304	3.36886	0.00185063	0.0073369	-1.8712	E2F5
229262_at	0.584841	6.149	4.73695	3.55125e-05	0.000280747	1.92784	PPP1R37
225387_at	0.584811	6.43122	3.42604	0.00158234	0.00643614	-1.72314	TSPAN5
222848_at	0.584155	7.82915	3.25258	0.00253672	0.00953363	-2.16842	CENPK
244029_at	0.584069	6.83452	4.09185	0.000239561	0.00135914	0.0801678	LOC100131043
228328_at	0.584041	8.03353	4.91068	2.10662e-05	0.000185176	2.43614	KLHL28
205578_at	0.583756	4.73218	4.06347	0.000260167	0.00145684	0.000758829	ROR2
236595_at	0.583614	6.85738	2.78908	0.00849731	0.0258135	-3.2941	LOC101928152
228230_at	0.583042	7.53651	3.98223	0.000329182	0.00176815	-0.22542	HELZ2
228094_at	0.582755	8.1354	3.70885	0.000719133	0.00336632	-0.97362	AMICA1
229699_at	0.582647	7.23327	5.0368	1.4399e-05	0.000134852	2.80711	LOC100129550
204402_at	0.582634	6.82494	8.30276	8.7563e-10	5.83131e-08	12.3433	RHBDD3
218681_s_at	0.582441	9.72852	4.66479	4.40805e-05	0.00033527	1.71777	SDF2L1
220006_at	0.581985	5.78234	7.86888	3.02405e-09	1.52951e-07	11.1241	EFCC1
234423_x_at	0.5819	6.37318	5.81973	1.34026e-06	1.93143e-05	5.13054	LOC100996255
220230_s_at	0.581803	6.84335	3.37056	0.0018421	0.00730731	-1.86684	CYB5R2
209788_s_at	0.581029	10.1125	3.75085	0.000638494	0.00305528	-0.860066	ERAP1
209708_at	0.580958	6.4969	2.93463	0.00586546	0.019081	-2.95159	MOXD1
227783_at	0.580669	7.21722	5.538	3.15244e-06	3.88533e-05	4.2921	CCDC57
205399_at	0.580622	5.60778	3.75243	0.000635638	0.00304428	-0.855782	DCLK1
209365_s_at	0.58012	7.9714	3.96984	0.000341172	0.00182146	-0.259776	ECM1
