# Supplementary material for: Exploring the common mechanism of vascular dementia and inflammatory bowel disease: a bioinformatics-based study
Source: Front Immunol. 2024 Apr 25;15:1347415. doi: 10.3389/fimmu.2024.1347415 (PMC11084673; doi:10.3389/fimmu.2024.1347415)
Supplement: Supplementary file 1 [file DataSheet_1.zip › Supplementary material/Raw data/the analysis of coDEGs/VD-down.xlsx]

## Sheet: Sheet1
id	logFC	AveExpr	t	P.Value	adj.P.Val	B	anno	sign
42652	-2.35411	5.6658	-9.47064	9.15139e-15	5.4277e-12	23.2085	XLOC_006951	down
58155	-2.09421	6.84512	-11.9523	1.39846e-19	3.91016e-16	33.9384	LOC100506274	down
9494	-2.02154	5.55732	-11.9939	1.16644e-19	3.60473e-16	34.1134	CCT6B	down
59714	-1.99522	8.14834	-13.6104	1.18322e-22	1.15792e-18	40.7413	RBM3	down
51371	-1.97998	6.92872	-6.32073	1.32371e-08	6.54796e-07	9.45037	PBOV1	down
18832	-1.83893	7.7811	-5.61468	2.66794e-07	7.55552e-06	6.55198	LINC00458	down
48942	-1.80308	7.87978	-4.74274	8.89344e-06	0.000132908	3.18925	XLOC_006657	down
23989	-1.7988	7.8525	-5.94614	6.61331e-08	2.39095e-06	7.89647	XLOC_011468	down
48249	-1.74243	7.50618	-5.86475	9.33936e-08	3.17717e-06	7.56349	PI3	down
16141	-1.74222	5.44234	-8.2397	2.494e-12	6.42282e-10	17.7657	XLOC_013968	down
39114	-1.73469	8.21634	-5.29765	9.83522e-07	2.16615e-05	5.29746	LOC100505994	down
15873	-1.73338	7.08138	-5.32696	8.72921e-07	1.96682e-05	5.41202	XLOC_001329	down
58167	-1.73198	7.64954	-5.5743	3.15551e-07	8.64188e-06	6.3904	CRH	down
16702	-1.73042	7.63911	-4.68839	1.09651e-05	0.000156918	2.98951	XLOC_001406	down
6018	-1.72147	7.978	-4.59223	1.58341e-05	0.000211662	2.63938	GUCY2GP	down
54651	-1.68736	7.69964	-6.03034	4.61942e-08	1.80465e-06	8.2428	KLHDC7B	down
60288	-1.68641	6.707	-4.31297	4.50054e-05	0.00049431	1.64691	OR4A16	down
10011	-1.66975	5.5995	-10.5125	8.22581e-17	1.0689e-13	27.7753	KRBOX1	down
16793	-1.64472	8.86558	-3.99488	0.000141531	0.00125476	0.564305	XLOC_003367	down
24747	-1.64266	7.82985	-5.34474	8.11887e-07	1.85492e-05	5.48165	LOC100506387	down
25046	-1.63211	7.63017	-5.1272	1.95723e-06	3.81424e-05	4.63722	XLOC_010471	down
24697	-1.62928	9.33006	-5.16449	1.68512e-06	3.36664e-05	4.78074	XLOC_013814	down
7450	-1.62494	9.02771	-5.35515	7.78104e-07	1.79591e-05	5.52248	LOC100507534	down
43012	-1.61683	7.60156	-3.85783	0.000228286	0.00186396	0.114806	XLOC_l2_010602	down
50219	-1.60628	6.02763	-7.48465	7.62799e-11	1.01333e-08	14.4459	EFHB	down
37152	-1.60558	6.04064	-5.36163	7.57752e-07	1.75931e-05	5.54794	OR6C74	down
32213	-1.58792	6.78596	-5.53194	3.7613e-07	9.98429e-06	6.2214	SST	down
28386	-1.58225	6.57695	-3.44093	0.000918401	0.00588131	-1.18441	LOC100506941	down
54002	-1.57956	8.13921	-6.45501	7.38246e-09	4.05118e-07	10.0151	MATN2	down
39010	-1.57584	6.72755	-4.9964	3.29605e-06	5.84841e-05	4.13795	FMO6P	down
36752	-1.5679	6.26824	-6.17091	2.52842e-08	1.11457e-06	8.82487	LOC285401	down
36115	-1.55269	9.77021	-4.46762	2.53445e-05	0.000312151	2.1919	XLOC_005764	down
32366	-1.55152	9.63349	-4.59948	1.54039e-05	0.000206926	2.66561	XLOC_013567	down
37078	-1.5483	6.73836	-4.27668	5.14162e-05	0.000551424	1.52073	GPR45	down
4894	-1.53893	7.72761	-5.68432	1.99511e-07	5.91354e-06	6.83185	XLOC_l2_008689	down
57628	-1.5286	6.29628	-5.48443	4.57691e-07	1.16946e-05	6.0326	XLOC_003826	down
60390	-1.52611	8.90439	-7.6826	3.12271e-11	4.95558e-09	15.3125	OPALIN	down
59373	-1.52302	5.2178	-7.70319	2.84525e-11	4.60844e-09	15.4028	XLOC_004207	down
55435	-1.51703	6.58172	-7.07604	4.76273e-10	4.51054e-08	12.6697	CARNS1	down
57431	-1.51539	10.4582	-5.07823	2.38061e-06	4.47161e-05	4.44955	LOC100507127	down
40119	-1.51203	6.27423	-5.83238	1.07088e-07	3.57674e-06	7.43154	PPEF1	down
19947	-1.51181	5.79215	-9.67596	3.60022e-15	2.5166e-12	24.1133	XLOC_l2_011798	down
9539	-1.50922	9.4	-5.96367	6.13821e-08	2.25684e-06	7.96841	LOC100289580	down
21888	-1.50846	10.7953	-14.2272	9.25906e-24	1.81221e-19	43.18	CIRBP	down
59622	-1.50739	9.13565	-6.09365	3.5233e-08	1.44568e-06	8.50436	XLOC_l2_000465	down
55716	-1.50021	7.99142	-5.41027	6.20945e-07	1.49365e-05	5.73929	XLOC_007062	down
2763	-1.48879	6.12487	-7.75103	2.29166e-11	3.89439e-09	15.6128	ST7-AS1	down
29669	-1.48206	6.26307	-4.16297	7.77252e-05	0.000773895	1.12976	OR51A7	down
15704	-1.47201	8.3542	-6.12952	3.02077e-08	1.27881e-06	8.65299	LIN9	down
47276	-1.47171	8.82008	-5.53314	3.74259e-07	9.95261e-06	6.2262	GAD2	down
31989	-1.46364	10.237	-6.25563	1.75455e-08	8.24834e-07	9.17797	IL2RG	down
6828	-1.46031	8.83744	-5.6634	2.17744e-07	6.37989e-06	6.74761	XLOC_l2_004010	down
53970	-1.45666	8.37335	-4.37983	3.51573e-05	0.000404783	1.88111	DKFZp434L192	down
33161	-1.45274	6.99493	-4.67608	1.14954e-05	0.000163076	2.94448	XLOC_009788	down
43469	-1.44328	8.85719	-5.60694	2.75527e-07	7.74217e-06	6.52097	C1orf182	down
21444	-1.44209	8.13554	-6.64142	3.26394e-09	2.13583e-07	10.805	SLC35D2	down
8665	-1.42825	6.69161	-3.92249	0.000182413	0.00154489	0.325541	FCAMR	down
33051	-1.42268	10.4	-6.90263	1.02993e-09	8.29554e-08	11.9222	TAAR5	down
35944	-1.40473	9.65764	-5.15961	1.71851e-06	3.42388e-05	4.76193	XLOC_001663	down
19977	-1.40457	8.48086	-6.05662	4.12863e-08	1.64464e-06	8.35125	ASB16	down
1443	-1.39162	10.1426	-5.23238	1.28152e-06	2.67878e-05	5.0434	XLOC_002487	down
13630	-1.39105	8.88961	-4.70563	1.02617e-05	0.000148922	3.05273	SLC22A10	down
37635	-1.38904	9.0696	-4.1454	8.2804e-05	0.000814678	1.06994	XLOC_003514	down
33441	-1.38853	5.45686	-4.6593	1.2259e-05	0.000172039	2.88317	NMU	down
22185	-1.37551	5.2268	-7.62524	4.04658e-11	6.12379e-09	15.061	LOC100129973	down
36255	-1.36828	6.99464	-4.62836	1.37987e-05	0.000189348	2.77042	TAC1	down
50660	-1.36777	6.80257	-4.12795	8.81627e-05	0.00085834	1.01071	CYP26A1	down
59426	-1.36771	8.33429	-5.39029	6.73941e-07	1.59564e-05	5.66058	LOC145216	down
18900	-1.36119	5.21369	-8.36499	1.41e-12	4.01057e-10	18.3194	SSR4P1	down
30237	-1.36058	10.2868	-7.41843	1.02765e-10	1.29764e-08	14.1568	XLOC_l2_001592	down
34020	-1.35974	5.24275	-7.13653	3.63593e-10	3.58969e-08	12.9314	XLOC_l2_011854	down
29754	-1.35868	6.74238	-4.25884	5.48813e-05	0.000580102	1.45897	C19orf59	down
46128	-1.34846	9.76416	-5.73121	1.63936e-07	5.05028e-06	7.02106	RNASE13	down
20927	-1.34571	9.8281	-5.28237	1.04655e-06	2.27744e-05	5.23782	XLOC_003226	down
46595	-1.34188	6.68682	-3.70502	0.000384525	0.00286816	-0.373657	C10orf108	down
36290	-1.34066	9.80505	-6.09624	3.48448e-08	1.43376e-06	8.51506	XLOC_001149	down
32246	-1.3399	6.78687	-3.90714	0.000192426	0.00161455	0.275311	XLOC_006843	down
46424	-1.33756	5.79701	-5.79126	1.27366e-07	4.11361e-06	7.26434	FOLH1B	down
48061	-1.33617	4.84187	-6.83699	1.37755e-09	1.05594e-07	11.6404	XLOC_011305	down
5911	-1.33211	8.41236	-4.6772	1.14461e-05	0.000162456	2.94857	GPR132	down
28342	-1.33083	9.3087	-6.06642	3.95911e-08	1.59115e-06	8.39174	INSL3	down
22214	-1.32784	10.3556	-5.67712	2.05614e-07	6.06989e-06	6.80283	XLOC_007506	down
19205	-1.32009	4.13202	-7.31725	1.61898e-10	1.86031e-08	13.7159	LOC151760	down
13343	-1.31617	7.7779	-2.72643	0.00784208	0.0327872	-3.14468	CDX4	down
38941	-1.31471	8.56881	-3.67585	0.000424148	0.00310804	-0.465307	ZAN	down
33163	-1.31234	10.3341	-6.09847	3.45125e-08	1.42508e-06	8.52431	LOC100129129	down
6519	-1.30916	11.3751	-6.13067	3.0059e-08	1.27343e-06	8.65776	XLOC_l2_003705	down
26538	-1.29923	9.50359	-5.99996	5.25909e-08	1.99201e-06	8.11761	METTL15	down
15749	-1.295	4.55197	-6.92141	9.4758e-10	7.77082e-08	12.0029	KDM4D	down
9523	-1.29489	9.5494	-4.9754	3.5816e-06	6.27885e-05	4.05842	RET	down
42166	-1.29025	10.0726	-4.09214	0.000100227	0.000949198	0.889629	CD33	down
58229	-1.28959	8.45744	-4.06963	0.000108605	0.00101383	0.813881	XLOC_003225	down
12826	-1.28849	5.01049	-7.19256	2.83039e-10	2.8903e-08	13.1742	LOC100506379	down
52030	-1.28398	9.1436	-5.52754	3.83039e-07	1.01219e-05	6.20389	STARD9	down
8008	-1.28368	9.57505	-8.14406	3.85321e-12	8.97812e-10	17.3434	XLOC_003737	down
24696	-1.28237	5.01301	-3.47523	0.000822058	0.00535724	-1.08159	P39189	down
22178	-1.28119	8.64237	-3.6926	0.000400951	0.00296657	-0.412757	PAX9	down
49241	-1.27916	5.63123	-5.67607	2.06519e-07	6.09356e-06	6.79859	LPP-AS2	down
36711	-1.27654	5.62164	-9.88385	1.40254e-15	1.12812e-12	25.0274	ZSCAN1	down
41686	-1.27578	3.85383	-5.09035	2.26821e-06	4.30733e-05	4.49589	XLOC_008489	down
51562	-1.27399	9.06532	-5.61173	2.70094e-07	7.6288e-06	6.54014	C10orf27	down
4502	-1.27045	7.38491	-3.79943	0.000279043	0.0022046	-0.0735062	PHLDB2	down
26819	-1.26424	7.54702	-4.3654	3.70888e-05	0.000421797	1.83037	XLOC_013103	down
32679	-1.26315	11.1693	-4.46117	2.59639e-05	0.000317873	2.16896	XLOC_002335	down
38970	-1.25885	7.44305	-3.8246	0.000255973	0.00204851	0.0074009	CD1B	down
40015	-1.25544	13.5643	-6.22728	1.98311e-08	9.11131e-07	9.05961	VGF	down
4198	-1.25135	4.81429	-7.60046	4.52555e-11	6.74433e-09	14.9525	CHRDL2	down
2963	-1.25093	4.01537	-6.65734	3.04324e-09	2.00775e-07	10.8728	SUN3	down
41262	-1.24199	9.72601	-5.11718	2.03737e-06	3.94552e-05	4.59875	XLOC_l2_000641	down
41424	-1.24137	9.92531	-3.92003	0.000183984	0.00155461	0.317479	XLOC_l2_010586	down
39878	-1.24099	9.43747	-5.35778	7.69764e-07	1.78016e-05	5.53283	OPN3	down
37290	-1.2395	9.17861	-4.77104	7.97095e-06	0.000121358	3.29377	IGF2-AS	down
4963	-1.23828	4.76205	-5.13443	1.90129e-06	3.72376e-05	4.66502	CYB5RL	down
30798	-1.22687	6.53313	-4.9657	3.72162e-06	6.47858e-05	4.02173	PRMT8	down
12743	-1.22597	8.49129	-4.00387	0.000137113	0.00122484	0.594176	TROAP	down
24293	-1.22568	5.76088	-7.08381	4.60056e-10	4.40571e-08	12.7032	PVRL3-AS1	down
25969	-1.22108	6.38963	-3.76727	0.000311414	0.00240786	-0.176334	ZNF691	down
22525	-1.21891	5.40612	-4.82706	6.41167e-06	0.000101284	3.50164	LOC100506293	down
38792	-1.21873	4.49384	-8.08112	5.12928e-12	1.14421e-09	17.0657	C6orf221	down
4750	-1.21837	9.7184	-4.17902	7.33492e-05	0.000736969	1.18453	LOC221814	down
16392	-1.21834	5.90467	-3.5118	0.000729886	0.00487064	-0.971121	FLJ45831	down
19135	-1.21414	11.4785	-3.56883	0.000605414	0.00418213	-0.797173	Q9H8W2	down
26126	-1.21399	9.22728	-4.75952	8.33481e-06	0.000125873	3.25116	LOC642980	down
57426	-1.21357	8.89718	-5.24265	1.22937e-06	2.59193e-05	5.08326	LOC100652911	down
19721	-1.21147	6.10355	-5.56222	3.31781e-07	9.01072e-06	6.34213	DARC	down
32583	-1.20608	10.4698	-4.86959	5.43061e-06	8.84192e-05	3.66033	LOC497256	down
28592	-1.20506	7.46257	-8.47889	8.39257e-13	2.59361e-10	18.823	LOC100128511	down
41340	-1.20399	8.75387	-5.38597	6.85954e-07	1.61821e-05	5.6436	XLOC_006661	down
45798	-1.20391	9.24367	-6.42658	8.35636e-09	4.5139e-07	9.89524	C1orf85	down
9314	-1.20278	4.18358	-5.64092	2.39163e-07	6.89732e-06	6.65725	FLT3	down
47444	-1.20263	7.78623	-4.80905	6.87739e-06	0.000107628	3.43466	FRMPD2	down
43792	-1.20092	8.78289	-3.94263	0.000170023	0.00145804	0.391687	GUCA1B	down
55962	-1.1996	3.71262	-6.94263	8.6237e-10	7.26482e-08	12.0942	XLOC_009748	down
17819	-1.19435	6.36221	-4.54987	1.85939e-05	0.000241812	2.48644	XLOC_l2_015288	down
62760	-1.19412	7.0591	-3.38722	0.00109095	0.00676065	-1.34392	RGS21	down
9887	-1.19324	10.9526	-4.53425	1.9725e-05	0.000253711	2.43026	FAM178B	down
24125	-1.19277	10.0111	-5.17626	1.60715e-06	3.24844e-05	4.82618	DOCK3	down
32175	-1.19275	5.7056	-5.42653	5.80852e-07	1.41392e-05	5.80345	XLOC_010585	down
33958	-1.19012	6.82424	-4.60934	1.48364e-05	0.000200448	2.70136	LOC100509256	down
54650	-1.18817	10.8928	-6.30507	1.41667e-08	6.9261e-07	9.38475	CASP2	down
399	-1.18467	8.80974	-4.26303	5.4048e-05	0.000573047	1.47346	XLOC_l2_001945	down
24526	-1.1813	7.17562	-5.68194	2.01514e-07	5.96686e-06	6.82223	LOC100508120	down
23275	-1.17819	9.67986	-5.37968	7.03844e-07	1.65413e-05	5.61886	XLOC_007290	down
13032	-1.17563	10.0712	-5.18487	1.55241e-06	3.15954e-05	4.85942	FLJ32255	down
25974	-1.17473	9.13878	-4.40998	3.14316e-05	0.000369557	1.98744	OR11A1	down
16593	-1.17414	10.4628	-4.62988	1.37189e-05	0.000188429	2.77595	XLOC_014170	down
21719	-1.1731	8.54102	-3.01139	0.00346579	0.0170866	-2.40601	SIX6	down
23878	-1.17274	10.8797	-6.82403	1.45887e-09	1.10672e-07	11.5849	WDTC1	down
20562	-1.17256	8.68594	-6.08661	3.63114e-08	1.47652e-06	8.47524	XLOC_002111	down
7812	-1.16751	12.3329	-6.32622	1.2926e-08	6.43198e-07	9.47337	RPL13AP17	down
11210	-1.167	10.054	-4.08956	0.000101155	0.000955679	0.880926	LOC338797	down
21589	-1.16392	11.442	-5.91267	7.62353e-08	2.68686e-06	7.75931	PAPL	down
8141	-1.16252	8.4911	-5.46072	5.04684e-07	1.26747e-05	5.9386	CLRN1-AS1	down
55788	-1.15713	10.2831	-6.02276	4.77149e-08	1.85051e-06	8.21153	GNG13	down
26256	-1.1571	4.80015	-7.8256	1.63505e-11	2.97229e-09	15.9405	LOC646999	down
21431	-1.15633	10.1753	-5.48376	4.58971e-07	1.17171e-05	6.02991	NKX2-3	down
22008	-1.155	8.27811	-4.93525	4.19652e-06	7.1319e-05	3.90683	ELF2	down
41337	-1.15182	5.95886	-4.70628	1.02361e-05	0.000148623	3.05511	LOC100130540	down
37002	-1.14704	9.28871	-4.80503	6.98572e-06	0.000108917	3.41974	XLOC_007098	down
42865	-1.14459	7.97572	-5.32223	8.89914e-07	1.99841e-05	5.3935	BCL2L15	down
21353	-1.14037	4.66456	-5.18891	1.52736e-06	3.11861e-05	4.87503	TNNI1	down
10765	-1.13848	9.05998	-5.91318	7.60702e-08	2.68295e-06	7.7614	XLOC_013685	down
9928	-1.13614	8.36934	-12.7457	4.55058e-21	2.67196e-17	37.2373	DRD4	down
20651	-1.12961	6.37483	-7.51182	6.74936e-11	9.15248e-09	14.5647	LOC100289341	down
31595	-1.12881	10.3317	-6.95439	8.18499e-10	6.9956e-08	12.1448	C2orf82	down
53191	-1.12691	10.1711	-4.29766	4.76093e-05	0.000517344	1.59361	FMO1	down
35142	-1.12629	11.3187	-5.37155	7.27662e-07	1.70156e-05	5.58688	XLOC_012176	down
10424	-1.12016	9.66843	-5.50865	4.14155e-07	1.07745e-05	6.12875	MAG	down
48626	-1.12005	9.17875	-5.38659	6.84211e-07	1.61539e-05	5.64604	ELOVL1	down
48464	-1.11936	7.44671	-5.25564	1.16638e-06	2.48564e-05	5.13375	C17orf102	down
51609	-1.11918	6.70695	-3.40174	0.00104151	0.00651204	-1.30099	XLOC_001376	down
32678	-1.11634	9.02818	-6.8464	1.32139e-09	1.01822e-07	11.6807	LOC100506233	down
45162	-1.1155	6.04782	-6.7086	2.42855e-09	1.67368e-07	11.0913	KCNE1L	down
51753	-1.11535	5.83743	-5.3209	8.94735e-07	2.00673e-05	5.38832	XLOC_013647	down
10627	-1.1124	7.74671	-6.19046	2.3243e-08	1.03784e-06	8.9062	GLP2R	down
31735	-1.11053	11.9795	-6.93236	9.02623e-10	7.50699e-08	12.05	RRP7B	down
8546	-1.10829	3.72901	-5.24611	1.2123e-06	2.56708e-05	5.09668	XLOC_l2_005916	down
50538	-1.10801	10.196	-5.12908	1.94249e-06	3.79067e-05	4.64447	XLOC_003695	down
56060	-1.1051	6.2589	-7.80024	1.83406e-11	3.23395e-09	15.829	GSTZ1	down
34580	-1.10156	4.99334	-7.28339	1.88447e-10	2.07989e-08	13.5687	FLJ31104	down
42122	-1.10074	5.14631	-5.8086	1.18391e-07	3.86842e-06	7.33479	C10orf107	down
5770	-1.09947	3.84819	-5.4087	6.24955e-07	1.50145e-05	5.7331	XLOC_003345	down
26851	-1.09871	5.30809	-4.36703	3.68651e-05	0.000419823	1.83611	XLOC_l2_009929	down
60850	-1.09828	10.4112	-4.37968	3.51776e-05	0.00040491	1.88057	XLOC_l2_015632	down
39486	-1.09295	4.83427	-4.98207	3.48838e-06	6.14544e-05	4.08366	XLOC_005052	down
19864	-1.09281	4.00456	-7.25453	2.14472e-10	2.31918e-08	13.4432	ASMT	down
16962	-1.09235	8.76179	-5.17911	1.58881e-06	3.21248e-05	4.83719	NKAPL	down
25363	-1.09036	4.71858	-5.4132	6.13515e-07	1.4782e-05	5.75086	XLOC_010545	down
40885	-1.08998	11.0398	-4.17534	7.43306e-05	0.000745126	1.17197	XLOC_l2_014821	down
14092	-1.08828	7.15093	-3.50058	0.000757081	0.00501337	-1.00512	C21orf67	down
44600	-1.08793	8.36369	-3.66793	0.000435563	0.00318057	-0.490111	XLOC_011451	down
41907	-1.08679	6.70369	-4.2161	6.41276e-05	0.00065909	1.3116	Q96EB1	down
49563	-1.08377	11.6768	-6.15048	2.76059e-08	1.19333e-06	8.74	COL11A2	down
52903	-1.0824	6.60724	-5.41382	6.11977e-07	1.47692e-05	5.75328	CCDC113	down
42274	-1.08232	7.71823	-4.59221	1.58358e-05	0.000211662	2.63927	XLOC_001862	down
2024	-1.08042	5.16032	-6.36626	1.08635e-08	5.57096e-07	9.64145	XLOC_l2_011793	down
16293	-1.07974	9.5801	-4.918	4.4912e-06	7.55182e-05	3.84192	XLOC_l2_006665	down
22585	-1.07958	7.9583	-5.02144	2.98443e-06	5.4052e-05	4.23303	LOC100653206	down
51859	-1.07898	6.96117	-5.37838	7.07598e-07	1.66059e-05	5.61374	HTR7P1	down
53857	-1.0765	9.57711	-4.77999	7.69916e-06	0.000117973	3.32688	XLOC_003540	down
16092	-1.07395	10.4575	-5.10307	2.15578e-06	4.13123e-05	4.54461	XLOC_005810	down
4054	-1.07385	10.482	-3.84253	0.000240662	0.00194694	0.0652618	DAB1	down
20674	-1.07378	7.02752	-6.92655	9.26187e-10	7.65922e-08	12.0251	SLC13A5	down
28741	-1.07179	4.72905	-7.54038	5.93414e-11	8.31299e-09	14.6896	LOC100505585	down
59343	-1.07178	7.49562	-5.18901	1.52671e-06	3.11861e-05	4.87543	LOC100506774	down
50393	-1.07088	8.90982	-5.53221	3.75702e-07	9.98429e-06	6.2225	RPP30	down
21510	-1.06988	9.6816	-4.94971	3.96399e-06	6.7997e-05	3.96136	QPRT	down
35586	-1.06938	9.22421	-4.1634	7.76053e-05	0.000772855	1.13121	XLOC_013220	down
28309	-1.0681	8.96584	-4.13602	8.56438e-05	0.000838823	1.03809	LOC100132207	down
61015	-1.06809	4.89882	-5.25558	1.16668e-06	2.48564e-05	5.1335	ADRA1D	down
41276	-1.06595	12.6825	-4.27194	5.23146e-05	0.000559722	1.50433	HBA2	down
54501	-1.06535	5.71323	-4.37164	3.62413e-05	0.000414085	1.8523	BTBD16	down
33998	-1.06511	8.23772	-13.7409	6.87346e-23	8.07177e-19	41.2617	ARMCX4	down
48484	-1.06436	6.81097	-4.78283	7.61477e-06	0.000116954	3.33741	COLEC11	down
5153	-1.06248	10.6517	-3.42342	0.000971631	0.00615439	-1.23664	XLOC_005462	down
27077	-1.06096	8.48903	-4.04475	0.00011865	0.00109026	0.730467	TMEM234	down
11456	-1.05974	9.50638	-3.6715	0.000430382	0.00314665	-0.478935	LOC115110	down
33831	-1.05949	12.5714	-7.83199	1.58838e-11	2.89642e-09	15.9686	LOC389033	down
27742	-1.05836	5.61849	-5.36583	7.4487e-07	1.73283e-05	5.56442	LOC100189589	down
18383	-1.05707	4.89369	-5.70855	1.80275e-07	5.44225e-06	6.92952	MATN3	down
7736	-1.057	8.27083	-3.72788	0.000355954	0.00269025	-0.301455	XLOC_006404	down
12803	-1.05686	5.62589	-7.37654	1.24056e-10	1.50189e-08	13.9742	PMM2	down
52355	-1.05602	3.66824	-4.43044	2.91242e-05	0.000348413	2.05984	LOC100505504	down
32424	-1.05565	10.075	-5.37024	7.31547e-07	1.7086e-05	5.58176	FOXC1	down
19186	-1.05544	4.3938	-6.97855	7.35158e-10	6.45236e-08	12.2489	ALB	down
20406	-1.05477	4.99282	-4.11269	9.31239e-05	0.000895652	0.959014	LOC100505838	down
42927	-1.05436	5.38171	-3.50924	0.000736012	0.0049026	-0.978889	XLOC_009343	down
9911	-1.0541	6.74338	-3.83882	0.000243756	0.0019671	0.0532727	LOC100507031	down
12830	-1.0538	7.08148	-7.97038	8.4809e-12	1.72907e-09	16.5776	LOC100630918	down
14276	-1.05135	6.03938	-9.44005	1.05177e-14	6.05456e-12	23.0735	HPDL	down
4766	-1.0491	4.36458	-6.57459	4.3765e-09	2.72797e-07	10.5211	VAX1	down
51081	-1.04884	4.02333	-5.76938	1.39648e-07	4.41796e-06	7.1756	XLOC_011790	down
16012	-1.04847	8.67882	-3.0489	0.00310033	0.0156262	-2.30438	OTOGL	down
12645	-1.04725	7.15369	-6.71832	2.32679e-09	1.63228e-07	11.1327	ZIM2	down
26914	-1.04685	6.67272	-3.44108	0.000917971	0.00587984	-1.18398	XLOC_000486	down
38355	-1.04623	5.42879	-5.81739	1.14083e-07	3.75905e-06	7.37053	PAH	down
8765	-1.04523	7.77461	-3.93951	0.000171888	0.00147018	0.381422	XLOC_002909	down
16260	-1.04451	5.55582	-3.61005	0.000528279	0.00372914	-0.670188	CTGF	down
12678	-1.04382	7.52566	-6.49045	6.32434e-09	3.61232e-07	10.1648	XLOC_014280	down
47685	-1.04278	10.6916	-4.66056	1.22e-05	0.000171457	2.88777	XLOC_004595	down
50034	-1.04187	4.92759	-5.06086	2.55143e-06	4.73041e-05	4.38316	PRDM12	down
26493	-1.04002	9.97351	-4.5565	1.81329e-05	0.00023655	2.51033	CYP17A1	down
26080	-1.03864	5.95198	-6.50382	5.96554e-09	3.44763e-07	10.2213	LOC100506327	down
40957	-1.03853	5.3936	-3.31078	0.00138979	0.00823042	-1.5677	NEUROD6	down
13455	-1.0352	8.52314	-4.51617	2.11175e-05	0.000268447	2.36537	FPGS	down
28325	-1.03487	4.85096	-7.39461	1.14379e-10	1.42455e-08	14.0529	PEX11G	down
436	-1.03395	6.37605	-5.33545	8.43234e-07	1.90872e-05	5.44526	ADCYAP1	down
36407	-1.03382	5.46248	-4.64945	1.27304e-05	0.000177551	2.84721	GBA3	down
51781	-1.03377	4.86986	-4.3323	4.19131e-05	0.000466189	1.71439	XLOC_002326	down
5651	-1.03242	4.40595	-4.01497	0.000131846	0.00118771	0.631077	XLOC_005211	down
54003	-1.03182	5.48695	-4.73446	9.18248e-06	0.000136291	3.15873	LOC100506476	down
1779	-1.03116	8.92527	-3.13481	0.00239402	0.0127132	-2.0679	LOC202181	down
11739	-1.03072	4.57962	-5.66648	2.14964e-07	6.31358e-06	6.75999	XLOC_004398	down
1559	-1.03003	6.13468	-6.64124	3.26647e-09	2.13583e-07	10.8042	XLOC_l2_013153	down
2991	-1.02874	3.25107	-4.27932	5.092e-05	0.000547495	1.52992	XLOC_005118	down
55750	-1.0279	8.53621	-4.83032	6.33073e-06	0.000100438	3.51378	STAT4	down
36839	-1.02627	12.0903	-8.56653	5.62919e-13	1.81609e-10	19.2108	C17orf108	down
39487	-1.02615	7.6001	-4.91865	4.47975e-06	7.53905e-05	3.84436	LOC392196	down
34035	-1.02597	9.51144	-7.28407	1.87874e-10	2.07747e-08	13.5716	CCDC96	down
9692	-1.02458	3.64225	-5.43033	5.7186e-07	1.39791e-05	5.81845	XLOC_011287	down
53491	-1.02411	7.16133	-7.21993	2.50414e-10	2.61629e-08	13.293	HSD17B8	down
12167	-1.02397	5.54829	-4.80285	7.04529e-06	0.000109705	3.41163	WISP2	down
49809	-1.02286	9.62381	-6.24223	1.85913e-08	8.60905e-07	9.12201	Q9EPR2	down
13846	-1.02233	6.54411	-5.64073	2.39348e-07	6.89927e-06	6.65651	LOC100506130	down
30158	-1.02056	4.94243	-6.09366	3.52321e-08	1.44568e-06	8.50438	LOC100507309	down
50117	-1.02053	10.1285	-4.79244	7.33616e-06	0.000113587	3.373	XLOC_001954	down
33522	-1.01977	10.8302	-5.15353	1.76099e-06	3.4956e-05	4.73852	AIF1L	down
24354	-1.01928	5.19772	-4.03414	0.0001232	0.00112485	0.694994	C18orf42	down
23853	-1.01917	12.5979	-5.30981	9.36067e-07	2.08114e-05	5.34495	GYPA	down
31528	-1.01564	5.07295	-2.68112	0.0088852	0.0361356	-3.25657	OGN	down
52298	-1.01513	7.06855	-3.5342	0.000678356	0.0045883	-0.903043	XLOC_006419	down
6145	-1.01504	11.4601	-5.6038	2.79155e-07	7.83141e-06	6.50837	KRTAP10-10	down
31723	-1.01422	10.0323	-5.94799	6.56148e-08	2.38115e-06	7.90406	POLR1C	down
27603	-1.01312	8.14693	-7.89933	1.17062e-11	2.25361e-09	16.2648	MYL5	down
16762	-1.01299	8.531	-4.56909	1.72886e-05	0.000227057	2.55571	CASQ1	down
40208	-1.01126	5.47945	-3.37334	0.00114029	0.0070059	-1.38485	LOC100506650	down
28175	-1.00717	11.4325	-5.51172	4.08926e-07	1.06858e-05	6.14097	LOC404266	down
18482	-1.00499	11.905	-6.01114	5.01407e-08	1.92677e-06	8.16366	OR10H2	down
32190	-1.00478	11.2986	-4.31774	4.42215e-05	0.000487158	1.66357	XLOC_010979	down
1851	-1.0011	7.99797	-5.80099	1.22248e-07	3.97455e-06	7.30388	XLOC_013949	down
30621	-1.00005	11.5907	-3.66775	0.000435827	0.00318165	-0.490676	HBD	down
37151	-0.999899	4.81295	-3.42245	0.000974659	0.00616778	-1.23953	CTAG1A	down
60644	-0.999523	6.1492	-4.27654	5.14428e-05	0.0005515	1.52024	XLOC_007408	down
52192	-0.999072	8.12507	-5.07241	2.43658e-06	4.55778e-05	4.42728	RRH	down
58442	-0.999027	9.7257	-4.85956	5.64773e-06	9.14303e-05	3.62286	METTL22	down
17250	-0.997622	6.73148	-4.46507	2.55875e-05	0.000314511	2.18284	XLOC_000943	down
51380	-0.997569	3.75816	-6.15656	2.68936e-08	1.1683e-06	8.76525	XLOC_010972	down
13787	-0.997385	10.8215	-4.64291	1.30528e-05	0.000181229	2.82338	ACTR3BP5	down
55483	-0.995477	6.34093	-4.41747	3.05673e-05	0.000361859	2.01391	PSORS1C2	down
24906	-0.994758	4.06829	-6.67916	2.76479e-09	1.85109e-07	10.9657	CDNF	down
28337	-0.993373	6.77371	-4.07883	0.000105102	0.00098677	0.844816	PROP1	down
24420	-0.990517	11.8644	-4.72647	9.47002e-06	0.000139408	3.12931	LOC100506767	down
39138	-0.990134	9.17396	-5.79087	1.27571e-07	4.11798e-06	7.26279	XLOC_012416	down
36165	-0.989806	7.87659	-5.15288	1.76558e-06	3.50116e-05	4.73602	LOC100509541	down
13126	-0.989625	4.16393	-5.31844	9.03745e-07	2.02153e-05	5.37869	TMEM191C	down
59022	-0.988939	7.38807	-5.99017	5.48323e-08	2.06252e-06	8.07732	ACOT4	down
41015	-0.987157	8.85181	-6.12706	3.0529e-08	1.28962e-06	8.64277	KIAA1324	down
42490	-0.987056	5.14395	-5.3063	9.49536e-07	2.10234e-05	5.33122	XLOC_013583	down
20144	-0.98514	4.72049	-4.33843	4.09767e-05	0.000457246	1.73582	TYRP1	down
33451	-0.984942	5.50822	-3.88396	0.000208559	0.00172819	0.199666	ACTG2	down
40180	-0.984942	4.44833	-6.53991	5.09439e-09	3.06662e-07	10.3741	XLOC_010051	down
16070	-0.98294	5.80614	-8.89392	1.26549e-13	5.12453e-11	20.6595	FAM69C	down
42677	-0.982637	9.37867	-6.38301	1.01008e-08	5.2579e-07	9.71185	PAMR1	down
48670	-0.982483	7.96633	-12.5047	1.27851e-20	5.77465e-17	36.2433	FLJ10661	down
32777	-0.981029	6.16335	-4.36567	3.70519e-05	0.000421541	1.83131	SLC10A4	down
36688	-0.980938	10.7487	-5.1513	1.77686e-06	3.5176e-05	4.72991	RARA	down
41559	-0.9804	5.57429	-4.80251	7.05453e-06	0.000109756	3.41038	LOC100507206	down
39607	-0.980218	7.67682	-5.18179	1.57181e-06	3.18469e-05	4.8475	HMGCLL1	down
26470	-0.979896	4.60357	-3.96396	0.000157785	0.00137458	0.461966	SLC47A1	down
1059	-0.978689	7.43662	-2.65825	0.00945822	0.0379317	-3.31245	XLOC_010707	down
2078	-0.977305	9.44707	-16.2004	3.69022e-27	2.16679e-22	50.6275	NOXA1	down
38275	-0.976769	12.2412	-6.97243	7.55426e-10	6.58106e-08	12.2225	LOC100652804	down
11257	-0.97559	8.96384	-7.62414	4.0666e-11	6.13826e-09	15.0562	ADHFE1	down
58476	-0.973704	5.14804	-6.48237	6.55158e-09	3.71516e-07	10.1306	MPO	down
29929	-0.973506	9.19864	-5.99737	5.3174e-08	2.00657e-06	8.10696	MED24	down
17683	-0.973502	3.89009	-4.71987	9.71406e-06	0.00014224	3.10504	SLC22A6	down
54715	-0.973273	5.62196	-4.35513	3.85243e-05	0.000434505	1.79435	LOC100506004	down
59425	-0.972981	5.16312	-5.63912	2.40961e-07	6.93213e-06	6.65004	LRRN4CL	down
18240	-0.972531	6.09286	-6.52498	5.43833e-09	3.22874e-07	10.3108	LOC440292	down
57032	-0.972461	6.09738	-3.39003	0.00108122	0.00671311	-1.33563	XLOC_011171	down
43206	-0.972141	9.42151	-5.10678	2.12399e-06	4.08498e-05	4.55885	XLOC_006091	down
520	-0.971822	8.54545	-12.6319	7.40507e-21	3.95276e-17	36.7689	TARBP1	down
6160	-0.971272	9.34145	-4.00188	0.000138083	0.00123108	0.587536	HBG1	down
22622	-0.970228	6.40767	-2.63699	0.0100209	0.0397109	-3.36404	KRTAP4-8	down
60113	-0.969786	9.4821	-3.30978	0.00139415	0.00825291	-1.57059	PVALB	down
22044	-0.969478	7.24328	-3.79294	0.0002853	0.00224226	-0.0942881	LOC151300	down
18685	-0.969025	8.24495	-5.96075	6.21494e-08	2.28209e-06	7.95643	TUBG2	down
37983	-0.968593	4.13308	-6.54967	4.88135e-09	2.96399e-07	10.4154	CBX3P2	down
51285	-0.967603	4.27704	-5.40113	6.44659e-07	1.53809e-05	5.70327	XLOC_007709	down
60051	-0.967108	8.30501	-3.75362	0.000326207	0.00249986	-0.219788	DYNC1I1	down
44279	-0.966111	5.27203	-7.03206	5.79378e-10	5.31552e-08	12.4797	MAEL	down
30563	-0.963956	6.97112	-5.32606	8.7613e-07	1.97102e-05	5.4085	PLLP	down
27266	-0.963869	8.78511	-3.62502	0.000502655	0.00358216	-0.623823	ELMOD3	down
51958	-0.96267	7.6575	-4.73757	9.07287e-06	0.000134937	3.17019	XLOC_010384	down
18234	-0.958728	6.96832	-3.74217	0.000339138	0.00258344	-0.256175	LOC400743	down
60916	-0.958189	11.9938	-5.82992	1.08206e-07	3.60517e-06	7.42153	SCGB3A2	down
21728	-0.958147	4.86825	-4.14624	8.2553e-05	0.000812618	1.07281	XLOC_003509	down
13862	-0.958127	5.60753	-4.06026	0.000112288	0.00104175	0.782429	SLC45A2	down
11067	-0.955909	11.1586	-6.05838	4.09767e-08	1.63453e-06	8.35852	XLOC_l2_001760	down
3813	-0.955684	8.69315	-2.63644	0.0100357	0.0397455	-3.36536	XLOC_l2_015612	down
56541	-0.954794	9.22711	-4.96451	3.73909e-06	6.50128e-05	4.01724	CCNB1	down
32033	-0.954729	10.4727	-3.92547	0.000180522	0.00153197	0.335338	XLOC_l2_008124	down
27684	-0.954711	4.73921	-5.60702	2.75438e-07	7.74217e-06	6.52128	LOC646482	down
47361	-0.9515	5.10802	-4.70151	1.04256e-05	0.000150741	3.03762	ZWILCH	down
29983	-0.950739	6.34141	-7.69647	2.93304e-11	4.70545e-09	15.3733	C5orf55	down
33838	-0.948945	9.39686	-4.67464	1.1559e-05	0.000163778	2.93921	WNT3A	down
30170	-0.947716	8.07161	-7.80501	1.79484e-11	3.19356e-09	15.85	OPLAH	down
31642	-0.947403	6.27801	-6.39469	9.60059e-09	5.05001e-07	9.76098	FIBIN	down
3820	-0.944323	8.36416	-4.03323	0.000123597	0.00112743	0.691959	FLJ43860	down
39784	-0.943814	6.69251	-5.31018	9.34666e-07	2.07882e-05	5.34638	C1orf135	down
39265	-0.943489	9.00838	-4.46058	2.60213e-05	0.000318189	2.16686	PCP4L1	down
42654	-0.942484	4.60406	-3.82249	0.000257828	0.00206052	0.000626847	MYO5B	down
40798	-0.942194	11.3722	-3.42133	0.000978155	0.00618505	-1.24285	CMA1	down
59434	-0.940852	11.0059	-4.27269	5.21719e-05	0.000558555	1.50691	XLOC_005711	down
61125	-0.940303	9.62123	-5.36606	7.44151e-07	1.7327e-05	5.56535	FLJ39653	down
26236	-0.9385	7.79704	-4.42255	2.99939e-05	0.00035658	2.0319	XLOC_010776	down
38253	-0.937139	6.59594	-3.88347	0.000208909	0.00173066	0.198094	XLOC_l2_000753	down
34973	-0.935855	4.29774	-4.78601	7.52148e-06	0.000115916	3.34918	XLOC_004590	down
58559	-0.935156	7.55607	-4.65697	1.23691e-05	0.000173253	2.87465	OCM2	down
56608	-0.933965	6.03142	-3.57192	0.000599288	0.0041486	-0.787703	TTC22	down
35101	-0.933398	6.68028	-3.79376	0.000284507	0.00223843	-0.0916819	XLOC_009394	down
44645	-0.931803	4.76304	-5.78837	1.28925e-07	4.14689e-06	7.25261	LOC100652751	down
43799	-0.9311	8.79943	-3.82476	0.00025583	0.00204765	0.00792598	TMEM235	down
61073	-0.930184	4.78808	-6.36083	1.1123e-08	5.69408e-07	9.61863	VMAC	down
5676	-0.929695	4.82253	-4.79841	7.16778e-06	0.00011139	3.39517	LOC100506128	down
2273	-0.928406	11.0129	-3.55246	0.00063893	0.00436588	-0.847333	INO80D	down
40539	-0.928392	6.03465	-5.18643	1.54266e-06	3.14515e-05	4.86546	EDN3	down
40904	-0.927532	5.12399	-4.28467	4.99325e-05	0.000539247	1.54847	COL13A1	down
54628	-0.927158	12.1704	-5.5306	3.78211e-07	1.00214e-05	6.21609	XLOC_l2_000791	down
38726	-0.926655	11.093	-5.04618	2.70501e-06	4.96188e-05	4.32717	IDUA	down
5836	-0.926477	9.27939	-6.40657	9.11719e-09	4.84904e-07	9.81095	PPP1R2	down
49813	-0.926334	11.0913	-5.25432	1.17265e-06	2.49562e-05	5.12861	ZNF843	down
49866	-0.926139	10.3636	-7.57189	5.14819e-11	7.44548e-09	14.8274	MANBAL	down
10788	-0.925946	6.78399	-4.85119	5.8356e-06	9.39263e-05	3.59159	SLC7A4	down
9385	-0.925774	8.4168	-7.21101	2.60612e-10	2.69407e-08	13.2542	HSD17B6	down
28838	-0.9229	4.19118	-5.31382	9.20932e-07	2.05528e-05	5.3606	CACNG1	down
2106	-0.92141	7.53307	-3.78609	0.00029206	0.00228743	-0.11623	P2RX3	down
32821	-0.920693	11.2299	-4.64439	1.2979e-05	0.000180419	2.82878	LOC400968	down
41852	-0.92053	4.29466	-2.76062	0.0071304	0.030374	-3.05923	LOC286177	down
15154	-0.919094	11.0871	-6.54834	4.90977e-09	2.97817e-07	10.4098	XLOC_006260	down
62830	-0.918703	11.4446	-4.73281	9.24105e-06	0.000136953	3.15266	XLOC_008236	down
16586	-0.916359	7.00993	-3.78378	0.000294366	0.00230088	-0.123599	XLOC_l2_010491	down
34283	-0.916293	5.93345	-2.87285	0.00518924	0.0236071	-2.77258	LOC100128185	down
38266	-0.916019	5.2566	-3.71332	0.000373905	0.00280426	-0.34747	PLEKHH1	down
51127	-0.914951	6.21574	-5.95698	6.3155e-08	2.30901e-06	7.94094	SLC16A6	down
36922	-0.914894	10.5448	-3.28049	0.00152824	0.00888978	-1.65529	MDGA1	down
5866	-0.914588	4.4422	-4.07266	0.000107439	0.00100486	0.824068	XLOC_012716	down
6749	-0.913392	7.89168	-5.37423	7.19724e-07	1.68568e-05	5.59742	ENPP5	down
19847	-0.912533	5.71235	-2.74272	0.00749535	0.0316394	-3.10408	XLOC_011974	down
39531	-0.91202	7.3728	-4.62741	1.38485e-05	0.000189677	2.76699	CLDN4	down
24223	-0.911136	5.29883	-3.53871	0.000668411	0.00453446	-0.889306	LOC100507389	down
11495	-0.911076	6.6414	-6.4612	7.18581e-09	3.98046e-07	10.0412	XLOC_002746	down
5339	-0.910863	6.67705	-6.3011	1.44124e-08	7.03249e-07	9.36812	TASP1	down
30336	-0.910773	7.64056	-7.19376	2.8153e-10	2.8799e-08	13.1794	LOC100506124	down
22218	-0.910304	6.40109	-3.7397	0.000341991	0.00260113	-0.264013	SLC22A18AS	down
60685	-0.910238	9.25406	-3.20637	0.00192346	0.0106617	-1.86703	C1orf88	down
27551	-0.909706	7.89716	-3.19796	0.0019739	0.0108899	-1.89082	XLOC_008043	down
59596	-0.908512	4.38918	-3.61604	0.000517883	0.0036712	-0.651657	CPXM1	down
13290	-0.908416	5.42289	-7.64554	3.69198e-11	5.67492e-09	15.15	XLOC_l2_014077	down
33166	-0.908176	7.74605	-4.06538	0.000110261	0.00102667	0.799609	XLOC_004058	down
35211	-0.907123	10.8532	-3.09968	0.00266246	0.0138259	-2.16522	TPTE2	down
57169	-0.907043	8.7994	-8.58532	5.16727e-13	1.71416e-10	19.2939	LOC400099	down
1550	-0.906419	5.11475	-3.18346	0.00206376	0.011286	-1.93172	XLOC_007911	down
18759	-0.906233	7.54793	-7.06319	5.0436e-10	4.73075e-08	12.6141	SLC38A5	down
23318	-0.905068	7.25687	-5.95725	6.30808e-08	2.30774e-06	7.94207	KCNH8	down
47927	-0.903897	8.57073	-4.61482	1.453e-05	0.000196852	2.72123	LOC100506922	down
12555	-0.903181	4.8518	-5.696	1.90001e-07	5.67462e-06	6.8789	RHCE	down
17446	-0.902852	3.86938	-5.09721	2.20681e-06	4.21115e-05	4.52219	XLOC_011080	down
34148	-0.902806	5.01721	-6.49189	6.28469e-09	3.59754e-07	10.1709	RNF165	down
33879	-0.900657	7.90248	-6.82359	1.4617e-09	1.10744e-07	11.583	WDR61	down
49054	-0.899124	6.84487	-4.25226	5.62153e-05	0.000591117	1.43623	WARS2	down
56568	-0.897856	5.55858	-4.03334	0.000123548	0.00112717	0.692334	EGFL6	down
52485	-0.8968	7.02175	-4.74331	8.87389e-06	0.000132684	3.19135	SH3GL1P2	down
7057	-0.896434	4.47133	-5.64449	2.35631e-07	6.8122e-06	6.67158	XLOC_008525	down
3357	-0.896347	7.44862	-3.18564	0.00205001	0.0112338	-1.92557	XLOC_012036	down
531	-0.89628	11.2272	-3.75455	0.000325184	0.00249331	-0.216846	XLOC_010996	down
50169	-0.895545	13.4347	-3.56367	0.000615791	0.00424014	-0.812997	CRYM	down
57351	-0.895476	8.18107	-4.2065	6.64014e-05	0.00067854	1.27864	XLOC_011747	down
4243	-0.895466	6.99834	-3.01653	0.00341343	0.0168718	-2.39214	CCL3	down
8422	-0.894927	9.65923	-3.64632	0.000468215	0.00338033	-0.5576	ARX	down
11663	-0.894147	4.78335	-3.80775	0.000271206	0.00215253	-0.0468023	DYDC2	down
43768	-0.893729	7.02159	-5.27183	1.09226e-06	2.35701e-05	5.19678	XLOC_l2_010568	down
26047	-0.893123	8.43317	-6.69678	2.55838e-09	1.74472e-07	11.0408	HMGCS1	down
40901	-0.892951	8.11877	-5.85128	9.88699e-08	3.34024e-06	7.50854	DUSP4	down
18155	-0.892895	5.3558	-7.45393	8.75959e-11	1.12546e-08	14.3117	C12orf54	down
45951	-0.892832	6.59067	-3.20577	0.00192702	0.0106753	-1.86873	PTPN5	down
23974	-0.892122	10.6977	-3.35747	0.00119924	0.00729847	-1.43147	RTN1	down
43801	-0.890741	7.70227	-7.37781	1.23349e-10	1.49642e-08	13.9797	BEST4	down
24522	-0.890277	5.66849	-5.93924	6.81005e-08	2.45316e-06	7.86818	AK8	down
32433	-0.887122	4.47117	-6.33539	1.24219e-08	6.25001e-07	9.51183	INHA	down
49572	-0.886279	7.65972	-6.22427	2.009e-08	9.20863e-07	9.04708	FIBP	down
62070	-0.886164	8.11103	-5.41686	6.04385e-07	1.46303e-05	5.76528	XLOC_000053	down
21161	-0.885861	6.16681	-4.15219	8.08055e-05	0.00079863	1.09303	XLOC_009378	down
30016	-0.885644	6.02348	-5.41696	6.04122e-07	1.46303e-05	5.76569	TUBGCP5	down
33596	-0.885111	9.45855	-4.57266	1.70559e-05	0.000224746	2.56861	SIGLEC15	down
35791	-0.884254	3.31654	-4.70136	1.04318e-05	0.000150794	3.03705	LIPJ	down
62759	-0.88417	7.66797	-4.58897	1.60317e-05	0.000213551	2.62757	LOC100506070	down
7663	-0.884005	4.33492	-3.33224	0.00129893	0.0077818	-1.50527	LOC100131176	down
18515	-0.883178	8.34761	-10.4329	1.17642e-16	1.43908e-13	27.4289	ATP5S	down
59301	-0.882896	11.2908	-5.98405	5.62802e-08	2.1035e-06	8.05216	PVT1	down
35054	-0.882668	4.98874	-5.18545	1.54876e-06	3.15431e-05	4.86168	C14orf79	down
28272	-0.88189	4.33308	-4.52844	2.0162e-05	0.000258257	2.40941	LOC441956	down
38131	-0.881052	12.3773	-5.81306	1.16183e-07	3.81538e-06	7.35294	XLOC_l2_003758	down
28805	-0.880859	8.41443	-4.28721	4.94689e-05	0.000535127	1.5573	PNOC	down
34527	-0.880746	4.04374	-5.1278	1.95252e-06	3.80884e-05	4.63953	XLOC_010542	down
43429	-0.879387	5.7438	-3.29157	0.00147612	0.00863536	-1.62329	SCARA5	down
21933	-0.878935	7.45816	-7.57702	5.03044e-11	7.34756e-09	14.8499	CA6	down
35433	-0.877902	6.16926	-3.01063	0.00347356	0.0171206	-2.40805	LOC100507516	down
27628	-0.876817	6.32042	-4.86389	5.55298e-06	9.00205e-05	3.63903	LOC100129516	down
33135	-0.876227	7.37007	-3.75508	0.000324596	0.00248959	-0.215154	LRTM2	down
48081	-0.874678	8.65541	-3.47526	0.000821995	0.00535724	-1.08152	C21orf81	down
11621	-0.874144	5.24115	-3.12151	0.00249257	0.0131431	-2.10486	XLOC_005077	down
37601	-0.872452	11.5202	-5.88583	8.54227e-08	2.95567e-06	7.64954	XLOC_001320	down
21395	-0.87232	7.49736	-3.47642	0.000818905	0.00534144	-1.07802	XLOC_007895	down
41075	-0.870617	6.76327	-4.61508	1.45153e-05	0.000196744	2.7222	FRMD1	down
2387	-0.870521	6.77667	-6.58099	4.25539e-09	2.67784e-07	10.5482	XLOC_011488	down
51452	-0.870047	9.31046	-4.38972	3.38904e-05	0.000392804	1.91594	TMEM125	down
12276	-0.869857	5.2626	-6.84362	1.33776e-09	1.02948e-07	11.6688	LOC100505683	down
30045	-0.869058	7.32404	-7.74444	2.36097e-11	3.97218e-09	15.5839	HTR7	down
40188	-0.868686	5.17505	-5.1944	1.49394e-06	3.06391e-05	4.89624	XLOC_l2_002204	down
22043	-0.868302	6.00166	-4.85354	5.78227e-06	9.32229e-05	3.60036	GRP	down
36708	-0.867981	5.64153	-5.09988	2.18342e-06	4.17468e-05	4.5324	C17orf72	down
47476	-0.867379	8.03196	-7.77341	2.07091e-11	3.55549e-09	15.7111	DHRS11	down
48852	-0.865884	4.42311	-5.51096	4.1021e-07	1.06955e-05	6.13795	LOC100134229	down
32555	-0.864037	5.8882	-2.55694	0.012422	0.0470841	-3.55514	CLC	down
52914	-0.86235	6.21062	-3.45976	0.000864282	0.00558598	-1.12808	BEND2	down
58764	-0.862345	7.56671	-3.773	0.000305397	0.00237102	-0.158062	OR1J4	down
2089	-0.86219	10.884	-5.39709	6.55428e-07	1.55872e-05	5.68735	TMEM151A	down
44527	-0.862034	9.32663	-4.51067	2.15595e-05	0.000272708	2.34567	RAC2	down
35145	-0.861868	13.1776	-5.4541	5.1862e-07	1.29417e-05	5.91241	NPB	down
22528	-0.861816	4.8738	-2.81899	0.00605036	0.0266677	-2.9113	XLOC_003441	down
60458	-0.859799	7.23301	-6.03438	4.54049e-08	1.78092e-06	8.25944	XLOC_004598	down
38093	-0.859372	6.03111	-5.67454	2.07839e-07	6.12941e-06	6.79246	LOC100505902	down
58845	-0.859036	6.30169	-4.30732	4.59506e-05	0.000502716	1.62721	ZBBX	down
43304	-0.85852	12.5073	-6.32122	1.32093e-08	6.5397e-07	9.4524	SYNE1	down
19328	-0.858345	5.66412	-6.24409	1.84428e-08	8.55476e-07	9.12976	SFTPD	down
20019	-0.857006	3.48961	-4.36155	3.7621e-05	0.000426447	1.81685	XLOC_004918	down
35935	-0.856974	10.9609	-6.68201	2.73029e-09	1.83847e-07	10.9779	CHST13	down
59910	-0.85669	14.9569	-4.93495	4.20151e-06	7.13832e-05	3.90569	TUBB2A	down
34203	-0.856184	6.38996	-6.85387	1.27839e-09	9.90278e-08	11.7128	ACCS	down
14398	-0.855546	6.25367	-4.74579	8.78929e-06	0.00013162	3.20049	CYP4F11	down
52973	-0.852955	7.17643	-2.72584	0.00785479	0.032824	-3.14613	LOC100129763	down
13520	-0.852803	8.96102	-5.00678	3.16328e-06	5.6507e-05	4.17731	HES5	down
52126	-0.852794	6.49178	-6.13342	2.97056e-08	1.26393e-06	8.66918	APOM	down
61062	-0.852521	5.24803	-3.49413	0.000773146	0.0050969	-1.02462	XLOC_004961	down
9781	-0.851909	6.3692	-6.11945	3.15418e-08	1.32572e-06	8.61125	MBTPS2	down
15148	-0.850496	7.44167	-5.97677	5.80535e-08	2.15606e-06	8.02222	BFSP1	down
16612	-0.849831	4.33521	-3.48963	0.000784537	0.00515948	-1.03821	CDSN	down
2326	-0.849229	4.34453	-3.16807	0.00216334	0.0117144	-1.97498	NXPH2	down
22986	-0.849027	5.22646	-5.96862	6.01029e-08	2.21814e-06	7.98874	RFC3	down
40028	-0.847892	4.87155	-5.91395	7.58228e-08	2.67875e-06	7.76455	LOC100506649	down
8295	-0.847485	11.4555	-4.09982	9.75116e-05	0.000927821	0.915551	BEX5	down
16110	-0.84733	5.8627	-5.00826	3.14472e-06	5.63327e-05	4.18294	LOC650293	down
44044	-0.846425	8.41345	-3.83568	0.000246403	0.00198274	0.0431412	GPR75	down
29167	-0.846139	4.3357	-4.32985	4.22927e-05	0.000469966	1.70584	XLOC_006163	down
16662	-0.846006	6.11493	-5.53858	3.65922e-07	9.77074e-06	6.24788	GPLD1	down
7226	-0.845964	10.0254	-3.43046	0.000949885	0.00604077	-1.21567	ITGAM	down
10044	-0.845436	4.19827	-3.44585	0.000903958	0.00580592	-1.16972	XLOC_013986	down
11760	-0.845058	8.65	-3.40953	0.00101586	0.00637543	-1.27789	PAX4	down
34430	-0.844925	7.50049	-4.10724	9.49562e-05	0.000909847	0.940619	XLOC_001174	down
36858	-0.84466	5.33404	-4.51325	2.13505e-05	0.000270823	2.35493	CITED1	down
4568	-0.843826	8.59653	-5.40608	6.31714e-07	1.51459e-05	5.72276	XLOC_l2_005415	down
25372	-0.843601	5.17819	-5.75418	1.48863e-07	4.66675e-06	7.11401	FPGT-TNNI3K	down
30753	-0.843027	4.57923	-4.44097	2.80016e-05	0.000337959	2.09718	NR4A1	down
18176	-0.84225	3.69858	-4.11714	9.16493e-05	0.000884948	0.974084	XLOC_010453	down
45205	-0.841325	12.6159	-5.48068	4.64829e-07	1.18461e-05	6.01772	ZNF385C	down
44575	-0.841171	11.7054	-4.71908	9.74376e-06	0.000142532	3.10213	XLOC_000872	down
31014	-0.841035	7.02143	-4.17155	7.53552e-05	0.00075377	1.15902	XLOC_006596	down
9140	-0.840163	5.63343	-6.09374	3.52188e-08	1.44568e-06	8.50475	LOC283089	down
45892	-0.839927	5.00332	-4.06145	0.000111813	0.00103816	0.786431	LOC100507360	down
59931	-0.839291	5.18514	-3.44016	0.000920703	0.00589406	-1.18674	XLOC_012899	down
9666	-0.838953	6.04529	-7.65082	3.60507e-11	5.5705e-09	15.1731	LOC100505601	down
41289	-0.838943	5.48349	-3.72237	0.000362648	0.0027324	-0.318882	XLOC_006935	down
13537	-0.838225	8.5465	-5.98872	5.51719e-08	2.07131e-06	8.07136	TUBB4A	down
49499	-0.837134	6.11814	-6.59384	4.02229e-09	2.54227e-07	10.6028	XLOC_l2_000649	down
38984	-0.836781	3.8265	-4.2487	5.69516e-05	0.000597467	1.42391	DLX4	down
20554	-0.835747	7.74031	-5.06922	2.4678e-06	4.60152e-05	4.41508	B9D1	down
12240	-0.835092	7.53191	-4.75778	8.39099e-06	0.000126559	3.24475	DLX1	down
26822	-0.834455	8.18645	-5.52154	3.92658e-07	1.03456e-05	6.18003	SPATA21	down
50728	-0.834433	4.74861	-5.0869	2.2997e-06	4.34744e-05	4.48268	XLOC_004105	down
32510	-0.833949	11.924	-5.56877	3.22883e-07	8.80163e-06	6.3683	KRTAP5-4	down
6786	-0.832682	7.89476	-4.40943	3.14968e-05	0.00037025	1.98547	MAB21L2	down
43025	-0.831157	11.9845	-4.88505	5.11138e-06	8.40687e-05	3.71823	MIR22HG	down
18785	-0.831141	5.63364	-4.12151	9.02236e-05	0.00087449	0.988888	MARCH11	down
43006	-0.829785	3.75134	-4.26416	5.38247e-05	0.000571402	1.47738	CES5A	down
62365	-0.829393	12.5337	-5.14851	1.79689e-06	3.55126e-05	4.71917	XLOC_010647	down
28972	-0.829105	5.17342	-4.50088	2.2369e-05	0.000281251	2.31062	TMEM27	down
61627	-0.828525	11.9872	-6.16861	2.55354e-08	1.1206e-06	8.81532	XLOC_014192	down
1193	-0.827057	3.76104	-2.60141	0.0110306	0.0428221	-3.44958	ZNF503-AS1	down
28420	-0.82602	6.13239	-3.16061	0.0022132	0.011931	-1.99589	C16orf71	down
23461	-0.825859	3.83485	-4.19454	6.9342e-05	0.000703204	1.23765	PSG5	down
6983	-0.825539	3.91956	-3.64803	0.000465539	0.00336432	-0.552251	XLOC_004587	down
11820	-0.824664	3.79206	-4.0532	0.00011514	0.00106384	0.758776	ANKRD7	down
6199	-0.823979	6.23177	-6.62239	3.54846e-09	2.29972e-07	10.7241	LOC100270746	down
41699	-0.823216	3.67935	-4.0495	0.000116663	0.00107588	0.746384	XLOC_l2_000006	down
18946	-0.823017	5.37834	-5.88154	8.69872e-08	2.9908e-06	7.63204	CCDC122	down
12146	-0.822995	10.8503	-4.17052	7.56351e-05	0.000756183	1.15552	ISLR	down
2096	-0.82297	4.89972	-3.84038	0.000242448	0.00195897	0.0583227	OMD	down
8384	-0.822672	3.25293	-4.23675	5.94867e-05	0.000617991	1.38268	LOC100131347	down
3255	-0.822601	5.9661	-5.70778	1.80851e-07	5.45279e-06	6.92645	XLOC_012170	down
48961	-0.821991	6.38453	-7.30671	1.69739e-10	1.93526e-08	13.6701	LOC339529	down
43007	-0.821543	12.0492	-5.43502	5.60939e-07	1.3758e-05	5.83699	HCG18	down
1580	-0.821046	4.95829	-5.52087	3.93753e-07	1.03677e-05	6.17735	C3orf71	down
55504	-0.82033	6.45956	-6.9185	9.59882e-10	7.83886e-08	11.9904	NAT6	down
53321	-0.820131	5.94964	-4.03211	0.000124085	0.001131	0.688244	YTHDC1	down
12395	-0.819906	3.7302	-4.2561	5.54342e-05	0.000584862	1.44948	LINC00336	down
1291	-0.819899	9.12451	-5.75957	1.45531e-07	4.58186e-06	7.13583	LAMB1	down
7535	-0.819392	5.38683	-3.72593	0.000358317	0.00270532	-0.307644	TSPAN15	down
22834	-0.819216	6.44596	-4.10899	9.43636e-05	0.000905203	0.946529	LOC441601	down
35146	-0.819096	9.00478	-2.93989	0.00427503	0.0201669	-2.59691	XLOC_001638	down
35543	-0.81849	4.63346	-4.91005	4.63382e-06	7.73186e-05	3.81202	XLOC_006928	down
48325	-0.818337	5.79931	-6.99051	6.97081e-10	6.16423e-08	12.3004	RANBP17	down
15476	-0.818121	9.76	-3.55897	0.000625402	0.00429444	-0.827414	CCDC125	down
19701	-0.817939	10.264	-3.35697	0.00120115	0.00730785	-1.43294	XLOC_004415	down
51590	-0.817645	4.31672	-4.72726	9.44094e-06	0.000139108	3.13225	SLC9B1	down
44488	-0.817591	4.27598	-4.45835	2.62401e-05	0.000320386	2.15891	LOC100506310	down
8678	-0.817366	5.44595	-3.41148	0.00100956	0.00634195	-1.27212	XLOC_003498	down
37923	-0.815552	9.86252	-8.76706	2.25652e-13	8.60365e-11	20.0981	LOC100507165	down
47419	-0.814893	10.3953	-4.39364	3.34017e-05	0.000388136	1.92973	COL5A1	down
59079	-0.814269	7.64017	-7.37493	1.24957e-10	1.50659e-08	13.9671	WDR86	down
21615	-0.813748	6.08069	-6.53236	5.26562e-09	3.14209e-07	10.3421	RHBDL2	down
16067	-0.813747	3.94482	-3.79218	0.000286046	0.00224753	-0.096737	XLOC_005188	down
9761	-0.813165	12.7554	-3.0516	0.00307546	0.0155166	-2.29702	XLOC_006814	down
33592	-0.812451	4.78017	-6.34045	1.21518e-08	6.14627e-07	9.53308	LOC283177	down
2626	-0.811982	10.7462	-4.5899	1.59753e-05	0.000213056	2.63093	LOC100128714	down
59273	-0.811342	10.9176	-5.2776	1.06698e-06	2.31351e-05	5.21925	XLOC_l2_015295	down
52719	-0.811334	13.4514	-6.75063	2.01775e-09	1.44659e-07	11.2707	XLOC_l2_001196	down
9399	-0.81124	10.2667	-2.86956	0.0052384	0.0237755	-2.78111	MEN1	down
32130	-0.810327	5.60883	-3.40918	0.00101701	0.00638193	-1.27894	LOC283737	down
45166	-0.809456	7.26577	-4.04444	0.000118779	0.00109094	0.729438	XLOC_l2_013751	down
20178	-0.80928	9.65834	-8.84858	1.55606e-13	6.13202e-11	20.4589	SCG3	down
19502	-0.809045	9.5595	-3.18573	0.00204942	0.011232	-1.92531	EYA1	down
3396	-0.808507	9.50843	-4.6728	1.16413e-05	0.000164669	2.93245	TMEM144	down
15298	-0.808051	4.55043	-4.09479	9.92806e-05	0.000941907	0.898582	TC2N	down
52730	-0.807118	6.1065	-6.00869	5.06671e-08	1.94192e-06	8.15358	ERI2	down
18564	-0.805718	5.56532	-5.45892	5.08425e-07	1.27418e-05	5.9315	XLOC_003344	down
6505	-0.80569	5.54946	-3.04705	0.00311744	0.015692	-2.3094	OR52N5	down
39700	-0.80526	11.0808	-5.78446	1.31063e-07	4.19838e-06	7.23676	XLOC_005887	down
38132	-0.804476	5.45672	-5.42973	5.73284e-07	1.40081e-05	5.81606	SUV39H1	down
20617	-0.804134	4.83614	-5.34945	7.96407e-07	1.82881e-05	5.50014	GK5	down
20606	-0.80344	9.50195	-4.32666	4.27934e-05	0.000474632	1.69469	NPTX2	down
10344	-0.803394	7.059	-5.71655	1.74328e-07	5.30088e-06	6.96184	PLEKHG4	down
48997	-0.803223	11.498	-5.77032	1.39099e-07	4.40532e-06	7.1794	RNF187	down
50688	-0.802896	7.85547	-3.83526	0.000246754	0.00198529	0.0418068	XLOC_001453	down
1818	-0.802247	10.0194	-3.88822	0.0002055	0.00170718	0.213548	GRIA4	down
30916	-0.802231	10.8666	-2.89421	0.00488007	0.0224832	-2.71696	CARTPT	down
37416	-0.802154	6.61838	-3.28439	0.0015097	0.0088029	-1.64404	LOC100506869	down
11336	-0.801429	12.1626	-4.72773	9.42407e-06	0.000138929	3.13395	FBXL19	down
19782	-0.800636	4.15242	-4.14771	8.21194e-05	0.000809028	1.07779	XLOC_012256	down
52488	-0.799312	6.12236	-5.35857	7.67282e-07	1.77582e-05	5.53593	LOC100506054	down
32735	-0.799178	8.35536	-8.96641	9.09369e-14	3.89747e-11	20.9803	TM7SF2	down
49730	-0.79859	8.13681	-4.34188	4.04573e-05	0.000452576	1.74791	XLOC_002473	down
45190	-0.798373	11.0089	-5.69297	1.92424e-07	5.7324e-06	6.86669	DKKL1	down
16688	-0.798236	4.03058	-4.90753	4.67996e-06	7.79998e-05	3.80255	TEKT3	down
273	-0.797721	7.62757	-4.16279	7.77757e-05	0.000773895	1.12914	FSTL5	down
59205	-0.797695	11.7341	-4.40368	3.21773e-05	0.000376591	1.96518	KRTAP10-12	down
48376	-0.797574	6.00288	-3.1053	0.00261775	0.0136385	-2.14972	ZCCHC12	down
8738	-0.797382	5.47704	-6.76674	1.87927e-09	1.36061e-07	11.3396	LOC100506036	down
40797	-0.796205	7.57416	-3.34764	0.00123719	0.00747905	-1.46027	FLJ37505	down
52862	-0.795327	9.05171	-3.43822	0.000926453	0.00592319	-1.19251	SYP	down
18995	-0.795307	5.51656	-4.07973	0.000104765	0.000983927	0.847839	GAS2	down
25294	-0.795073	5.01597	-5.19963	1.46276e-06	3.00627e-05	4.91648	PDE6B	down
45075	-0.794893	5.77075	-3.191	0.00201653	0.0110907	-1.91045	PTPN20B	down
42009	-0.79419	8.6806	-3.11778	0.00252082	0.013263	-2.11517	SCG2	down
2276	-0.794143	5.41451	-4.64153	1.31217e-05	0.000182014	2.81836	LDHC	down
45746	-0.79401	10.2496	-4.73798	9.05839e-06	0.000134824	3.17171	XLOC_008698	down
22914	-0.793754	9.59472	-4.40523	3.19926e-05	0.000375026	1.97064	TRIM37	down
31402	-0.793589	9.36198	-5.01492	3.06269e-06	5.51463e-05	4.20825	SUCLA2	down
16318	-0.793461	10.4656	-5.97598	5.82487e-08	2.16194e-06	8.01898	KIF3B	down
19081	-0.793011	8.03104	-3.82817	0.000252849	0.00202738	0.0189187	XLOC_006548	down
24316	-0.792955	5.4259	-4.26799	5.30775e-05	0.000566028	1.49061	LOC100288781	down
32584	-0.792391	5.01229	-4.35051	3.91887e-05	0.000440886	1.77813	HDC	down
23952	-0.79237	5.34588	-6.46972	6.92352e-09	3.86802e-07	10.0772	DMGDH	down
9812	-0.791805	8.90958	-6.27117	1.64053e-08	7.83786e-07	9.24292	CA14	down
22709	-0.791741	3.78893	-4.84614	5.95174e-06	9.55093e-05	3.57276	XLOC_l2_001800	down
3539	-0.791163	3.92361	-3.90147	0.000196256	0.0016406	0.25679	RGAG1	down
45150	-0.790776	10.8572	-5.65955	2.21271e-07	6.46526e-06	6.73214	XLOC_l2_013873	down
21651	-0.790732	12.6911	-5.50391	4.22333e-07	1.09629e-05	6.10994	MYH14	down
22921	-0.790394	5.50094	-2.7766	0.00681843	0.0293023	-3.01899	OR2L13	down
37445	-0.789212	12.5482	-4.37143	3.6269e-05	0.00041424	1.85157	C9orf173	down
52284	-0.788359	5.0867	-5.49617	4.36046e-07	1.12493e-05	6.0792	SCUBE2	down
16718	-0.788231	6.08566	-3.27016	0.00157831	0.00912862	-1.68501	CLDN16	down
44499	-0.787814	7.09634	-8.19489	3.05788e-12	7.45018e-10	17.5679	XLOC_002643	down
60718	-0.787608	10.0528	-4.41594	3.07425e-05	0.000363567	2.00849	LRRC37BP1	down
26811	-0.787224	6.51335	-5.59483	2.89759e-07	8.06304e-06	6.47248	HAPLN1	down
20515	-0.787079	3.32052	-3.27858	0.00153737	0.0089367	-1.66078	RD3	down
4997	-0.786339	4.26462	-4.07992	0.000104693	0.000983562	0.848492	GOLT1A	down
10367	-0.786059	7.85655	-3.14432	0.00232585	0.0124095	-2.04142	LOC400662	down
18508	-0.785869	10.0542	-3.44931	0.000893948	0.00574917	-1.15939	DNASE2	down
53655	-0.785784	4.13084	-3.90633	0.000192969	0.00161773	0.27266	ROPN1	down
23010	-0.785747	12.2831	-6.02602	4.70558e-08	1.82979e-06	8.22496	UTF1	down
17599	-0.785023	11.3789	-3.61714	0.000515991	0.00366044	-0.648243	AHSA2	down
20829	-0.784225	6.27963	-4.51302	2.1369e-05	0.000270999	2.35411	TM4SF18	down
20841	-0.783635	5.59484	-4.62815	1.38094e-05	0.000189406	2.76968	XLOC_008902	down
27162	-0.783046	14.6465	-2.85728	0.00542585	0.024428	-2.81291	HBB	down
10540	-0.782999	4.18114	-3.09487	0.00270135	0.0139843	-2.17849	NPPC	down
25845	-0.78239	8.13876	-4.38689	3.42494e-05	0.000396151	1.90594	AQP5	down
44824	-0.782085	8.03765	-2.708	0.00825197	0.0341051	-3.19037	MACROD1	down
6741	-0.781925	2.93884	-3.54982	0.000644483	0.00439666	-0.855386	GJA5	down
60437	-0.78154	3.88209	-2.53864	0.0130387	0.0488138	-3.59811	XLOC_012792	down
35134	-0.781142	5.06095	-4.04371	0.000119088	0.00109326	0.726994	LOC157860	down
8332	-0.781067	3.96456	-4.26643	5.3381e-05	0.00056813	1.48521	XLOC_005560	down
24905	-0.780961	7.58628	-5.4369	5.56638e-07	1.36811e-05	5.84439	GLDN	down
35739	-0.780182	11.617	-4.25555	5.55448e-05	0.000585639	1.44759	BCL2L11	down
29435	-0.779429	8.24525	-4.89479	4.91995e-06	8.13379e-05	3.75473	GPR161	down
21767	-0.779037	12.102	-5.55603	3.40398e-07	9.19795e-06	6.31746	DUX4L9	down
4849	-0.778814	5.05638	-4.34797	3.95585e-05	0.000444278	1.76922	XLOC_000111	down
255	-0.778015	9.70407	-3.11507	0.00254164	0.0133403	-2.12271	LOC145837	down
3377	-0.776794	9.40164	-6.94268	8.62181e-10	7.26482e-08	12.0944	TRAPPC2L	down
5455	-0.77535	5.42501	-2.59565	0.0112026	0.0433236	-3.46335	FAM47A	down
20184	-0.775238	6.13936	-7.71092	2.74749e-11	4.50626e-09	15.4368	C5	down
11460	-0.775099	13.3043	-5.15604	1.74332e-06	3.46685e-05	4.74819	XLOC_011645	down
12376	-0.774988	8.32433	-3.38137	0.0011115	0.00686051	-1.36119	XLOC_l2_014566	down
16842	-0.774574	4.9852	-4.97275	3.61942e-06	6.32881e-05	4.04837	XLOC_011430	down
58501	-0.774488	5.895	-5.58082	3.07129e-07	8.47031e-06	6.41644	C6orf26	down
48262	-0.774293	6.38149	-9.11756	4.56624e-14	2.21583e-11	21.6489	SLC16A11	down
36931	-0.773967	5.08254	-3.34721	0.00123887	0.00748765	-1.46152	DLX2	down
37682	-0.773495	4.70685	-3.93458	0.000174877	0.00149247	0.365213	SPINK2	down
17870	-0.773235	4.09225	-4.62822	1.38061e-05	0.000189405	2.76992	LOC613126	down
10257	-0.772462	7.1117	-5.36588	7.44717e-07	1.73283e-05	5.56461	LOC100131138	down
31592	-0.772336	7.34223	-2.95311	0.00411342	0.0195686	-2.5619	FLJ32063	down
62586	-0.772257	11.8488	-5.2093	1.40677e-06	2.90338e-05	4.95392	LINC00176	down
17903	-0.771787	3.43461	-3.0667	0.00293975	0.014963	-2.2558	XLOC_005924	down
16443	-0.771718	4.72372	-3.6621	0.000444145	0.00323067	-0.508331	WDR69	down
22492	-0.771574	5.16229	-4.87205	5.37839e-06	8.77653e-05	3.66956	TIRAP	down
42702	-0.77137	7.43674	-5.39292	6.66713e-07	1.58299e-05	5.67094	LOC388242	down
18111	-0.771074	9.68112	-2.82242	0.00599191	0.0264611	-2.90254	XLOC_003239	down
37329	-0.770648	6.92584	-7.95679	9.0202e-12	1.82007e-09	16.5178	SCLT1	down
47563	-0.770549	11.7155	-5.27392	1.08305e-06	2.34143e-05	5.20491	WBP2	down
32483	-0.770453	4.56797	-4.7035	1.03462e-05	0.000149888	3.04491	WDR5B	down
52776	-0.770317	7.99939	-7.46882	8.19179e-11	1.06651e-08	14.3768	DKFZp779M0652	down
39972	-0.7703	4.62896	-4.24101	5.85707e-05	0.000610418	1.39737	GAL3ST3	down
51676	-0.769553	7.11892	-5.4508	5.25705e-07	1.30907e-05	5.89936	HMGA1P7	down
45839	-0.76925	5.49277	-4.2409	5.85935e-05	0.000610547	1.39701	XLOC_l2_000696	down
5244	-0.769008	4.64012	-4.91446	4.55427e-06	7.62513e-05	3.82858	KCNQ1DN	down
61419	-0.769007	8.4219	-8.37798	1.32899e-12	3.85607e-10	18.3768	SSSCA1	down
42566	-0.768425	4.73005	-3.12954	0.00243265	0.0128822	-2.08257	F2R	down
10425	-0.768375	5.87067	-3.50373	0.000749346	0.00497393	-0.995574	LOC100131381	down
56497	-0.767754	3.59095	-3.80422	0.000274503	0.00217458	-0.0581299	CALHM3	down
20679	-0.767378	8.87931	-2.81923	0.0060463	0.0266532	-2.91069	VWA5A	down
21555	-0.767262	8.25794	-4.82005	6.58913e-06	0.000103725	3.47556	UBE2N	down
58288	-0.767215	5.70578	-6.68512	2.69318e-09	1.81556e-07	10.9911	PLBD2	down
2158	-0.766706	4.84797	-3.70214	0.000388272	0.00288997	-0.382722	TMEM30B	down
43834	-0.76668	13.2511	-5.99843	5.29333e-08	1.99981e-06	8.11134	NIP7	down
32745	-0.76642	5.09276	-6.07575	3.80415e-08	1.53416e-06	8.43029	ZNF730	down
17349	-0.766391	8.22149	-8.23777	2.51602e-12	6.45124e-10	17.7572	SGSH	down
9394	-0.765503	8.15165	-3.51331	0.000726296	0.00485164	-0.966538	XLOC_005574	down
33519	-0.764609	6.34145	-3.23436	0.00176414	0.00995433	-1.78751	PPP1R14C	down
8560	-0.764053	9.13878	-5.69197	1.93232e-07	5.74771e-06	6.86266	LANCL1	down
28217	-0.763768	7.54703	-5.57107	3.19809e-07	8.73407e-06	6.3775	C3orf65	down
27347	-0.763394	7.10052	-5.64528	2.34855e-07	6.80316e-06	6.67476	USP17	down
57033	-0.763153	6.54643	-4.1034	9.62717e-05	0.00091853	0.92763	LOC401442	down
46144	-0.763051	6.07744	-7.47	8.14826e-11	1.0632e-08	14.3819	XLOC_l2_001597	down
33845	-0.762231	11.6197	-3.48957	0.000784682	0.00515948	-1.03838	DES	down
51591	-0.762213	9.29061	-5.22498	1.32044e-06	2.74645e-05	5.01469	XLOC_l2_013052	down
20878	-0.762131	9.96175	-3.68176	0.000415819	0.00305616	-0.44678	GNG3	down
28854	-0.761746	8.52491	-6.91187	9.88569e-10	8.01738e-08	11.9619	LOC644189	down
40105	-0.760655	7.72626	-4.60649	1.49984e-05	0.000202264	2.69102	TSNARE1	down
4529	-0.760497	6.3184	-4.45087	2.69849e-05	0.000327776	2.13231	LOC283484	down
29968	-0.760385	9.64324	-8.65615	3.74147e-13	1.32342e-10	19.6073	GRM3	down
53927	-0.760254	4.73533	-4.56361	1.7651e-05	0.000231136	2.53597	PIGW	down
4135	-0.759605	4.77337	-4.30093	4.70413e-05	0.000512263	1.60498	KCTD13	down
32627	-0.75949	4.66831	-5.3386	8.32467e-07	1.89261e-05	5.4576	C8orf42	down
54399	-0.75944	6.60057	-3.0532	0.00306078	0.0154558	-2.29265	C20orf197	down
21191	-0.759062	8.63644	-7.67852	3.18097e-11	5.02088e-09	15.2946	RAD23B	down
12961	-0.758986	3.56228	-3.76018	0.000319014	0.00245627	-0.198912	HS3ST3A1	down
15737	-0.758653	12.2812	-4.16641	7.67662e-05	0.000766057	1.14149	B3GNT7	down
28455	-0.758495	4.43753	-4.73584	9.13377e-06	0.000135637	3.1638	PTF1A	down
55725	-0.758448	10.3835	-4.27019	5.26513e-05	0.000562607	1.49825	LOC100507351	down
44423	-0.758381	4.05135	-3.99657	0.000140691	0.00124845	0.569911	SEC1	down
18575	-0.758058	6.91728	-6.50164	6.02269e-09	3.47723e-07	10.2121	CCBL2	down
50785	-0.758045	9.02002	-6.92613	9.27919e-10	7.65922e-08	12.0232	RBP1	down
60518	-0.757462	6.95484	-3.66772	0.000435873	0.00318165	-0.490776	LOC100131150	down
20904	-0.757435	9.98272	-5.06107	2.54921e-06	4.72779e-05	4.38399	C1orf158	down
50842	-0.757267	10.1588	-10.1283	4.64233e-16	4.7905e-13	26.099	LOC728052	down
35959	-0.756657	8.99409	-7.24517	2.23653e-10	2.38768e-08	13.4026	TTC15	down
44569	-0.756196	10.4502	-4.59103	1.59065e-05	0.000212414	2.63503	TF	down
25069	-0.755502	5.9914	-4.67107	1.17185e-05	0.000165602	2.92615	NUDT18	down
25971	-0.755399	12.3219	-4.82678	6.41868e-06	0.000101368	3.5006	LRRC26	down
3163	-0.755142	8.92243	-9.85444	1.60244e-15	1.27149e-12	24.8982	AGL	down
51149	-0.752459	8.99826	-4.24469	5.77905e-05	0.000604002	1.41007	NRIP3	down
23774	-0.751949	6.93709	-4.23697	5.94397e-05	0.000617611	1.38343	LGI2	down
29023	-0.751745	5.68889	-5.86744	9.23385e-08	3.15085e-06	7.57445	XLOC_001317	down
35455	-0.751726	6.80927	-5.30564	9.52105e-07	2.10723e-05	5.32863	LINC00184	down
33096	-0.750774	4.93654	-5.07694	2.39291e-06	4.48752e-05	4.44461	LOC643201	down
13811	-0.750766	4.81708	-4.43406	2.87341e-05	0.000344885	2.07265	TECTA	down
47329	-0.750716	5.28332	-2.71065	0.00819198	0.0339216	-3.18383	XLOC_l2_015448	down
58259	-0.750643	5.79878	-3.07352	0.0028803	0.0147153	-2.23713	LOC653550	down
43747	-0.750574	5.30214	-3.53485	0.000676927	0.0045818	-0.901082	LOC100507452	down
19536	-0.750547	8.38001	-3.70327	0.000386796	0.00288071	-0.379162	ENTPD3	down
14948	-0.750337	8.28074	-6.93443	8.94353e-10	7.45934e-08	12.0589	ARMCX5	down
20514	-0.750311	4.85639	-4.80418	7.00899e-06	0.000109227	3.41656	ZNF214	down
47599	-0.750258	9.70424	-8.11822	4.3333e-12	9.90032e-10	17.2294	ICA1	down
31101	-0.750011	8.59951	-4.49056	2.32534e-05	0.000290628	2.27375	XLOC_l2_001683	down
22870	-0.749785	7.02568	-3.81	0.000269121	0.00213771	-0.0395672	XLOC_007374	down
27010	-0.74857	4.25663	-4.50793	2.17834e-05	0.000275184	2.33584	LOC641510	down
50486	-0.747563	13.9578	-5.03993	2.77308e-06	5.07564e-05	4.30337	BEX2	down
28588	-0.747305	8.60396	-4.83808	6.1421e-06	9.79217e-05	3.54268	CMTM5	down
34091	-0.747191	5.82811	-5.42034	5.9582e-07	1.44446e-05	5.779	LOC100130015	down
15120	-0.746458	7.91966	-3.85304	0.000232097	0.00188754	0.0992667	EMILIN3	down
19639	-0.746332	8.47847	-6.57899	4.29296e-09	2.69593e-07	10.5397	DOPEY1	down
45361	-0.74603	5.40776	-4.92028	4.45121e-06	7.49532e-05	3.85047	TRAM1L1	down
18094	-0.745968	4.06909	-4.09502	9.92007e-05	0.000941301	0.899342	LOC255130	down
12558	-0.74585	11.9106	-4.48604	2.3652e-05	0.000294641	2.25759	ARMC6	down
56398	-0.745574	7.56535	-3.99543	0.000141259	0.00125292	0.56612	LOC338758	down
56324	-0.745352	5.01292	-3.02573	0.00332153	0.0164889	-2.36725	XLOC_001134	down
37792	-0.745104	6.9281	-3.30074	0.00143431	0.00844383	-1.59679	BTBD11	down
522	-0.744583	3.50953	-3.32397	0.00133324	0.00795489	-1.52934	XLOC_l2_012605	down
45129	-0.744009	10.0782	-6.69933	2.52976e-09	1.73123e-07	11.0517	JMJD5	down
49183	-0.743768	4.77243	-2.67538	0.00902593	0.0365929	-3.27063	HCG22	down
20833	-0.743627	6.31693	-6.07798	3.76802e-08	1.52164e-06	8.43951	AGA	down
13206	-0.743442	7.92127	-3.67355	0.000427433	0.00312825	-0.472513	XLOC_l2_004986	down
38059	-0.743262	10.6091	-5.30823	9.42104e-07	2.08982e-05	5.33877	C6orf27	down
18554	-0.742723	5.74311	-4.90666	4.696e-06	7.82004e-05	3.79927	DNAH1	down
18465	-0.741988	4.90436	-5.30249	9.64385e-07	2.13119e-05	5.31632	LOC100287728	down
16128	-0.741977	6.27537	-6.48419	6.49961e-09	3.69804e-07	10.1383	FLJ38379	down
15096	-0.741965	6.48576	-7.87035	1.33497e-11	2.51235e-09	16.1373	ACCN3	down
19003	-0.741608	7.99001	-3.78506	0.000293091	0.00229397	-0.119532	PART1	down
31400	-0.741563	4.19712	-4.65658	1.23874e-05	0.000173468	2.87324	LOC100132529	down
54086	-0.741526	7.69587	-4.25208	5.62531e-05	0.000591407	1.43559	LOC284276	down
47362	-0.740851	4.94369	-4.73975	8.99674e-06	0.000134213	3.17823	STK31	down
17759	-0.740161	8.47104	-6.48692	6.42274e-09	3.66496e-07	10.1498	SARDH	down
54046	-0.739454	3.29962	-3.65494	0.000454913	0.00330011	-0.530696	LOC100506291	down
39887	-0.738268	10.1634	-5.34394	8.14517e-07	1.86021e-05	5.47854	C17orf63	down
38372	-0.737331	9.47926	-5.46699	4.91801e-07	1.23936e-05	5.96347	ACBD4	down
29639	-0.736225	12.3886	-5.03761	2.79875e-06	5.11291e-05	4.29454	CREB3L1	down
43564	-0.73589	12.5695	-6.28371	1.5539e-08	7.49102e-07	9.29536	FBXL6	down
51913	-0.73428	9.70617	-7.03702	5.66717e-10	5.21567e-08	12.5011	IMPAD1	down
20811	-0.733823	3.95755	-4.54696	1.87995e-05	0.000244106	2.47598	C22orf31	down
967	-0.733493	10.9552	-4.81779	6.64734e-06	0.000104529	3.46716	FADS1	down
20242	-0.733074	3.4514	-3.59003	0.000564498	0.00394638	-0.731993	XLOC_001613	down
18661	-0.732705	7.13262	-6.65903	3.02072e-09	1.99592e-07	10.88	ALKBH6	down
32996	-0.732367	6.25355	-3.05028	0.0030876	0.0155725	-2.30062	XLOC_012732	down
18937	-0.731374	8.45558	-3.75721	0.00032225	0.00247534	-0.208361	FGF9	down
41365	-0.731047	6.0731	-4.13579	8.57161e-05	0.000839252	1.03729	DFNA5	down
20769	-0.730023	4.39412	-4.03875	0.000121202	0.00110903	0.7104	CTHRC1	down
37191	-0.729866	4.79862	-5.72958	1.65056e-07	5.07414e-06	7.0145	XLOC_010477	down
35447	-0.729653	11.5626	-6.3163	1.34936e-08	6.64683e-07	9.43181	OTOF	down
33109	-0.72926	7.72266	-7.17239	3.09763e-10	3.12515e-08	13.0867	FDPSL2A	down
23076	-0.728409	5.86736	-6.0924	3.5423e-08	1.45061e-06	8.49916	FAM122C	down
41685	-0.727973	6.2462	-4.00504	0.000136549	0.00122054	0.598061	XLOC_012737	down
11784	-0.727072	5.48088	-4.58436	1.63149e-05	0.000216696	2.6109	PRSS35	down
5347	-0.726582	5.46717	-4.44684	2.73944e-05	0.000331789	2.118	XLOC_005856	down
59197	-0.726313	6.25828	-3.39427	0.00106667	0.00663955	-1.32309	LOC100506758	down
23525	-0.726166	6.00397	-4.87371	5.34356e-06	8.72761e-05	3.67577	LEKR1	down
38550	-0.726019	6.03036	-2.59344	0.011269	0.043527	-3.46861	XLOC_002018	down
3292	-0.725667	3.41558	-3.82715	0.000253733	0.00203309	0.0156423	LOC100132800	down
5026	-0.72553	5.43692	-3.18754	0.00203806	0.0111809	-1.92021	C12orf68	down
28366	-0.725255	7.96082	-2.90308	0.00475676	0.0220097	-2.69377	FAM182B	down
25993	-0.723603	5.31125	-5.02703	2.91902e-06	5.3031e-05	4.25425	KCNE2	down
42436	-0.722784	5.08971	-5.06076	2.5524e-06	4.73073e-05	4.38279	GLB1L	down
4336	-0.721858	5.02234	-4.38664	3.42813e-05	0.000396395	1.90506	XLOC_003993	down
803	-0.721479	10.1723	-3.91706	0.000185895	0.00156731	0.307763	GOT1	down
39563	-0.721441	8.05021	-6.41621	8.74231e-09	4.70029e-07	9.85156	SLC22A18	down
24836	-0.721263	13.1156	-6.39905	9.42037e-09	4.97424e-07	9.77931	EPHX3	down
23835	-0.720997	9.4797	-3.65293	0.000457981	0.00331622	-0.536971	ARHGAP42	down
29178	-0.720845	4.5144	-3.27084	0.00157496	0.00911527	-1.68305	XLOC_009969	down
60941	-0.720779	4.91997	-5.12068	2.00905e-06	3.8971e-05	4.61217	FLJ45248	down
11299	-0.720182	7.59179	-3.26523	0.00160275	0.00923359	-1.69917	NECAP1	down
33865	-0.719681	7.86416	-5.46057	5.04989e-07	1.2677e-05	5.93802	AARSD1	down
14147	-0.719239	6.97879	-3.54517	0.000654389	0.00445493	-0.86958	XLOC_009005	down
26941	-0.718922	7.42273	-6.13462	2.95531e-08	1.25835e-06	8.67415	XLOC_009255	down
47403	-0.718916	8.59922	-6.63224	3.3982e-09	2.21456e-07	10.766	ZNF529	down
55391	-0.71844	9.47021	-4.43481	2.86538e-05	0.000344313	2.07531	XLOC_003021	down
3780	-0.718368	5.06099	-3.4435	0.000910838	0.00584371	-1.17675	LOC729870	down
24392	-0.716872	8.7937	-6.60751	3.78798e-09	2.42551e-07	10.6609	VWCE	down
5078	-0.716822	3.63515	-3.02105	0.00336802	0.0166811	-2.37993	ECEL1	down
889	-0.7162	8.55654	-7.0589	5.14101e-10	4.78494e-08	12.5956	TTC32	down
40902	-0.716192	5.95807	-5.06826	2.47726e-06	4.61476e-05	4.41142	LOC79015	down
12091	-0.715853	12.0432	-4.37308	3.60491e-05	0.00041245	1.85735	XLOC_l2_014645	down
14338	-0.715648	13.293	-3.67201	0.000429652	0.00314216	-0.477349	CERS3	down
10251	-0.715371	6.45648	-5.23355	1.27549e-06	2.66997e-05	5.04792	COQ6	down
48582	-0.714672	4.09598	-2.98553	0.00374046	0.0181526	-2.47547	XLOC_003523	down
20506	-0.71447	5.56925	-4.51782	2.09864e-05	0.000267127	2.37129	XLOC_009097	down
37292	-0.714251	5.05078	-4.95585	3.86925e-06	6.66835e-05	3.9845	USH1C	down
39991	-0.713805	9.06348	-4.2635	5.39542e-05	0.000572569	1.4751	OXT	down
15797	-0.713486	3.63635	-3.10739	0.00260123	0.0135778	-2.14392	CYP4F3	down
13401	-0.713321	14.4564	-4.99098	3.36763e-06	5.95594e-05	4.11738	HIF3A	down
3059	-0.713293	10.8586	-3.68046	0.000417645	0.00306766	-0.450873	PRRT1	down
12790	-0.713241	3.94738	-4.05488	0.000114456	0.00105901	0.7644	XLOC_l2_015143	down
11282	-0.713178	5.92689	-6.66378	2.95835e-09	1.96278e-07	10.9002	KIAA1407	down
40177	-0.713125	6.43871	-5.01259	3.09112e-06	5.5505e-05	4.1994	ACTR10	down
13991	-0.712356	4.0484	-3.67319	0.000427948	0.00313158	-0.473637	KLK5	down
34147	-0.712349	5.45422	-5.70551	1.82579e-07	5.49206e-06	6.91728	ABCA10	down
60292	-0.711869	4.54159	-2.90354	0.00475044	0.0219891	-2.69257	XLOC_003235	down
56320	-0.711857	9.93078	-6.8027	1.60316e-09	1.19307e-07	11.4935	NOA1	down
13691	-0.710693	10.8935	-3.00987	0.00348131	0.0171501	-2.41008	LOC154822	down
53411	-0.710643	10.9187	-3.86403	0.000223455	0.00183295	0.134886	MOP-1	down
6652	-0.710438	8.58795	-3.14791	0.00230055	0.0123103	-2.03139	MYT1L	down
27533	-0.70971	7.67468	-7.6465	3.67606e-11	5.66528e-09	15.1542	LOC100505719	down
29743	-0.709264	6.34912	-6.40544	9.16216e-09	4.85975e-07	9.80619	C9orf169	down
43358	-0.709112	2.75257	-3.38801	0.00108823	0.00674665	-1.34161	TNIP3	down
5984	-0.708858	5.50442	-6.46931	6.93596e-09	3.87128e-07	10.0755	C17orf101	down
21736	-0.708578	3.77725	-3.3737	0.00113898	0.00700212	-1.38378	XLOC_012740	down
19506	-0.708316	11.2409	-4.44042	2.80594e-05	0.000338448	2.09522	LOC100130654	down
27981	-0.708239	8.63708	-2.83045	0.00585691	0.0259674	-2.88197	FLJ23867	down
20924	-0.707848	6.8018	-3.85528	0.000230308	0.00187668	0.106531	DEFB124	down
29076	-0.707373	5.60824	-3.59681	0.000551971	0.0038731	-0.711083	CCDC80	down
19737	-0.706791	10.5664	-7.33259	1.51124e-10	1.76413e-08	13.7827	COL9A3	down
9756	-0.706591	5.94529	-4.70487	1.02916e-05	0.000149281	3.04995	MYLK2	down
56789	-0.706417	10.5331	-4.61282	1.46412e-05	0.000198176	2.71397	LOC729770	down
6570	-0.706362	7.0835	-5.3869	6.83337e-07	1.6147e-05	5.64727	TOX	down
20033	-0.706127	4.89316	-4.64138	1.3129e-05	0.000182073	2.81783	ACP2	down
2255	-0.705972	6.86035	-7.12943	3.75308e-10	3.68511e-08	12.9006	LOC255512	down
44027	-0.70545	6.05693	-5.2443	1.2212e-06	2.58026e-05	5.08967	XLOC_014270	down
18544	-0.705328	5.78312	-5.42137	5.93295e-07	1.44012e-05	5.78308	LOC100506651	down
37515	-0.705145	9.56065	-6.81738	1.50244e-09	1.13101e-07	11.5563	ASMTL	down
32007	-0.70507	7.28681	-4.12483	8.9155e-05	0.000866564	1.00014	XLOC_002892	down
10169	-0.704838	9.19556	-4.35591	3.84143e-05	0.000433597	1.79706	XLOC_005944	down
5011	-0.704598	3.73131	-3.59367	0.000557755	0.00390808	-0.720797	AACSP1	down
44815	-0.704219	5.07852	-4.25233	5.62014e-05	0.000591077	1.43646	LOC100507673	down
27081	-0.704175	3.38885	-4.25277	5.61111e-05	0.000590404	1.43799	XLOC_l2_007964	down
12125	-0.70346	4.30751	-4.95569	3.87159e-06	6.67042e-05	3.98393	XLOC_012112	down
24007	-0.703416	6.99818	-5.82509	1.10433e-07	3.66553e-06	7.40188	MORC2-AS1	down
60720	-0.703336	10.9283	-3.93027	0.000177523	0.00151111	0.351089	NOTCH1	down
40458	-0.703212	4.95207	-3.04501	0.0031365	0.0157636	-2.31496	ABCC12	down
55567	-0.703193	7.45694	-4.91808	4.48984e-06	7.55171e-05	3.8422	ROBO4	down
44623	-0.703028	3.35014	-3.78713	0.00029102	0.00228081	-0.112888	POM121L8P	down
9577	-0.702604	7.16539	-7.35853	1.34508e-10	1.60201e-08	13.8957	GRIK1	down
36554	-0.702485	8.7748	-3.0661	0.00294506	0.0149862	-2.25745	DOCK8	down
8227	-0.702364	3.79399	-4.18336	7.22073e-05	0.000727238	1.19936	PGPEP1L	down
24399	-0.702056	4.56388	-3.34329	0.00125432	0.00756159	-1.47298	XLOC_014198	down
21128	-0.701941	4.65806	-4.0782	0.00010534	0.000988062	0.842677	PLIN1	down
30705	-0.701197	6.4414	-4.33966	4.07904e-05	0.000455513	1.74014	FAR2	down
56972	-0.700946	3.6942	-4.92998	4.2845e-06	7.25204e-05	3.88698	XLOC_l2_011218	down
31230	-0.700256	6.93518	-5.78692	1.29713e-07	4.16878e-06	7.24674	SCRN2	down
43581	-0.700035	5.04696	-4.08215	0.000103864	0.000977182	0.855991	GINS4	down
30381	-0.699843	4.03885	-4.14882	8.17906e-05	0.000806601	1.08158	XLOC_l2_008275	down
15047	-0.699404	6.77387	-3.41041	0.00101302	0.00636031	-1.2753	XLOC_007354	down
39116	-0.69936	6.12132	-5.74322	1.55875e-07	4.83238e-06	7.06965	LOC100128788	down
41458	-0.698688	11.2425	-5.01431	3.0702e-06	5.52306e-05	4.2059	C21orf58	down
9191	-0.698323	10.61	-5.7731	1.37484e-07	4.35887e-06	7.19066	SEMA3B	down
26317	-0.698241	6.21865	-3.52413	0.000701098	0.00471173	-0.93371	C6orf25	down
36763	-0.697493	8.01279	-10.3099	2.0462e-16	2.40293e-13	26.8928	XLOC_010952	down
58272	-0.697458	6.50123	-5.2346	1.27006e-06	2.6605e-05	5.05202	XLOC_013803	down
32742	-0.697187	7.01023	-5.36622	7.43686e-07	1.7327e-05	5.56595	LOC100289187	down
30935	-0.697165	6.08712	-5.46651	4.92774e-07	1.24128e-05	5.96157	LOC100652874	down
3929	-0.697067	4.26498	-3.57486	0.000593501	0.00411533	-0.778666	IRX3	down
47036	-0.696778	7.84369	-5.28885	1.01934e-06	2.22584e-05	5.2631	FGGY	down
34101	-0.696597	10.3158	-5.93417	6.95849e-08	2.49744e-06	7.84738	CRMP1	down
59517	-0.696299	9.39288	-5.04988	2.66539e-06	4.90453e-05	4.3413	XLOC_003245	down
34306	-0.695674	6.75241	-2.86021	0.00538059	0.0242737	-2.80533	MYEOV	down
54223	-0.695249	6.75534	-4.02265	0.000128311	0.00116212	0.656684	REG1P	down
24	-0.695235	6.97045	-5.79976	1.22885e-07	3.99306e-06	7.29887	LOC100129203	down
61407	-0.695062	3.88136	-3.8578	0.000228309	0.00186396	0.114714	XLOC_004841	down
17821	-0.694921	4.25006	-4.40191	3.23906e-05	0.000378784	1.95891	PPP1R32	down
16406	-0.694443	5.19368	-3.92867	0.000178523	0.0015183	0.345807	ZNF215	down
27860	-0.694217	5.56101	-3.74921	0.000331128	0.00253294	-0.233803	ATOH7	down
30248	-0.694135	10.4448	-4.41026	3.13995e-05	0.000369379	1.98841	SPON2	down
36888	-0.693619	4.88729	-3.77663	0.000301639	0.0023477	-0.146466	SOHLH2	down
34421	-0.693423	5.97811	-5.46729	4.9121e-07	1.2384e-05	5.96463	DKFZp451B082	down
11762	-0.693408	3.66301	-3.7403	0.000341297	0.00259652	-0.262112	SKOR1	down
19871	-0.693405	12.9905	-5.33843	8.33039e-07	1.89294e-05	5.45694	XLOC_006555	down
4366	-0.693395	5.1414	-4.65773	1.23333e-05	0.000172792	2.87741	LOC100131180	down
62556	-0.693286	8.76847	-7.93551	9.93471e-12	1.97151e-09	16.424	HMGB3	down
20586	-0.693044	8.40232	-4.38393	3.46277e-05	0.000399776	1.89552	TMCO6	down
30912	-0.692793	8.19528	-4.40418	3.21179e-05	0.000376121	1.96693	FBXO16	down
16417	-0.692512	8.70809	-7.47145	8.09545e-11	1.06103e-08	14.3882	LOC100128822	down
47095	-0.69229	5.85045	-4.00329	0.000137395	0.0012268	0.592237	DNAJC25	down
40658	-0.692121	5.0983	-4.17205	7.52198e-05	0.000752544	1.16072	C21orf37	down
11616	-0.691985	4.56122	-4.65392	1.25144e-05	0.000175037	2.86352	LOC643783	down
58555	-0.691747	5.66508	-5.10196	2.16531e-06	4.14692e-05	4.54038	C8orf50	down
188	-0.691501	5.43726	-4.78216	7.63462e-06	0.000117208	3.33492	KDR	down
50038	-0.691261	7.42761	-6.38878	9.85089e-09	5.15321e-07	9.73609	XLOC_014508	down
43727	-0.691005	10.4579	-3.35812	0.00119677	0.00728797	-1.42956	LOC644686	down
46117	-0.690965	11.3905	-6.13142	2.99619e-08	1.27299e-06	8.66088	LOC100130238	down
2545	-0.69074	4.05956	-3.52638	0.000695951	0.00468556	-0.926858	FRMPD1	down
12808	-0.690526	4.52225	-3.27437	0.0015577	0.00903431	-1.67289	C12orf36	down
40736	-0.689984	4.76	-4.58154	1.64906e-05	0.000218633	2.6007	XLOC_l2_002049	down
51726	-0.689797	5.36913	-5.7498	1.51631e-07	4.74337e-06	7.09626	LOC100506681	down
18684	-0.689526	7.33196	-5.42788	5.77637e-07	1.40969e-05	5.80879	ZNF627	down
14117	-0.689396	4.40212	-4.08022	0.000104582	0.000982835	0.849491	XLOC_l2_010011	down
2973	-0.689377	7.47996	-6.33069	1.26777e-08	6.35148e-07	9.49212	XPNPEP3	down
15235	-0.68893	5.96843	-5.16226	1.70025e-06	3.39224e-05	4.77217	CABLES2	down
29654	-0.688872	5.38061	-4.58396	1.63401e-05	0.000216872	2.60943	SLC27A4	down
16453	-0.688475	3.89567	-3.29467	0.00146186	0.00856735	-1.61434	CENPE	down
26770	-0.688442	5.56062	-3.39239	0.00107312	0.00667056	-1.32866	OR7G2	down
53122	-0.688218	5.22992	-5.47635	4.73205e-07	1.20282e-05	6.00054	FBN3	down
58806	-0.688187	5.03786	-4.77798	7.75959e-06	0.000118775	3.31942	ALKBH3	down
3302	-0.68781	4.28509	-3.50209	0.000753376	0.00499559	-1.00056	CATSPER3	down
56502	-0.687595	4.90165	-5.04517	2.71585e-06	4.98021e-05	4.32334	SNX8	down
47822	-0.687409	8.85134	-3.04775	0.00311098	0.0156648	-2.3075	XLOC_012537	down
40108	-0.687088	5.50308	-4.20339	6.71543e-05	0.000684566	1.26797	SYCE1	down
14311	-0.686447	5.30871	-3.62957	0.000495105	0.00353792	-0.609706	XLOC_l2_007931	down
8439	-0.686114	5.95588	-4.3014	4.69592e-05	0.000511602	1.60664	RRAGB	down
36348	-0.685951	7.34064	-4.31378	4.48711e-05	0.000493111	1.64974	GHSR	down
45729	-0.685419	8.26933	-7.84948	1.46737e-11	2.71797e-09	16.0455	PIAS2	down
27018	-0.685101	6.86112	-3.52869	0.000690719	0.00465951	-0.919841	TOMM70A	down
220	-0.684704	10.3413	-3.03926	0.00319064	0.0159755	-2.33058	C1orf183	down
15781	-0.68444	5.36148	-5.29174	1.00743e-06	2.20557e-05	5.27439	XLOC_012754	down
12883	-0.684173	6.05711	-3.58903	0.00056637	0.00395711	-0.735079	BDNF	down
30836	-0.683608	8.59103	-7.89595	1.1887e-11	2.27352e-09	16.2499	XLOC_013275	down
56299	-0.682939	5.27483	-3.09369	0.00271093	0.014022	-2.18172	SFRP2	down
53148	-0.682924	4.66206	-4.11202	9.33467e-05	0.00089706	0.956758	ZNF619	down
12685	-0.68267	4.94885	-4.54874	1.86738e-05	0.000242635	2.48236	LOC145694	down
42576	-0.682188	5.46981	-3.0331	0.00324966	0.0162088	-2.3473	MCOLN3	down
29902	-0.681782	5.22675	-2.65967	0.0094217	0.0378176	-3.30899	CRHBP	down
23284	-0.681759	8.28499	-7.63898	3.80307e-11	5.81523e-09	15.1213	PTPRM	down
57897	-0.681539	9.32967	-6.22523	2.00072e-08	9.17782e-07	9.05107	SLC25A33	down
46749	-0.68138	11.0416	-9.62557	4.52591e-15	2.98593e-12	23.8914	DDB1	down
1030	-0.680502	3.50723	-2.59755	0.0111454	0.0431593	-3.4588	XLOC_003165	down
14790	-0.680497	5.19257	-4.67579	1.15084e-05	0.000163222	2.9434	SYF2	down
2874	-0.680203	5.98922	-5.21513	1.37404e-06	2.84283e-05	4.97651	AGPHD1	down
27259	-0.680136	9.2977	-5.92215	7.32284e-08	2.60118e-06	7.79814	LNP1	down
34761	-0.679958	6.7529	-5.07486	2.41284e-06	4.51913e-05	4.43666	XLOC_l2_009303	down
25963	-0.679734	14.6068	-6.5159	5.6588e-09	3.32934e-07	10.2724	LOC100128107	down
2810	-0.679674	5.0977	-3.38397	0.00110231	0.00681595	-1.35351	ECSCR	down
154	-0.679519	10.2173	-3.43735	0.000929048	0.0059346	-1.1951	C12orf51	down
16752	-0.678917	5.3618	-3.99089	0.000143536	0.00127081	0.551058	XLOC_008644	down
48487	-0.678722	5.36333	-3.92256	0.000182364	0.00154489	0.325795	XLOC_l2_010751	down
23123	-0.678321	4.58787	-2.77023	0.00694115	0.0297057	-3.03504	ADAMTS18	down
26400	-0.678189	12.1912	-2.60281	0.0109893	0.0426963	-3.44624	VCY	down
15035	-0.677433	4.47646	-4.40578	3.19276e-05	0.000374489	1.97258	XLOC_l2_000706	down
31941	-0.676375	5.51205	-4.00189	0.000138078	0.00123108	0.587569	MEIS3	down
33446	-0.676264	7.13549	-4.78653	7.50646e-06	0.000115836	3.35108	SLC30A9	down
52686	-0.675811	7.63174	-2.71078	0.00818889	0.0339112	-3.18349	GABRD	down
37920	-0.675506	4.38245	-4.15412	8.02446e-05	0.000794959	1.09961	FLJ11235	down
60922	-0.675003	9.52976	-5.09013	2.27019e-06	4.3097e-05	4.49505	ASB10	down
11470	-0.674802	12.266	-7.23767	2.31291e-10	2.44698e-08	13.37	ACTG1	down
52290	-0.674485	10.369	-2.82335	0.00597618	0.0264055	-2.90017	TAGLN3	down
19035	-0.674013	3.28239	-3.12654	0.00245482	0.0129832	-2.09088	OR5AS1	down
30228	-0.674007	9.6892	-6.36056	1.11363e-08	5.69593e-07	9.61747	LOC644962	down
4606	-0.673859	3.91502	-3.23357	0.00176844	0.00997381	-1.78975	M1	down
35650	-0.673696	4.67442	-4.73392	9.20165e-06	0.000136507	3.15674	CCNB3	down
2253	-0.67366	9.83652	-6.79687	1.64503e-09	1.22113e-07	11.4685	COPS7A	down
12173	-0.673222	5.23472	-4.25133	5.6407e-05	0.000592708	1.43301	XLOC_014368	down
50086	-0.672035	4.7489	-4.82126	6.55825e-06	0.00010335	3.48005	LOC100509205	down
35023	-0.671838	4.89162	-4.51493	2.12158e-05	0.000269405	2.36095	CD248	down
39705	-0.671591	6.06058	-3.92556	0.000180469	0.00153175	0.335611	SLC6A17	down
18455	-0.671396	5.95342	-3.95111	0.00016505	0.00142414	0.419608	TIMM13	down
55347	-0.671297	7.30862	-3.90512	0.000193782	0.00162361	0.268712	VTA1	down
38498	-0.669933	7.27615	-4.14292	8.35461e-05	0.000820676	1.06151	ADSS	down
59930	-0.669674	4.85836	-4.58966	1.59899e-05	0.000213139	2.63006	PCBP3	down
17295	-0.669087	7.7713	-5.27872	1.06215e-06	2.3039e-05	5.22361	NXPH1	down
44987	-0.668916	10.4939	-3.98696	0.000145536	0.00128518	0.53803	MOAP1	down
26127	-0.667931	6.90446	-6.30097	1.44202e-08	7.03249e-07	9.3676	PIGL	down
53135	-0.667861	6.5758	-3.36604	0.00116705	0.00714128	-1.40631	XLOC_012763	down
3958	-0.667809	4.49417	-3.56913	0.000604819	0.00417851	-0.796257	XLOC_l2_001648	down
22028	-0.667795	9.0184	-3.62411	0.000504176	0.00358877	-0.626641	HSPB3	down
49952	-0.667509	7.27602	-3.77598	0.00030231	0.00235062	-0.148546	FAM167A	down
44478	-0.667494	6.66169	-5.88151	8.69984e-08	2.9908e-06	7.63191	GANC	down
1507	-0.667471	2.59985	-2.79121	0.00654408	0.0283411	-2.98201	XLOC_000699	down
11785	-0.667414	3.91899	-3.63613	0.000484402	0.00347734	-0.589317	GPRIN2	down
43258	-0.667061	6.05407	-4.03222	0.000124041	0.00113077	0.688582	ALDH3A1	down
23821	-0.665831	7.98088	-3.75507	0.000324608	0.00248959	-0.215186	IL33	down
62563	-0.665463	7.04587	-4.35566	3.84496e-05	0.000433913	1.79619	PPL	down
26700	-0.665062	12.5717	-3.94009	0.000171537	0.0014676	0.383347	KIRREL2	down
15169	-0.664934	6.40642	-3.33851	0.00127344	0.00766111	-1.48695	LOC375295	down
3192	-0.664153	9.70673	-3.33508	0.00128731	0.0077295	-1.49696	NPC1	down
15779	-0.664149	4.90653	-3.38557	0.00109673	0.00678715	-1.34881	XLOC_001085	down
36971	-0.66367	7.17786	-4.91694	4.50998e-06	7.57265e-05	3.83793	DOLK	down
45990	-0.663481	3.53099	-4.42517	2.9703e-05	0.000353997	2.04115	ANXA13	down
37901	-0.663412	5.76446	-3.75588	0.00032372	0.00248566	-0.212621	PITX1	down
24247	-0.662624	12.1132	-4.11748	9.15392e-05	0.000884176	0.975219	PITX3	down
50069	-0.66256	5.13322	-4.39459	3.3283e-05	0.000387139	1.93311	PRPS1L1	down
14889	-0.662248	3.53625	-3.70616	0.000383052	0.00285899	-0.370069	LOC100130386	down
25134	-0.662184	4.04181	-3.56825	0.000606573	0.00418865	-0.798953	PRY2	down
5404	-0.662135	9.12156	-6.78654	1.72187e-09	1.26379e-07	11.4243	IDH2	down
56273	-0.662078	4.65192	-4.18545	7.16621e-05	0.000722614	1.20653	XLOC_l2_015764	down
37701	-0.661651	4.19399	-3.25947	0.00163176	0.00936596	-1.71569	C1orf110	down
16403	-0.661649	8.27659	-5.55515	3.41645e-07	9.22317e-06	6.31393	C16orf58	down
3724	-0.661275	7.52624	-8.35195	1.49625e-12	4.16376e-10	18.2617	ANKRA2	down
27218	-0.660759	7.49001	-6.79053	1.69176e-09	1.2495e-07	11.4414	SLC35A1	down
50844	-0.660693	7.14508	-2.88069	0.00507376	0.0232076	-2.75221	PTPN3	down
38079	-0.660192	3.27366	-3.36428	0.00117359	0.00717134	-1.41147	XLOC_010541	down
27637	-0.660117	6.96257	-6.60449	3.83868e-09	2.43935e-07	10.648	LOC202781	down
35697	-0.660063	10.0737	-7.5285	6.26054e-11	8.7109e-09	14.6376	PCYOX1L	down
44445	-0.660061	6.07574	-7.93451	9.97976e-12	1.973e-09	16.4197	C9orf50	down
10529	-0.65952	7.19227	-5.66644	2.14995e-07	6.31358e-06	6.75985	ENOSF1	down
8449	-0.659145	4.68575	-3.82188	0.000258374	0.0020638	-0.00135664	ANKRD56	down
14609	-0.658965	3.40338	-2.81341	0.00614684	0.026985	-2.92557	XLOC_007754	down
19671	-0.658936	8.82171	-4.0245	0.000127475	0.00115552	0.66284	CYB5R2	down
40307	-0.658183	5.26998	-4.37983	3.51583e-05	0.000404783	1.88109	DAPK2	down
998	-0.658144	6.44731	-2.60155	0.0110264	0.0428087	-3.44925	XLOC_002577	down
48228	-0.658029	6.02473	-3.08369	0.00279374	0.0143668	-2.20924	ADAMTS14	down
17745	-0.657995	8.16781	-5.30398	9.5854e-07	2.11907e-05	5.32216	PNPLA3	down
24840	-0.657791	4.4987	-3.52826	0.000691685	0.00466395	-0.921141	XLOC_010783	down
9475	-0.657554	8.56387	-4.48352	2.38769e-05	0.000296942	2.2486	STRADB	down
16377	-0.65737	5.0179	-3.18493	0.00205445	0.0112487	-1.92757	GSTA3	down
59238	-0.65736	4.71482	-4.28122	5.05684e-05	0.000544313	1.53648	SLC25A10	down
19346	-0.657021	10.2981	-3.57368	0.000595811	0.00412793	-0.782284	NDUFV3	down
28392	-0.656923	5.81314	-5.14673	1.80976e-06	3.57188e-05	4.71232	C16orf86	down
30866	-0.656118	6.42534	-4.81688	6.671e-06	0.000104817	3.46377	PIP5KL1	down
30233	-0.65598	4.59227	-3.29528	0.00145906	0.00855692	-1.61258	MYL4	down
8924	-0.655966	4.84346	-4.38235	3.48305e-05	0.000401796	1.88998	XLOC_007996	down
14116	-0.655922	3.11334	-2.79011	0.00656446	0.0284126	-2.98481	XLOC_010031	down
18386	-0.65585	3.84081	-3.57201	0.00059911	0.00414785	-0.787426	CCDC15	down
30304	-0.655731	4.7275	-3.40133	0.0010429	0.00651865	-1.30222	DAPL1	down
951	-0.655696	10.4935	-4.11642	9.18859e-05	0.00088665	0.97165	GAS7	down
11296	-0.655599	4.25286	-4.67968	1.13379e-05	0.000161193	2.95763	Q6LRY1	down
24940	-0.655431	4.28232	-4.54321	1.90679e-05	0.000246937	2.46249	XLOC_002945	down
32105	-0.65509	10.2605	-6.61764	3.62331e-09	2.33158e-07	10.7039	KHDRBS1	down
30645	-0.654869	10.2706	-3.04205	0.0031643	0.0158693	-2.32301	PNMA2	down
10329	-0.654864	5.73764	-3.33273	0.00129691	0.00777205	-1.50382	ARHGAP36	down
16637	-0.654754	3.2961	-2.71102	0.00818365	0.0338965	-3.18292	LOC100506783	down
28621	-0.653744	8.52611	-4.69269	1.07852e-05	0.000154949	3.00528	XLOC_004842	down
12222	-0.653707	7.90269	-4.12323	8.96683e-05	0.000870256	0.994719	CHAF1B	down
21053	-0.653588	7.28948	-6.75815	1.95187e-09	1.40451e-07	11.3029	XLOC_l2_013267	down
49628	-0.653576	5.49522	-3.97459	0.000152003	0.00133251	0.497102	XLOC_001323	down
17826	-0.653462	5.67208	-3.08462	0.0027859	0.0143365	-2.20667	COX15	down
17672	-0.653141	3.57261	-3.09571	0.0026945	0.0139579	-2.17616	LOC100507377	down
56932	-0.653104	10.033	-3.9847	0.000146694	0.0012935	0.530571	EGR1	down
26337	-0.653013	9.10468	-5.46363	4.98668e-07	1.25397e-05	5.95014	LINC00322	down
8306	-0.65296	3.36366	-2.62368	0.0103882	0.0408193	-3.39614	XLOC_014279	down
5619	-0.652957	11.6384	-2.72477	0.00787825	0.032901	-3.14881	XLOC_005774	down
12848	-0.652666	4.0157	-3.32176	0.00134257	0.00799998	-1.53578	STL	down
16697	-0.652627	4.76836	-4.52737	2.02439e-05	0.000259136	2.40556	C6orf97	down
26915	-0.652587	4.1034	-3.14235	0.0023398	0.0124703	-2.0469	LOC100506798	down
25336	-0.652461	10.6176	-4.9277	4.32318e-06	7.31539e-05	3.87838	MAGED1	down
47456	-0.652391	8.00267	-5.01449	3.068e-06	5.5208e-05	4.20659	TSPAN10	down
12274	-0.652139	9.25154	-4.62376	1.40426e-05	0.000191888	2.75373	KCNMB1	down
50507	-0.652099	12.2214	-3.03012	0.00327855	0.0163183	-2.35538	SCG5	down
6323	-0.651947	4.45039	-4.46483	2.56103e-05	0.000314726	2.18199	OR7E5P	down
46857	-0.65147	9.64787	-8.05962	5.65558e-12	1.22538e-09	16.9709	XLOC_l2_015628	down
19483	-0.6514	6.81024	-6.29721	1.4657e-08	7.13019e-07	9.35186	NUDT7	down
21805	-0.650822	6.33084	-3.06712	0.00293605	0.0149481	-2.25465	PRPH2	down
24878	-0.650729	5.52841	-3.49447	0.000772279	0.00509274	-1.02358	LOC440149	down
21511	-0.650443	5.86569	-4.94734	4.00135e-06	6.85297e-05	3.95238	TRIM67	down
21801	-0.650275	9.33982	-4.55151	1.84788e-05	0.000240527	2.49235	PFN2	down
22821	-0.650202	10.2865	-6.68014	2.75288e-09	1.84732e-07	10.9699	UQCRC1	down
21817	-0.649884	10.0929	-3.29517	0.00145958	0.00855909	-1.6129	MYO9B	down
39565	-0.64961	9.128	-5.05456	2.61624e-06	4.83471e-05	4.35913	TRIM54	down
60864	-0.649551	8.66784	-4.0165	0.000131135	0.00118241	0.636167	ALDH1A1	down
12915	-0.649415	4.01452	-3.15079	0.0022805	0.0122261	-2.02336	CYP26B1	down
4196	-0.649355	2.64081	-2.74626	0.00742177	0.0314023	-3.09522	LOC100169752	down
41485	-0.649074	8.19812	-2.95022	0.00414824	0.0196953	-2.56956	TUBA3C	down
13869	-0.648643	8.78997	-6.48457	6.48903e-09	3.6956e-07	10.1399	TMEM128	down
25152	-0.64851	8.39547	-4.67938	1.13509e-05	0.0001613	2.95654	WDR54	down
46954	-0.648314	11.5344	-5.49437	4.39302e-07	1.12985e-05	6.07204	ZNF446	down
20689	-0.648292	8.6187	-5.82668	1.09694e-07	3.64512e-06	7.40835	LDHD	down
21166	-0.648185	4.83511	-2.67868	0.00894474	0.0363215	-3.26255	MAGEB1	down
45221	-0.648076	8.54837	-2.97703	0.00383508	0.0184911	-2.4982	CDC14C	down
49717	-0.64778	6.57893	-4.34807	3.95427e-05	0.000444199	1.7696	NINJ2	down
61175	-0.64762	10.4094	-4.00092	0.000138551	0.00123412	0.584346	PHF16	down
54714	-0.647221	4.88739	-2.62748	0.0102823	0.040536	-3.387	XLOC_003959	down
17270	-0.647219	3.56415	-3.94661	0.000167673	0.00144126	0.404778	ENDOU	down
48988	-0.647199	3.71331	-2.91878	0.00454548	0.0212059	-2.65258	ANKRD31	down
40897	-0.646054	4.40039	-4.50624	2.1922e-05	0.000276605	2.32981	XLOC_009738	down
28748	-0.645984	8.45542	-3.9807	0.000148775	0.0013091	0.517309	KRTAP19-2	down
47422	-0.645293	3.77351	-3.26456	0.00160612	0.00924753	-1.7011	XLOC_003539	down
33190	-0.645045	6.43253	-3.27748	0.00154264	0.00895936	-1.66394	TMEM200A	down
17535	-0.645013	13.1548	-4.64173	1.31115e-05	0.000181954	2.8191	XLOC_l2_001206	down
43848	-0.64495	9.85431	-5.51238	4.07813e-07	1.06662e-05	6.14359	CTSO	down
61722	-0.644786	4.72093	-3.63123	0.000492371	0.00352224	-0.60454	C4orf10	down
45369	-0.644495	3.92905	-3.97156	0.00015363	0.00134416	0.487083	XLOC_001460	down
58662	-0.64437	5.23127	-3.83033	0.000250975	0.00201511	0.025895	RHOV	down
23363	-0.644163	5.37431	-3.57114	0.000600834	0.00415651	-0.790102	CCDC164	down
4276	-0.644065	3.75844	-3.03498	0.0032316	0.0161352	-2.34222	ANXA2P3	down
19302	-0.644023	3.6258	-3.43069	0.00094918	0.00603759	-1.21498	LOC727916	down
52642	-0.643668	4.84458	-3.60149	0.000543481	0.00382038	-0.696636	LINC00256B	down
19882	-0.643514	7.54594	-4.49179	2.31463e-05	0.000289535	2.27814	LOC440040	down
58159	-0.643276	10.0209	-6.33849	1.22556e-08	6.18755e-07	9.52486	TNIK	down
9956	-0.643166	6.01215	-6.18818	2.34724e-08	1.04411e-06	8.89671	FBXO4	down
21427	-0.642916	12.6758	-6.70248	2.495e-09	1.71143e-07	11.0651	ATP5A1	down
53962	-0.642354	4.37329	-3.30825	0.00140085	0.00828504	-1.57501	GRPR	down
15509	-0.642319	5.48919	-4.09823	9.80674e-05	0.000932078	0.910186	CAV2	down
35840	-0.642233	8.69546	-2.93661	0.00431609	0.0203295	-2.60559	CD200	down
44979	-0.642232	13.0543	-6.00954	5.04842e-08	1.93744e-06	8.15707	LOC100130157	down
45479	-0.642	8.17146	-5.09712	2.2076e-06	4.2113e-05	4.52184	RAB36	down
10926	-0.641739	8.61556	-4.43606	2.85196e-05	0.000343012	2.07976	LCE1E	down
32027	-0.641709	5.0729	-4.11085	9.37395e-05	0.000900246	0.952793	SPAG8	down
23040	-0.64154	3.57333	-3.8799	0.00021151	0.00174771	0.186473	CPB1	down
7935	-0.641308	8.15406	-7.58333	4.88912e-11	7.17686e-09	14.8775	TAF9B	down
137	-0.641254	13.084	-3.5111	0.000731572	0.00487891	-0.973265	XLOC_001398	down
55239	-0.64102	8.31336	-4.15573	7.97799e-05	0.000791156	1.1051	C17orf65	down
12289	-0.640937	8.9714	-3.77652	0.00030175	0.00234798	-0.146808	XLOC_l2_007424	down
2413	-0.640759	9.6377	-3.18074	0.00208107	0.0113605	-1.93938	TPP2	down
52128	-0.640583	4.58904	-2.59005	0.0113719	0.0438313	-3.4767	XLOC_007436	down
12737	-0.640574	3.71167	-3.38879	0.00108553	0.00673488	-1.33931	TDO2	down
16711	-0.640494	5.90183	-3.2119	0.00189092	0.0105181	-1.85135	SYT5	down
22007	-0.639806	4.82066	-3.78357	0.000294584	0.00230198	-0.124295	FAM7A1	down
27443	-0.639194	7.87608	-6.46158	7.17378e-09	3.97988e-07	10.0429	PRMT6	down
40711	-0.639091	8.80733	-4.80975	6.85876e-06	0.000107393	3.43726	LOC729178	down
57026	-0.638971	6.16619	-3.81101	0.000268191	0.0021312	-0.036322	LOC100506731	down
1601	-0.638606	3.52216	-3.06607	0.00294534	0.0149863	-2.25754	XLOC_008416	down
30415	-0.6385	8.36681	-4.82574	6.4448e-06	0.000101698	3.49672	LOC157740	down
26796	-0.638413	7.95165	-4.06668	0.00010975	0.00102354	0.803988	TBC1D7	down
45844	-0.638238	7.75588	-3.57013	0.000602838	0.00416679	-0.793203	OLFML2B	down
25459	-0.637752	9.14375	-5.67766	2.05148e-07	6.05919e-06	6.80501	ATP6V0E2	down
21600	-0.637219	6.38505	-6.91037	9.95158e-10	8.05968e-08	11.9555	C14orf45	down
45654	-0.636613	5.87516	-3.62833	0.000497151	0.00354995	-0.613553	DEPDC5	down
62358	-0.636413	4.71079	-3.43854	0.000925499	0.00591902	-1.19155	CENPH	down
22288	-0.636409	3.94788	-3.04407	0.00314529	0.0157969	-2.31752	OR4X1	down
37551	-0.636033	5.73059	-4.3008	4.70641e-05	0.000512416	1.60452	C7orf29	down
2817	-0.635939	4.6712	-2.7094	0.00822034	0.0340223	-3.18693	C2CD4B	down
11250	-0.63589	12.1662	-4.93418	4.21432e-06	7.14974e-05	3.90278	ZSCAN12P1	down
20552	-0.635836	8.87603	-11.9679	1.30638e-19	3.83535e-16	34.0041	HEXA	down
49771	-0.635821	6.137	-2.65723	0.00948453	0.0380113	-3.31493	AFF2	down
36524	-0.635621	4.52634	-2.82274	0.00598641	0.0264428	-2.90171	XLOC_000303	down
33868	-0.635603	10.807	-5.2446	1.21969e-06	2.578e-05	5.09085	TMX4	down
43083	-0.635285	6.68641	-5.28976	1.0156e-06	2.21932e-05	5.26664	LDB3	down
20650	-0.635184	13.2558	-4.78532	7.54168e-06	0.000116136	3.34661	SPRNP1	down
46570	-0.63512	6.6882	-3.7009	0.000389901	0.00289832	-0.386636	XLOC_014237	down
25623	-0.634876	7.38889	-3.57869	0.000586048	0.00407327	-0.766897	XLOC_010104	down
56205	-0.634858	10.1984	-5.58186	3.05801e-07	8.45204e-06	6.42061	DUSP6	down
39774	-0.634769	4.60212	-3.29719	0.00145035	0.00851746	-1.60705	LOC253039	down
57650	-0.63424	8.80306	-7.90933	1.11872e-11	2.16078e-09	16.3088	PPP2R3A	down
35245	-0.634192	5.17918	-3.29577	0.00145683	0.00854554	-1.61116	MCHR2	down
3363	-0.634007	12.7117	-4.37851	3.53303e-05	0.000406285	1.87645	TUBB3	down
18379	-0.634004	3.90382	-3.86108	0.000225743	0.0018479	0.12532	ALDOB	down
15875	-0.63362	9.85508	-3.94879	0.000166397	0.0014326	0.411964	FIGNL2	down
20018	-0.63322	11.2082	-4.24893	5.69023e-05	0.000597164	1.42473	RTBDN	down
26494	-0.633033	7.6454	-3.19752	0.00197653	0.0109009	-1.89204	LOC100652764	down
54807	-0.632665	4.75366	-3.01781	0.00340053	0.0168199	-2.38869	PVRL1	down
1424	-0.632644	13.7414	-5.25842	1.15331e-06	2.46609e-05	5.14457	KRT7	down
12122	-0.632248	4.94237	-4.13831	8.49428e-05	0.000832513	1.04585	DMBT1	down
47490	-0.631731	5.15118	-4.24348	5.8046e-05	0.000606025	1.40589	CETN4P	down
20967	-0.631484	4.57436	-4.7548	8.48815e-06	0.000127729	3.23376	XLOC_007879	down
22005	-0.631189	6.85638	-3.36897	0.00115625	0.00709126	-1.39771	LOC286002	down
53525	-0.630816	6.129	-2.67318	0.0090804	0.0367579	-3.27601	XLOC_011950	down
28519	-0.630682	4.47418	-4.71397	9.93729e-06	0.000144894	3.08337	C1orf94	down
24264	-0.630302	3.56574	-3.64323	0.000473065	0.00340801	-0.567218	PFN3	down
18195	-0.629972	7.14251	-5.00777	3.15082e-06	5.64046e-05	4.18108	FOXS1	down
37428	-0.629937	2.99946	-3.22753	0.00180179	0.0101201	-1.80694	C1orf126	down
43734	-0.629795	3.06279	-2.87465	0.00516254	0.0235184	-2.76791	LOC100129515	down
61916	-0.62972	6.89829	-6.04472	4.34428e-08	1.72121e-06	8.30209	DDX25	down
11102	-0.62919	2.85397	-2.87514	0.00515528	0.0234981	-2.76664	CCDC83	down
29034	-0.628553	6.36337	-2.5814	0.0116382	0.0446465	-3.49727	XLOC_005067	down
20293	-0.628379	6.7834	-7.80109	1.82697e-11	3.23114e-09	15.8328	SNORD47	down
1517	-0.628358	5.79627	-3.5025	0.000752352	0.00499105	-0.999293	EXOSC5	down
13309	-0.627898	3.66112	-2.61723	0.0105706	0.04139	-3.41165	OR56B4	down
53870	-0.627887	6.73394	-7.03573	5.70005e-10	5.23771e-08	12.4955	LOC100652837	down
51948	-0.627787	8.99455	-4.27662	5.14263e-05	0.000551424	1.52055	LOC388796	down
10298	-0.627689	12.0201	-5.86283	9.41567e-08	3.19572e-06	7.55565	ATP5B	down
48444	-0.627584	4.87542	-4.41969	3.03161e-05	0.000359682	2.02175	LOC100287216	down
18269	-0.627332	7.71167	-4.04141	0.000120062	0.00110031	0.719311	UBE3B	down
12051	-0.627192	3.28316	-3.46319	0.000854747	0.00553648	-1.11778	BMX	down
22538	-0.627135	8.79891	-4.66042	1.22066e-05	0.000171509	2.88725	TPPP3	down
41577	-0.627119	5.03075	-3.99992	0.000139039	0.00123771	0.581038	LOC100505921	down
6373	-0.627114	4.72078	-2.86139	0.00536247	0.0242113	-2.80228	XLOC_l2_009804	down
53705	-0.626987	5.3458	-4.71874	9.75651e-06	0.000142683	3.10088	XLOC_000175	down
35057	-0.626972	8.87103	-4.51828	2.09497e-05	0.000266776	2.37296	LOC100506465	down
31485	-0.626928	5.01818	-4.48653	2.36084e-05	0.000294314	2.25935	GPT	down
30113	-0.626899	6.76086	-9.30136	1.97696e-14	1.07191e-11	22.4612	ZFP2	down
12204	-0.626556	7.32265	-4.23949	5.88964e-05	0.000613051	1.39212	FAM83H	down
8492	-0.626364	6.48828	-6.60308	3.86241e-09	2.45129e-07	10.642	COQ4	down
21562	-0.626068	8.01496	-6.10998	3.28506e-08	1.36898e-06	8.57198	SORCS2	down
29359	-0.625839	5.61169	-2.87394	0.00517302	0.0235497	-2.76975	LOC100506016	down
52998	-0.62582	5.01315	-3.76698	0.000311716	0.00240956	-0.177242	C12orf48	down
18765	-0.625665	3.9355	-3.45291	0.000883596	0.00569008	-1.14858	C1orf74	down
23285	-0.62549	9.28934	-5.39153	6.70513e-07	1.5888e-05	5.66548	ME3	down
50695	-0.625223	8.30583	-5.10633	2.12779e-06	4.09038e-05	4.55713	PPARGC1A	down
38029	-0.624954	4.78992	-2.63435	0.0100926	0.039937	-3.3704	SLC1A6	down
53647	-0.624715	3.77458	-2.90314	0.00475597	0.0220095	-2.69362	LOC286121	down
15428	-0.624643	4.76626	-4.28057	5.06887e-05	0.000545407	1.53423	FANCD2	down
26929	-0.624413	9.15338	-2.62279	0.0104134	0.0409093	-3.3983	NMNAT2	down
43778	-0.624341	7.08689	-7.85042	1.46114e-11	2.71499e-09	16.0496	ZNF449	down
48910	-0.624278	10.0803	-7.18903	2.87549e-10	2.93126e-08	13.1589	NIT2	down
25763	-0.624165	7.33698	-4.09043	0.000100841	0.000953166	0.883867	HMX2	down
36223	-0.62415	4.82053	-3.86592	0.000221995	0.00182357	0.14104	HSD17B3	down
19177	-0.623825	3.43149	-2.83408	0.00579685	0.0257579	-2.87267	TTTY3	down
59879	-0.623614	6.73781	-6.87387	1.17e-09	9.18437e-08	11.7986	C2orf84	down
52798	-0.623532	3.92482	-3.5765	0.000590307	0.0040985	-0.77364	COL18A1-AS1	down
57988	-0.623421	5.8972	-3.32054	0.00134773	0.00802255	-1.53932	XLOC_009628	down
34824	-0.623251	8.50584	-6.53051	5.3085e-09	3.16125e-07	10.3342	ANKRD16	down
39229	-0.623178	5.95048	-3.75963	0.000319614	0.00245937	-0.200671	CRYBB2	down
22130	-0.622886	3.55663	-3.84746	0.000236608	0.00191838	0.081202	C20orf203	down
25293	-0.622702	11.9592	-3.30921	0.00139665	0.00826569	-1.57224	CYP4F30P	down
23152	-0.622381	3.91919	-3.63205	0.000491027	0.00351562	-0.60199	XLOC_l2_005622	down
18842	-0.62238	7.71063	-4.92091	4.44024e-06	7.48113e-05	3.85283	COL12A1	down
58395	-0.622368	8.28799	-6.21137	2.12393e-08	9.6376e-07	8.99332	APEH	down
26141	-0.621842	4.51547	-3.8273	0.000253603	0.00203232	0.0161262	ERMAP	down
27132	-0.621648	6.30358	-4.10448	9.59005e-05	0.000916736	0.931277	C8orf4	down
28149	-0.621579	7.5819	-5.72997	1.64792e-07	5.06868e-06	7.01604	MECR	down
21213	-0.621489	5.07741	-2.59531	0.0112128	0.0433602	-3.46416	LRRC38	down
48941	-0.621163	4.56297	-3.58784	0.000568599	0.00397139	-0.738738	OR1F2P	down
36398	-0.620801	5.9953	-2.5697	0.0120073	0.0457962	-3.52501	CNTD2	down
49853	-0.620685	7.13842	-3.14489	0.00232183	0.012396	-2.03983	GSTT2B	down
6827	-0.620514	2.79059	-3.03054	0.00327452	0.0163038	-2.35425	LOC643542	down
33122	-0.620497	2.9922	-3.11089	0.00257395	0.0134617	-2.13427	XLOC_004896	down
52640	-0.620345	4.0052	-2.72934	0.00777914	0.0325797	-3.13745	XPNPEP2	down
44562	-0.62033	4.014	-3.24638	0.00169955	0.00966048	-1.75318	XLOC_013194	down
61976	-0.619898	7.8132	-6.64055	3.27639e-09	2.13993e-07	10.8013	PYCRL	down
33209	-0.619588	8.19602	-2.80977	0.00621037	0.0272029	-2.93484	RPH3A	down
51716	-0.619353	7.472	-5.27558	1.07576e-06	2.32883e-05	5.21139	LOC283861	down
28408	-0.619189	8.61084	-8.94424	1.00608e-13	4.20881e-11	20.8822	PEX10	down
1625	-0.619161	4.68759	-3.29067	0.00148032	0.00865478	-1.62592	ACOT6	down
1696	-0.618785	5.44816	-3.9655	0.000156933	0.0013683	0.467059	EPHA3	down
8432	-0.618294	4.60196	-3.16193	0.00220429	0.0118887	-1.99219	PDZD7	down
8096	-0.618145	10.9489	-4.22945	6.10886e-05	0.000631726	1.35754	PRODH	down
47593	-0.617979	8.6893	-3.35506	0.00120842	0.00734525	-1.43852	TH	down
7925	-0.617342	3.33124	-2.83514	0.00577926	0.0257018	-2.86992	LOC100505856	down
54877	-0.616759	4.82635	-5.1818	1.57172e-06	3.18469e-05	4.84756	XLOC_007992	down
15552	-0.616281	4.73987	-3.84138	0.000241611	0.00195301	0.0615688	TP53TG5	down
6401	-0.616173	8.33128	-3.63828	0.00048094	0.00345562	-0.582624	CYP4X1	down
9032	-0.6159	8.6955	-9.69149	3.35526e-15	2.37363e-12	24.1816	IFT52	down
18679	-0.615282	8.27262	-6.57699	4.3306e-09	2.71458e-07	10.5313	NAGLU	down
49793	-0.615182	4.76118	-3.06907	0.00291897	0.0148846	-2.24932	CRYGD	down
27663	-0.615113	5.74578	-3.47835	0.000813784	0.00531868	-1.0722	SLCO2A1	down
38538	-0.614983	7.80414	-7.21533	2.55629e-10	2.65659e-08	13.273	ACY1	down
52321	-0.614668	6.17178	-3.57381	0.000595567	0.00412722	-0.781903	MANSC1	down
36066	-0.614622	4.29594	-3.98617	0.00014594	0.00128782	0.535423	XLOC_001457	down
51258	-0.614557	6.41109	-4.80817	6.90108e-06	0.000107896	3.43138	TAB1	down
4774	-0.614455	6.99152	-5.8319	1.07306e-07	3.58198e-06	7.42958	PRKAG1	down
13192	-0.614288	5.81006	-3.98573	0.000146167	0.00128963	0.533955	TCN2	down
53664	-0.614104	8.78864	-4.69139	1.08391e-05	0.000155609	3.00052	FAM47E	down
7233	-0.613828	7.06278	-5.38518	6.88191e-07	1.62153e-05	5.64047	CTSL1P8	down
51783	-0.613824	12.7258	-6.40414	9.21409e-09	4.88288e-07	9.80072	VWA1	down
59417	-0.613792	4.28317	-2.85347	0.00548513	0.0246486	-2.82273	ACY3	down
37314	-0.613597	4.52504	-2.81762	0.00607388	0.0267516	-2.9148	SLC38A8	down
28322	-0.613219	9.26611	-5.17117	1.64043e-06	3.29877e-05	4.80653	PLA2G6	down
5154	-0.612367	8.31922	-3.31794	0.00135883	0.00807964	-1.5469	CACNG3	down
28880	-0.612266	4.81652	-4.6072	1.49576e-05	0.000201854	2.69361	LOC440356	down
26944	-0.611998	6.6922	-5.78893	1.28622e-07	4.14277e-06	7.25489	NANOG	down
24664	-0.611969	6.78495	-5.41517	6.08591e-07	1.46996e-05	5.75861	FOXRED1	down
39965	-0.611642	6.57703	-5.8076	1.18891e-07	3.88259e-06	7.33073	VPS33B	down
17233	-0.611572	4.22297	-3.18142	0.00207669	0.011344	-1.93745	PPP1R2P3	down
36026	-0.611341	10.1061	-2.88817	0.00496571	0.0227934	-2.73272	NPY	down
50062	-0.611306	5.87843	-4.90709	4.68809e-06	7.80909e-05	3.80089	SFT2D3	down
31693	-0.611242	9.66179	-7.06794	4.93782e-10	4.64637e-08	12.6347	MCAM	down
21988	-0.611078	5.42857	-2.88817	0.00496574	0.0227934	-2.73273	PNMA6A	down
41726	-0.610751	8.53303	-2.63649	0.0100345	0.0397432	-3.36525	KIF26B	down
51821	-0.610674	4.01484	-3.7235	0.000361273	0.00272373	-0.315329	FAM163B	down
53849	-0.610378	4.29624	-2.9024	0.00476608	0.0220459	-2.69555	PRSS27	down
16473	-0.610368	3.4381	-2.54035	0.0129799	0.0486432	-3.5941	XLOC_000920	down
12224	-0.610274	9.07251	-7.68013	3.15779e-11	4.99774e-09	15.3017	TMTC4	down
42338	-0.610255	5.33676	-5.07302	2.43066e-06	4.54815e-05	4.42961	LOC100505710	down
38465	-0.610105	9.00588	-5.9311	7.04977e-08	2.52096e-06	7.8348	PRKCDBP	down
23856	-0.609844	4.07292	-3.71741	0.000368783	0.00277222	-0.334572	MFAP2	down
47181	-0.609409	5.99998	-4.01676	0.000131014	0.00118186	0.637043	LOC100131490	down
45348	-0.609317	5.68795	-3.67877	0.000420017	0.003082	-0.456165	LOC642335	down
42270	-0.609103	6.25285	-3.07913	0.00283222	0.014524	-2.22175	XLOC_006009	down
2105	-0.6091	9.85551	-5.61632	2.6498e-07	7.51273e-06	6.55855	GPCPD1	down
24205	-0.608864	4.34385	-4.17381	7.4742e-05	0.000748402	1.16675	SCN5A	down
38413	-0.608748	6.50392	-6.56015	4.66246e-09	2.86665e-07	10.4598	SNCAIP	down
1994	-0.608707	9.20812	-7.24834	2.20497e-10	2.37123e-08	13.4163	GSS	down
53031	-0.608438	9.7483	-8.39223	1.24549e-12	3.65657e-10	18.4398	DCAF16	down
7934	-0.608429	11.7002	-5.60059	2.82907e-07	7.91925e-06	6.49552	PNMA5	down
47280	-0.608258	8.81817	-4.82361	6.49841e-06	0.000102489	3.4888	LYPLAL1	down
9508	-0.608198	7.39256	-5.19217	1.50739e-06	3.08611e-05	4.88764	BRMS1L	down
19362	-0.606662	3.22918	-2.54907	0.0126838	0.0478326	-3.57365	TNFRSF9	down
51257	-0.606601	5.23089	-4.1219	9.00997e-05	0.000873721	0.990186	LOC645431	down
12228	-0.606454	6.80428	-4.94598	4.02279e-06	6.87845e-05	3.94727	KAT7	down
31848	-0.606122	4.90967	-3.82145	0.000258756	0.00206657	-0.00274254	UACA	down
6972	-0.606041	14.023	-4.69934	1.0513e-05	0.000151777	3.02965	LCE1C	down
37296	-0.605977	8.53565	-3.53141	0.000684596	0.00462358	-0.91156	KIT	down
25358	-0.60558	4.5123	-3.41109	0.00101082	0.00634854	-1.27328	XLOC_011691	down
53454	-0.60543	6.80234	-3.54342	0.000658166	0.00447701	-0.874935	SH3BP5	down
46590	-0.605271	7.09647	-3.90154	0.000196212	0.00164046	0.257	ENG	down
56575	-0.605129	8.95867	-4.12303	8.97322e-05	0.000870589	0.994046	NECAB2	down
5497	-0.604887	6.22564	-3.55657	0.000630345	0.00432282	-0.834742	FZD10	down
41642	-0.604755	6.16219	-4.07365	0.000107062	0.00100213	0.827378	SLC9A1	down
5242	-0.604638	8.64707	-4.09331	9.98088e-05	0.000946	0.893575	XLOC_006443	down
59614	-0.604444	8.03298	-7.31931	1.60403e-10	1.85037e-08	13.7249	PNKP	down
49966	-0.604388	8.93589	-7.23036	2.3899e-10	2.51935e-08	13.3382	AIMP2	down
34456	-0.604267	6.55259	-3.86446	0.000223118	0.00183075	0.136301	DLX6	down
45114	-0.603955	5.83104	-3.11747	0.00252323	0.0132721	-2.11605	C9orf150	down
10675	-0.60381	4.7221	-4.28925	4.91007e-05	0.000531633	1.56438	LOC100652957	down
35929	-0.603461	10.4791	-8.00194	7.34889e-12	1.52475e-09	16.7167	SLC6A1	down
6964	-0.60339	4.54352	-4.43669	2.84529e-05	0.00034249	2.08199	LOC729867	down
50030	-0.603064	7.26701	-3.80001	0.000278486	0.00220108	-0.0716331	PITHD1	down
31347	-0.603011	10.2154	-6.0877	3.61434e-08	1.47377e-06	8.47972	PIGZ	down
39869	-0.60287	9.02875	-2.90874	0.00467952	0.0217173	-2.67893	TTLL4	down
12863	-0.602814	6.58643	-6.5094	5.82187e-09	3.3913e-07	10.2449	ABCB9	down
18590	-0.602749	10.2887	-4.68986	1.09032e-05	0.000156224	2.9949	ITGB1BP1	down
824	-0.602542	5.89525	-2.55188	0.0125896	0.0475509	-3.56704	XLOC_003677	down
34292	-0.602401	6.57454	-5.22007	1.34691e-06	2.79557e-05	4.99564	LOC148709	down
14314	-0.602046	4.58075	-3.94933	0.000166083	0.00143095	0.41374	LOC100507241	down
35152	-0.601925	3.9606	-3.24675	0.00169761	0.00965224	-1.75213	C20orf107	down
42688	-0.601616	3.65187	-2.9501	0.00414967	0.0196974	-2.56988	UOX	down
16883	-0.601361	6.90772	-2.78596	0.00664145	0.0286761	-2.99531	XLOC_013553	down
765	-0.601152	7.1119	-3.68125	0.000416532	0.00306063	-0.44838	XLOC_l2_009301	down
6291	-0.600576	3.07068	-3.10741	0.00260109	0.0135778	-2.14387	XLOC_004978	down
730	-0.600402	9.70434	-4.43443	2.86938e-05	0.000344614	2.07398	MOG	down
24353	-0.600237	9.39816	-4.76694	8.0988e-06	0.000122973	3.27858	AHI1	down
3986	-0.60003	7.78927	-5.50024	4.28796e-07	1.11061e-05	6.09533	C17orf107	down
28794	-0.599923	5.37185	-3.32939	0.00131066	0.00784085	-1.51357	CASC1	down
26028	-0.599883	3.66055	-3.68303	0.000414053	0.00304508	-0.442802	XLOC_011169	down
30369	-0.599852	6.6818	-3.04731	0.00311505	0.0156813	-2.3087	NMUR1	down
4491	-0.599816	6.5022	-5.40494	6.34658e-07	1.51855e-05	5.7183	Q16594	down
48984	-0.599705	3.42039	-3.79317	0.000285079	0.00224088	-0.0935621	DDX4	down
32138	-0.599676	6.80035	-4.95433	3.89243e-06	6.69652e-05	3.97879	ZNF839	down
32413	-0.599541	6.9453	-5.02032	2.99778e-06	5.42437e-05	4.22876	ASL	down
29565	-0.599231	11.36	-6.66652	2.92281e-09	1.94359e-07	10.9119	NDUFB7	down
59871	-0.599086	5.00278	-2.72547	0.00786306	0.0328492	-3.14708	LOC100505835	down
32250	-0.599033	4.8176	-4.08935	0.000101231	0.000956235	0.880226	LINC00271	down
56412	-0.599023	5.34474	-4.0029	0.000137583	0.00122773	0.590955	XLOC_009006	down
30405	-0.598992	7.408	-7.22708	2.42527e-10	2.55205e-08	13.324	LOC100289495	down
35373	-0.59812	4.31063	-2.83512	0.00577969	0.0257018	-2.86999	XLOC_006670	down
25722	-0.598045	8.241	-4.13064	8.73172e-05	0.000851945	1.01981	MAGEL2	down
5373	-0.597658	6.84646	-2.9695	0.00392082	0.0188072	-2.51831	FLAP	down
39062	-0.597493	10.1624	-8.00525	7.23928e-12	1.5127e-09	16.7313	SDHB	down
11894	-0.597447	8.60771	-4.41792	3.05159e-05	0.000361543	2.01551	PHLDA2	down
36003	-0.597357	7.84595	-6.54644	4.95083e-09	2.99998e-07	10.4017	PEX7	down
49185	-0.597271	7.703	-4.08009	0.000104633	0.000983154	0.849034	PRC1	down
40890	-0.597219	4.48197	-3.70148	0.000389141	0.0028945	-0.384811	RSPO4	down
24813	-0.597207	5.22309	-3.95872	0.00016071	0.00139448	0.444679	LOC641467	down
30761	-0.59709	5.92976	-4.53028	2.00223e-05	0.000256662	2.41602	LOC100507204	down
7411	-0.597047	6.59521	-2.82726	0.00591016	0.0261646	-2.89014	SPHKAP	down
1870	-0.596969	5.88203	-4.45534	2.65366e-05	0.000323402	2.14823	PRR5-ARHGAP8	down
22577	-0.596919	3.59892	-3.31571	0.00136837	0.00812569	-1.55336	LOX	down
44160	-0.596551	2.97591	-3.1192	0.00251007	0.0132111	-2.11126	XLOC_000129	down
48810	-0.596458	5.01392	-4.57167	1.71203e-05	0.000225304	2.56502	TMC7	down
27979	-0.596257	6.29739	-3.77044	0.000308066	0.002387	-0.166212	TIGD2	down
59601	-0.595682	8.65898	-4.8703	5.41547e-06	8.82365e-05	3.66299	ATP13A2	down
7192	-0.595189	6.84894	-4.88339	5.14483e-06	8.45478e-05	3.712	ALDH1A3	down
12923	-0.595052	4.01951	-3.27009	0.00157867	0.00912963	-1.68522	XLOC_011563	down
17020	-0.594803	5.51879	-3.88146	0.000210371	0.00174018	0.19154	REM2	down
9046	-0.594672	7.92335	-3.34613	0.0012431	0.00750785	-1.46467	CCKBR	down
53168	-0.594641	6.90459	-4.18679	7.13159e-05	0.000719494	1.21111	VWC2	down
6706	-0.594517	4.40465	-2.99738	0.00361221	0.0176425	-2.4437	SLC45A1	down
11429	-0.594472	2.91255	-3.42784	0.000957925	0.00608596	-1.22348	XLOC_001980	down
18918	-0.59447	7.91036	-3.53434	0.000678056	0.00458785	-0.902631	FAM156B	down
45871	-0.594197	6.85034	-6.96142	7.93325e-10	6.81018e-08	12.1751	ZNF536	down
54620	-0.594069	7.15796	-6.73707	2.14209e-09	1.52273e-07	11.2128	C3orf17	down
35005	-0.593826	4.90085	-4.31665	4.44004e-05	0.000488579	1.65974	SLC24A1	down
30505	-0.593813	5.58185	-5.59899	2.84795e-07	7.96299e-06	6.48912	FLJ39095	down
51516	-0.593762	7.53564	-5.27976	1.0577e-06	2.29762e-05	5.22764	PION	down
57877	-0.593752	7.79093	-3.53737	0.000671362	0.00455095	-0.893403	LOC100506502	down
8331	-0.593556	10.0852	-5.40293	6.39908e-07	1.52862e-05	5.71038	BCAS2	down
34445	-0.593457	5.12484	-3.72701	0.000357009	0.00269788	-0.304223	ZNF57	down
47040	-0.593194	7.42002	-6.16777	2.56275e-08	1.12213e-06	8.81184	SOX11	down
19935	-0.59303	4.75331	-4.78767	7.47311e-06	0.000115413	3.35534	XLOC_001703	down
25	-0.59296	7.48882	-4.86457	5.5382e-06	8.98786e-05	3.64158	MAPK8	down
19219	-0.592823	7.4324	-6.35647	1.13357e-08	5.7878e-07	9.60031	ZNF10	down
34128	-0.592727	7.70746	-6.60288	3.86583e-09	2.45129e-07	10.6412	WDR35	down
52059	-0.592727	5.18943	-4.51136	2.15035e-05	0.000272233	2.34814	C20orf106	down
30107	-0.592682	7.96602	-6.13115	2.99973e-08	1.27343e-06	8.65974	ZNF837	down
308	-0.592589	11.4336	-3.08054	0.00282026	0.0144715	-2.21788	FCER1G	down
54148	-0.592095	12.8005	-5.02877	2.89886e-06	5.27299e-05	4.26089	DRP2	down
6410	-0.592026	3.3256	-3.1083	0.00259417	0.0135469	-2.14144	XLOC_004205	down
8735	-0.591974	7.64114	-3.23486	0.0017614	0.00994365	-1.78608	CAMK4	down
6324	-0.591678	7.49111	-3.7188	0.00036705	0.00276132	-0.330166	SLC29A4	down
882	-0.591542	7.79375	-5.32762	8.70579e-07	1.96305e-05	5.4146	THNSL1	down
16823	-0.591421	3.37805	-2.87821	0.00511002	0.0233249	-2.75866	XLOC_005174	down
44860	-0.591105	7.36068	-4.01978	0.000129623	0.00117116	0.647099	LOC400238	down
42223	-0.591052	4.89586	-4.43259	2.88923e-05	0.000346572	2.06743	XLOC_000044	down
23507	-0.590542	6.3108	-4.35215	3.89515e-05	0.000438721	1.78389	PAQR4	down
50793	-0.590415	4.21338	-3.34654	0.00124149	0.00749906	-1.46348	FGF22	down
4180	-0.590398	8.40676	-7.29193	1.81365e-10	2.02073e-08	13.6058	SNX4	down
26591	-0.590342	9.28787	-4.536	1.9595e-05	0.000252315	2.43655	ATP6V1E1	down
47257	-0.590342	5.79875	-4.07849	0.000105228	0.000987324	0.843683	LOC728975	down
9209	-0.590283	5.82832	-4.27532	5.16729e-05	0.000553866	1.51602	RXRG	down
26408	-0.589746	6.6079	-4.67757	1.14301e-05	0.000162269	2.9499	FAAH	down
61657	-0.589615	11.2254	-2.89002	0.00493932	0.0227041	-2.72789	NCRNA00083	down
48097	-0.58959	5.43459	-3.87106	0.000218082	0.00179671	0.157737	LHX1	down
29856	-0.589566	5.56837	-3.65602	0.000453279	0.00329111	-0.527338	LOC100499177	down
12015	-0.58936	5.48732	-4.2694	5.28034e-05	0.000563617	1.49552	FAM86FP	down
2303	-0.589347	7.23351	-4.25256	5.61535e-05	0.000590678	1.43727	MED29	down
1519	-0.589322	7.77881	-6.35019	1.16492e-08	5.91701e-07	9.57393	TRAPPC6A	down
14302	-0.589285	11.1541	-4.6033	1.51813e-05	0.00020431	2.67947	C1orf61	down
44337	-0.589241	10.5533	-4.5544	1.8278e-05	0.000238178	2.50275	IGF2	down
46867	-0.588862	7.98312	-3.36603	0.00116709	0.00714128	-1.40634	C3orf80	down
34144	-0.588771	8.35365	-5.42625	5.81518e-07	1.41392e-05	5.80235	CLPTM1	down
26227	-0.588603	10.5507	-6.52404	5.46079e-09	3.2374e-07	10.3068	NPM2	down
27785	-0.58839	7.15705	-6.01477	4.93706e-08	1.90216e-06	8.1786	GLMN	down
8374	-0.588043	8.38455	-4.40074	3.25309e-05	0.000380084	1.9548	KCNF1	down
34116	-0.587902	6.15915	-4.88855	5.04183e-06	8.3139e-05	3.73133	AASS	down
57808	-0.587851	3.75481	-2.91321	0.00461947	0.0214778	-2.66722	C12orf42	down
20647	-0.58753	10.8508	-6.31217	1.37376e-08	6.73878e-07	9.41448	MDH2	down
42346	-0.587194	7.87897	-6.53586	5.18559e-09	3.10696e-07	10.3569	C3orf25	down
27149	-0.587059	5.04427	-4.03981	0.000120745	0.00110571	0.713964	LOC728819	down
51104	-0.586987	4.65773	-2.66498	0.00928618	0.0373919	-3.29605	DUSP2	down
11484	-0.586966	4.98488	-2.92338	0.0044853	0.0209835	-2.64049	PNLDC1	down
5034	-0.586657	13.1809	-5.44369	5.4131e-07	1.33941e-05	5.87124	LCE1A	down
21757	-0.58625	5.39764	-5.38377	6.92171e-07	1.63025e-05	5.63493	GOLGA6A	down
33390	-0.586229	6.09588	-5.57394	3.16034e-07	8.64705e-06	6.38893	MARCH5	down
45880	-0.586028	8.22536	-3.60647	0.000534585	0.0037678	-0.68125	CGREF1	down
22970	-0.585815	2.77104	-2.85912	0.00539732	0.024331	-2.80814	IRGC	down
62064	-0.585692	8.38239	-7.63262	3.91384e-11	5.95066e-09	15.0934	TTC8	down
43719	-0.585629	5.7425	-3.24553	0.00170406	0.00967717	-1.75562	XLOC_008681	down
33286	-0.585412	7.09865	-3.56161	0.000619988	0.00426325	-0.819321	AFG3L2	down
43196	-0.585278	6.1889	-4.59865	1.54527e-05	0.000207534	2.66259	ZNF75D	down
12876	-0.585036	4.38152	-3.55199	0.000639913	0.00437159	-0.848764	LOC285889	down
11575	-0.584997	4.38883	-3.07862	0.00283661	0.0145399	-2.22316	LUM	down
14354	-0.584918	4.30649	-3.77155	0.000306911	0.00238148	-0.162694	LOC440288	down
59234	-0.584855	5.45985	-4.41045	3.13772e-05	0.000369214	1.98908	DBIL5P	down
15914	-0.584653	3.30559	-2.66956	0.00917078	0.0370319	-3.28487	LOC100129581	down
3167	-0.58465	13.604	-3.74047	0.000341102	0.00259537	-0.261578	TMEM82	down
35892	-0.584114	8.44123	-8.04742	5.97781e-12	1.27636e-09	16.9171	MGMT	down
21029	-0.584053	4.75471	-3.50858	0.000737588	0.00491132	-0.980876	XLOC_012991	down
2954	-0.584037	5.73107	-4.51106	2.1528e-05	0.000272367	2.34706	DNAJC27-AS1	down
58085	-0.584008	6.72277	-4.25686	5.52794e-05	0.000583469	1.45212	FAM58BP	down
29548	-0.583939	4.85736	-4.28936	4.90817e-05	0.000531525	1.56475	DUS2L	down
50406	-0.583876	3.49129	-3.3186	0.00135598	0.00806598	-1.54496	XLOC_011216	down
10031	-0.583825	3.77734	-3.33643	0.00128184	0.00770159	-1.49303	ST6GALNAC2	down
10177	-0.583793	9.987	-3.34895	0.00123206	0.00745187	-1.45643	CDH13	down
3108	-0.58345	7.37474	-5.31019	9.34618e-07	2.07882e-05	5.34643	C9orf46	down
50470	-0.58312	8.65943	-6.90473	1.02037e-09	8.22979e-08	11.9312	ZNF441	down
20893	-0.58297	6.77579	-5.27021	1.09948e-06	2.36737e-05	5.19045	FAM22F	down
12644	-0.582711	6.03106	-5.30715	9.4624e-07	2.09583e-05	5.33456	LOC148413	down
10390	-0.58269	5.89554	-4.15262	8.06797e-05	0.000798152	1.0945	ROBO2	down
28476	-0.582045	14.3205	-3.11422	0.00254815	0.0133684	-2.12505	BEX1	down
38833	-0.582023	6.00062	-4.24756	5.71888e-05	0.000599313	1.41998	CLYBL	down
47102	-0.58202	14.7285	-5.92411	7.26218e-08	2.5849e-06	7.80616	CNP	down
35781	-0.581932	9.93911	-2.59014	0.011369	0.0438229	-3.47647	ACOT7	down
21095	-0.581917	6.25487	-3.09267	0.00271928	0.0140577	-2.18453	FAM133A	down
14453	-0.58186	5.2564	-3.73563	0.000346733	0.00262969	-0.276898	XLOC_001062	down
42262	-0.581729	3.94803	-3.00789	0.00350182	0.0172323	-2.41543	XLOC_005117	down
8381	-0.581634	7.30505	-4.80963	6.86182e-06	0.000107413	3.43683	NLRP3	down
6237	-0.581463	3.59703	-2.62444	0.0103669	0.0407633	-3.39431	SLC5A9	down
13877	-0.581317	3.58773	-3.27323	0.00156328	0.00906134	-1.67619	NUF2	down
22718	-0.581064	9.12933	-4.98525	3.44487e-06	6.07425e-05	4.09568	MUC4	down
41022	-0.580655	3.15813	-2.99813	0.00360414	0.0176117	-2.44167	XLOC_003427	down
15190	-0.580266	4.91958	-3.75506	0.000324613	0.00248959	-0.215203	XLOC_004632	down
28424	-0.580112	5.83997	-3.73325	0.000349543	0.00264725	-0.284451	LOC100507599	down
