# Supplementary material for: Exploring the common mechanism of vascular dementia and inflammatory bowel disease: a bioinformatics-based study
Source: Front Immunol. 2024 Apr 25;15:1347415. doi: 10.3389/fimmu.2024.1347415 (PMC11084673; doi:10.3389/fimmu.2024.1347415)
Supplement: Supplementary file 1 [file DataSheet_1.zip › Supplementary material/Raw data/the analysis of coDEGs/VD-up.xlsx]

## Sheet: Sheet1
id	logFC	AveExpr	t	P.Value	adj.P.Val	B	anno	sign
58415	1.92564	5.99688	9.08101	5.39371e-14	2.51351e-11	21.4872	SNX31	up
3039	1.91853	5.25358	5.71604	1.74699e-07	5.30942e-06	6.95979	SLAMF8	up
54625	1.9157	7.56177	8.06548	5.50682e-12	1.20457e-09	16.9968	FCGBP	up
17836	1.91001	4.79601	11.8482	2.20234e-19	5.38812e-16	33.5004	MIA	up
22708	1.89529	5.34175	9.55212	6.31879e-15	3.94703e-12	23.5677	XLOC_001219	up
40317	1.80304	8.82737	5.08068	2.35751e-06	4.43815e-05	4.45889	CD163	up
6204	1.78206	9.70243	6.2576	1.73969e-08	8.20476e-07	9.18619	VSIG4	up
37354	1.70656	11.9718	6.84	1.35937e-09	1.04474e-07	11.6533	SPP1	up
55181	1.61948	11.0951	7.29369	1.79943e-10	2.01252e-08	13.6134	AQP1	up
53591	1.61274	5.71386	5.89661	8.1609e-08	2.83876e-06	7.6936	RNASE2	up
36339	1.61181	12.7222	11.2934	2.52844e-18	4.78911e-15	31.1438	HSPA1A	up
53136	1.57255	7.56428	8.50832	7.33946e-13	2.29229e-10	18.9532	C1QC	up
62007	1.53704	10.3146	6.69584	2.56898e-09	1.74789e-07	11.0368	C1QB	up
1725	1.51367	5.94313	5.05284	2.6342e-06	4.85527e-05	4.35258	MYBPH	up
34509	1.495	7.14269	9.94092	1.08311e-15	8.95729e-13	25.2779	HIST1H2AC	up
55063	1.48947	4.23268	6.52102	5.53333e-09	3.26533e-07	10.2941	RNASE3	up
51531	1.48922	5.17993	4.23925	5.89473e-05	0.000613363	1.39131	PLAC8	up
29345	1.47526	7.16029	8.07034	5.3866e-12	1.18459e-09	17.0182	LOC100130887	up
11301	1.45978	7.81193	5.09516	2.22503e-06	4.23903e-05	4.51431	LILRB3	up
58959	1.45795	6.46284	5.07961	2.36757e-06	4.44853e-05	4.45481	EFCAB3	up
61039	1.45293	4.57536	6.70253	2.4944e-09	1.71143e-07	11.0653	C5AR1	up
46515	1.4107	8.03799	6.71597	2.35098e-09	1.64336e-07	11.1227	C1QA	up
50579	1.37741	6.3837	6.5529	4.81287e-09	2.92847e-07	10.4291	MS4A6A	up
15820	1.37665	7.75925	4.28243	5.03443e-05	0.000542497	1.54069	CCL2	up
58370	1.35691	7.80966	6.55919	4.68192e-09	2.87561e-07	10.4558	SLC1A7	up
47336	1.34851	8.78262	5.72536	1.68006e-07	5.1423e-06	6.99743	XLOC_000604	up
25435	1.34314	6.92354	4.87028	5.41588e-06	8.82365e-05	3.66292	SECTM1	up
56198	1.32546	5.89562	8.23264	2.57538e-12	6.57471e-10	17.7346	C6orf118	up
58712	1.31837	6.56075	4.00983	0.000134261	0.00120523	0.613975	SCARNA22	up
45468	1.31549	6.57202	7.58766	4.79451e-11	7.07334e-09	14.8965	STAB1	up
22657	1.30958	7.21753	2.72767	0.00781522	0.0326959	-3.1416	LOC387895	up
23960	1.3063	8.25097	3.57131	0.000600489	0.00415495	-0.789567	SERPINA3	up
41226	1.28159	14.0947	10.8997	1.45386e-17	2.24649e-14	29.4526	HSPB1	up
21199	1.28096	6.99574	3.19209	0.00200983	0.0110611	-1.9074	XLOC_010855	up
9592	1.2705	6.77016	9.59991	5.08532e-15	3.28126e-12	23.7784	LOC399715	up
38476	1.25668	5.35129	5.09738	2.20532e-06	4.20967e-05	4.52284	BATF	up
3440	1.23501	8.79232	5.2433	1.22613e-06	2.58602e-05	5.0858	PEX6	up
8435	1.23132	5.83262	5.99867	5.28789e-08	1.99929e-06	8.11233	HSD11B2	up
60668	1.22801	4.66588	5.85639	9.6757e-08	3.2764e-06	7.52937	FCGR2C	up
11121	1.22705	7.46911	4.43077	2.90893e-05	0.000348082	2.06098	REP15	up
49798	1.22231	3.41435	6.24961	1.80078e-08	8.43191e-07	9.15283	BNIPL	up
38519	1.21926	9.56724	6.53978	5.09736e-09	3.06662e-07	10.3735	SLC16A3	up
24939	1.20697	6.46193	5.11197	2.0803e-06	4.01278e-05	4.57877	SCIN	up
30695	1.20461	6.65006	7.29391	1.79762e-10	2.01252e-08	13.6144	LILRB1	up
13807	1.19251	2.89175	2.62415	0.010375	0.0407839	-3.39501	LOC100506285	up
50518	1.19112	7.33652	3.72056	0.000364871	0.00274668	-0.324597	ADCY7	up
18072	1.18971	8.84275	6.49586	6.17671e-09	3.55916e-07	10.1876	XLOC_l2_010855	up
40975	1.1831	10.8095	10.0981	5.32103e-16	5.29551e-13	25.9668	SLC5A3	up
59215	1.18062	6.45042	4.1927	6.9807e-05	0.000707309	1.23133	FAT2	up
51617	1.18045	6.03084	5.43822	5.53627e-07	1.36242e-05	5.8496	LYVE1	up
38301	1.17988	4.33603	4.57992	1.65925e-05	0.000219676	2.59483	PCK1	up
11639	1.17875	6.10611	4.60869	1.48731e-05	0.000200898	2.699	XLOC_002499	up
9113	1.17799	10.3072	2.73492	0.00765953	0.032189	-3.12354	XLOC_000495	up
56591	1.17746	8.6663	11.889	1.84318e-19	4.70548e-16	33.6721	FLCN	up
3124	1.16729	9.47033	4.59843	1.54652e-05	0.000207654	2.66183	FCGR3A	up
11570	1.16693	3.7155	4.17483	7.44672e-05	0.000746286	1.17023	IGLL5	up
39077	1.16602	8.09804	4.54043	1.92697e-05	0.000248946	2.45247	FPR1	up
31558	1.16475	10.0553	5.81662	1.14453e-07	3.7691e-06	7.36741	ITGB2	up
35107	1.16264	11.4985	2.99006	0.00369092	0.0179582	-2.46333	XLOC_009382	up
23735	1.16071	8.35224	6.93844	8.78584e-10	7.38024e-08	12.0762	LOC100506795	up
15342	1.15496	7.14487	4.14334	8.34203e-05	0.000819787	1.06294	NT5DC4	up
22216	1.14985	7.717	2.55226	0.012577	0.0475244	-3.56615	XLOC_004956	up
23215	1.14911	8.90127	5.54115	3.62054e-07	9.67625e-06	6.2581	LAIR1	up
55803	1.14781	6.31072	4.15958	7.86809e-05	0.00078224	1.11821	C4orf6	up
43489	1.1467	4.26662	5.74038	1.57746e-07	4.88265e-06	7.05815	XLOC_014080	up
32933	1.14372	8.69126	4.66648	1.19265e-05	0.000168021	2.90938	XLOC_l2_011118	up
31060	1.14299	4.47961	6.18193	2.41125e-08	1.06935e-06	8.87072	XLOC_004584	up
6698	1.14258	6.00069	7.14369	3.52145e-10	3.48683e-08	12.9624	PDLIM4	up
8965	1.14193	7.06629	4.43134	2.90267e-05	0.000347474	2.06302	XLOC_003775	up
27553	1.13824	4.95657	7.52869	6.25531e-11	8.7109e-09	14.6384	XLOC_014060	up
38602	1.13275	9.26236	6.35378	1.14691e-08	5.84067e-07	9.589	HMOX1	up
8555	1.1326	8.98696	2.63308	0.0101275	0.0400307	-3.37348	XLOC_005327	up
15457	1.13087	8.14751	2.55649	0.0124365	0.0471363	-3.55618	XLOC_012294	up
34374	1.12681	7.04275	6.46145	7.17798e-09	3.97988e-07	10.0423	CFD	up
51386	1.1255	4.27939	5.82471	1.10612e-07	3.6673e-06	7.40032	XLOC_005981	up
40044	1.12409	8.23793	7.33743	1.47876e-10	1.72964e-08	13.8038	XLOC_012317	up
22731	1.11363	6.81789	5.83903	1.04123e-07	3.48762e-06	7.45862	CCR5	up
49611	1.11352	3.89372	5.83666	1.0517e-07	3.52019e-06	7.44896	OVCH1	up
13525	1.11311	4.29739	5.51128	4.09672e-07	1.06955e-05	6.13922	C12orf28	up
8919	1.11056	8.53021	4.20098	6.77438e-05	0.000689737	1.2597	SNORD17	up
56430	1.11029	10.0479	7.58564	4.83848e-11	7.12033e-09	14.8876	SAP25	up
8094	1.11005	4.54801	4.4016	3.24277e-05	0.000379143	1.95782	LOC100289255	up
56444	1.10984	3.67126	4.88747	5.06319e-06	8.34161e-05	3.72729	XLOC_005957	up
26978	1.10884	4.47329	7.57011	5.18969e-11	7.48706e-09	14.8196	XLOC_l2_005690	up
58111	1.10538	6.88638	5.25744	1.15792e-06	2.47326e-05	5.14073	ALOX5AP	up
53282	1.09844	7.81433	5.80893	1.18225e-07	3.86514e-06	7.33615	CD300A	up
38348	1.09793	8.65463	2.59367	0.0112621	0.0435053	-3.46807	GPR179	up
51597	1.09475	3.10932	3.23674	0.00175116	0.00989635	-1.78072	XLOC_009804	up
20851	1.09397	6.60199	4.16378	7.74982e-05	0.000772153	1.13252	HLA-DQA1	up
15836	1.08765	6.69008	3.67781	0.000421375	0.0030908	-0.459179	PRAMEF12	up
48773	1.084	8.98966	4.59026	1.59535e-05	0.000212847	2.63223	IRF7	up
23881	1.0812	11.5129	5.23322	1.2772e-06	2.67165e-05	5.04664	NUPR1	up
22832	1.07786	9.26405	6.79391	1.66672e-09	1.23411e-07	11.4558	DDIT4L	up
2209	1.07683	5.19849	5.30099	9.70277e-07	2.14099e-05	5.31047	PARVG	up
50020	1.07556	6.07247	7.24378	2.2505e-10	2.39822e-08	13.3965	MILR1	up
38446	1.07326	7.49595	3.5908	0.000563069	0.00393779	-0.729632	XLOC_009409	up
27813	1.07083	6.00446	7.41531	1.04217e-10	1.31315e-08	14.1432	NFAM1	up
41720	1.06263	6.89335	4.80105	7.09468e-06	0.000110352	3.40496	MS4A4A	up
41387	1.0617	5.83664	7.78763	1.9418e-11	3.38361e-09	15.7736	LOC100506995	up
42423	1.05962	6.14847	5.28108	1.05203e-06	2.28786e-05	5.2328	SLC7A7	up
48381	1.05936	3.77511	2.90095	0.00478606	0.0221185	-2.69934	IDO1	up
48355	1.05848	4.48555	5.44745	5.33011e-07	1.32383e-05	5.88609	P2RY6	up
40915	1.0583	6.14042	5.13801	1.87417e-06	3.67676e-05	4.67879	CXorf28	up
13558	1.05767	7.79929	13.3825	3.06937e-22	2.57463e-18	39.8272	LOC100132909	up
14906	1.05584	6.64554	4.17727	7.3813e-05	0.000740994	1.17857	XLOC_001488	up
56912	1.05101	10.5443	8.40742	1.16223e-12	3.47038e-10	18.507	HSPA1B	up
53477	1.04967	8.0011	5.88132	8.70707e-08	2.99153e-06	7.63111	RASAL3	up
25323	1.04917	8.25578	5.92409	7.2629e-08	2.5849e-06	7.80607	PTPRC	up
57158	1.04783	5.44673	5.17366	1.62406e-06	3.27665e-05	4.81614	XLOC_004908	up
19090	1.04602	8.06258	6.48244	6.54973e-09	3.71516e-07	10.1309	VASP	up
33336	1.04538	5.08249	4.8661	5.50513e-06	8.95167e-05	3.6473	SAMSN1	up
15398	1.04534	9.44982	4.07035	0.000108327	0.00101187	0.816305	XLOC_005471	up
23742	1.04421	9.32606	9.81869	1.88428e-15	1.43688e-12	24.7411	CHORDC1	up
4210	1.04071	5.45757	6.81875	1.49337e-09	1.12707e-07	11.5622	XLOC_010037	up
19535	1.0374	12.1777	2.75204	0.00730311	0.031004	-3.08074	XLOC_001699	up
51136	1.03439	5.57458	4.1083	9.4599e-05	0.000907095	0.944176	GNLY	up
4628	1.03324	6.17413	4.94822	3.98736e-06	6.83579e-05	3.95573	XLOC_011804	up
12282	1.03265	3.42936	3.83698	0.000245303	0.00197685	0.0473389	LOC100507616	up
23293	1.03246	6.43908	4.72905	9.37619e-06	0.000138327	3.13881	TNFAIP8L2	up
3739	1.02836	4.94607	6.98219	7.23363e-10	6.36787e-08	12.2646	RPS16P5	up
34573	1.02404	3.99282	4.39411	3.33433e-05	0.000387687	1.93139	XLOC_l2_015342	up
52967	1.02401	5.37925	4.91772	4.49622e-06	7.55687e-05	3.84085	LOC100506051	up
5	1.02393	7.70238	3.57775	0.000587867	0.0040835	-0.769782	KCNE4	up
9858	1.02293	8.98398	4.76435	8.18041e-06	0.000123924	3.26901	VEGFA	up
52039	1.02173	8.4474	4.34318	4.02643e-05	0.000451154	1.75245	IFI30	up
25146	1.01984	9.28072	5.50603	4.18651e-07	1.08818e-05	6.11836	ARL17B	up
1278	1.01608	5.13845	7.39388	1.14756e-10	1.42455e-08	14.0497	MGC16142	up
21899	1.01572	7.50892	4.09442	9.94116e-05	0.000942844	0.897338	TLR2	up
60502	1.01308	10.3569	5.73027	1.6458e-07	5.0648e-06	7.01729	HMHA1	up
15584	1.01131	8.61455	9.63332	4.36948e-15	2.91549e-12	23.9255	ACRC	up
31795	1.01092	8.78683	9.94272	1.07432e-15	8.95729e-13	25.2858	PAPOLA	up
59613	1.0058	6.87566	7.51204	6.74277e-11	9.15248e-09	14.5656	PP12719	up
5660	1.00516	9.95536	4.72266	9.61015e-06	0.000141034	3.1153	RHBDF2	up
61878	0.99579	10.0979	4.1045	9.58926e-05	0.000916736	0.931354	PEG3	up
51116	0.995091	4.73279	4.3632	3.73926e-05	0.000424513	1.82263	XLOC_009417	up
57059	0.993955	6.17292	8.67874	3.37526e-13	1.20845e-10	19.7073	XLOC_l2_012074	up
6865	0.993841	8.13593	3.82868	0.000252402	0.00202463	0.0205785	SNORD67	up
36167	0.989383	11.7408	4.41585	3.07531e-05	0.000363619	2.00816	CD14	up
31011	0.989048	9.59381	2.54694	0.0127556	0.0480408	-3.57865	RPA4	up
26614	0.988372	6.52419	5.77901	1.34105e-07	4.27948e-06	7.21464	TRAF3IP3	up
22260	0.986491	4.92774	6.24406	1.84449e-08	8.55476e-07	9.12965	RCC1	up
16466	0.986455	7.64164	4.73978	8.99559e-06	0.000134213	3.17835	TGFBI	up
14735	0.985377	7.69347	8.47336	8.60696e-13	2.63216e-10	18.7986	ZNF850	up
61922	0.981934	7.1796	5.30947	9.37372e-07	2.08326e-05	5.34361	CCR1	up
58471	0.981857	5.91532	6.30894	1.3931e-08	6.82791e-07	9.40097	COL8A2	up
23404	0.981636	6.29906	8.51568	7.09721e-13	2.22849e-10	18.9858	XLOC_014078	up
40471	0.980509	8.68328	9.09858	4.97874e-14	2.35755e-11	21.5649	RNU6ATAC	up
3021	0.978844	4.96766	4.77313	7.9066e-06	0.000120616	3.3015	ITGAL	up
22244	0.977272	8.45108	9.26184	2.36673e-14	1.24078e-11	22.2866	P4HA1	up
54839	0.976974	6.98006	6.42717	8.33512e-09	4.51072e-07	9.8977	CMKLR1	up
60974	0.97647	5.58043	8.74621	2.48156e-13	9.16414e-11	20.0059	XLOC_011112	up
5693	0.976216	8.57923	4.78118	7.66363e-06	0.000117491	3.3313	CSDA	up
53573	0.976002	6.07316	5.49288	4.42019e-07	1.13473e-05	6.06611	EVI2B	up
55318	0.975463	5.5997	7.03801	5.64229e-10	5.20092e-08	12.5054	LOC100131943	up
53074	0.975107	10.8316	2.67365	0.00906871	0.0367157	-3.27486	SPEN	up
24152	0.972004	5.5096	5.64481	2.35317e-07	6.80805e-06	6.67287	TNFAIP3	up
62697	0.970974	4.37056	4.88748	5.063e-06	8.34161e-05	3.72733	XLOC_005681	up
2231	0.969569	6.2685	5.11779	2.03239e-06	3.93977e-05	4.6011	EBI3	up
29081	0.968295	8.9273	5.2461	1.21234e-06	2.56708e-05	5.09665	COL27A1	up
32690	0.967549	8.15225	9.97899	9.11711e-16	8.18376e-13	25.4449	LOC100506075	up
14738	0.966408	6.29572	3.14216	0.00234113	0.0124763	-2.04742	ERAP2	up
42694	0.962844	4.93908	4.06585	0.000110076	0.0010256	0.801191	RBM47	up
55642	0.96266	10.255	5.66901	2.12705e-07	6.26036e-06	6.77016	BST2	up
16769	0.961222	6.76334	4.51123	2.15136e-05	0.000272263	2.34769	TNFRSF10D	up
20049	0.960456	9.86842	5.53633	3.69348e-07	9.85325e-06	6.23891	C17orf69	up
62859	0.960339	4.6813	6.7316	2.19439e-09	1.55426e-07	11.1894	CCNA2	up
25970	0.959868	6.75893	5.4087	6.24941e-07	1.50145e-05	5.73313	AFF1	up
39224	0.959231	3.95085	5.19008	1.52016e-06	3.10899e-05	4.87956	LOC100506459	up
11435	0.958476	7.9284	2.69482	0.00855725	0.0350632	-3.22291	WDFY2	up
33967	0.955067	10.3812	4.26809	5.30567e-05	0.000565909	1.49099	EIF4G3	up
1206	0.951594	7.98506	4.58689	1.61591e-05	0.00021481	2.62003	IL10RA	up
38208	0.947573	6.48477	5.80923	1.18078e-07	3.86249e-06	7.33734	NEURL3	up
33307	0.947526	9.92324	8.81205	1.83804e-13	7.05389e-11	20.2973	ZMIZ2	up
39364	0.946913	7.57313	7.28953	1.83333e-10	2.03879e-08	13.5953	LOC100131262	up
43157	0.94416	3.81353	4.13358	8.63975e-05	0.000844515	1.02981	XLOC_l2_001543	up
44080	0.941986	5.84714	5.61312	2.68529e-07	7.59499e-06	6.54574	SASH3	up
38901	0.940971	10.5525	6.53424	5.22249e-09	3.1227e-07	10.35	XLOC_001961	up
21386	0.940767	5.56557	4.7322	9.26269e-06	0.00013717	3.15043	MSR1	up
62310	0.940766	6.51537	6.71198	2.39262e-09	1.66395e-07	11.1057	XLOC_007710	up
53349	0.939921	9.66192	3.4158	0.000995663	0.00627279	-1.25929	CHI3L1	up
5680	0.939451	7.02596	4.1447	8.30111e-05	0.000816442	1.06758	F13A1	up
58833	0.939244	5.35238	6.46202	7.16004e-09	3.97745e-07	10.0447	ARMCX3-AS1	up
21903	0.937535	6.17467	4.2672	5.32304e-05	0.000567246	1.48789	XLOC_013896	up
9559	0.936004	12.5394	2.59769	0.0111414	0.0431493	-3.45847	LOC400958	up
1324	0.934764	8.48544	5.54454	3.57008e-07	9.55009e-06	6.27161	CYBB	up
22727	0.934602	8.55216	4.5912	1.58965e-05	0.000212328	2.63563	LCP1	up
24095	0.934327	5.80446	6.27532	1.61135e-08	7.71096e-07	9.26027	FOXJ1	up
35051	0.931492	7.55175	6.14294	2.85153e-08	1.22393e-06	8.70869	TNFRSF10B	up
25476	0.930593	10.7022	6.73793	2.13398e-09	1.52064e-07	11.2165	IGF1R	up
17798	0.928398	7.26346	8.00111	7.37688e-12	1.52517e-09	16.713	ABCA17P	up
39074	0.928225	6.45525	8.6512	3.82675e-13	1.33747e-10	19.5854	XLOC_000263	up
36366	0.926953	8.03576	9.02549	6.94667e-14	3.11365e-11	21.2417	LOC100652912	up
58435	0.925453	7.86473	3.26691	0.0015944	0.00919537	-1.69435	ANGPT2	up
14510	0.925004	4.55677	3.48799	0.000788729	0.00518145	-1.04316	C21orf62	up
26982	0.923786	5.46751	7.70943	2.76612e-11	4.52419e-09	15.4302	LOC100129617	up
7721	0.923637	9.10432	4.44841	2.72342e-05	0.000330463	2.12357	LOC100652760	up
56206	0.923504	3.18383	3.7844	0.00029375	0.00229721	-0.121637	C8orf22	up
36021	0.922963	3.70716	4.91689	4.51099e-06	7.57265e-05	3.83771	XLOC_007914	up
30212	0.920686	5.93501	8.4906	7.9565e-13	2.47186e-10	18.8748	XLOC_001257	up
38074	0.917765	10.2654	3.67833	0.000420638	0.00308617	-0.457543	C10orf10	up
21142	0.914834	8.58242	6.26823	1.66155e-08	7.9125e-07	9.23061	MS4A7	up
38722	0.911935	7.27421	5.05287	2.63388e-06	4.85527e-05	4.35269	IKZF1	up
34240	0.91144	6.30444	8.57015	5.53715e-13	1.80601e-10	19.2268	FANCC	up
5314	0.911292	7.3069	5.18738	1.53676e-06	3.13422e-05	4.86914	GABRE	up
55624	0.910971	4.53351	3.79424	0.000284038	0.00223504	-0.0901346	MS4A14	up
31632	0.910482	11.8178	9.35554	1.54492e-14	8.55782e-12	22.7004	MKNK2	up
54155	0.909881	8.40878	5.58482	3.02065e-07	8.36226e-06	6.43244	WDFY4	up
53554	0.90773	5.36016	3.13492	0.0023932	0.0127111	-2.06758	LOC100506159	up
59066	0.90772	8.71142	4.75056	8.62857e-06	0.00012951	3.2181	FOSL2	up
46823	0.902676	6.22443	5.511	4.10142e-07	1.06955e-05	6.13811	TMC8	up
2416	0.897146	3.03959	4.15248	8.07187e-05	0.000798175	1.09404	XLOC_011793	up
26684	0.896586	8.51124	8.25578	2.31801e-12	6.02243e-10	17.8368	LOC387647	up
46097	0.895931	4.77667	4.26989	5.27083e-05	0.00056288	1.49722	ROS1	up
62500	0.895773	5.82433	5.57704	3.11992e-07	8.5718e-06	6.40132	XLOC_007776	up
33299	0.894792	4.51599	4.09897	9.78101e-05	0.000930059	0.912667	XLOC_001341	up
36486	0.8922	8.19027	5.72446	1.68641e-07	5.15446e-06	6.9938	LOC100131043	up
53497	0.892079	9.09642	7.4048	1.0926e-10	1.37375e-08	14.0974	SERPINH1	up
26455	0.891826	7.90932	4.21852	6.35646e-05	0.000654105	1.31994	XLOC_009120	up
47018	0.890852	6.38871	7.0952	4.37256e-10	4.21583e-08	12.7525	LOC100508383	up
42739	0.889527	7.3938	8.32646	1.68041e-12	4.56799e-10	18.149	XLOC_013274	up
27085	0.889496	6.93183	5.00225	3.22055e-06	5.73554e-05	4.16013	CD68	up
51339	0.888407	2.97173	3.45366	0.000881459	0.00568005	-1.14634	ORF1	up
33802	0.888049	6.40367	4.62386	1.40376e-05	0.000191888	2.75407	SNORA46	up
29735	0.883292	8.29021	5.7466	1.53681e-07	4.78455e-06	7.08332	FSD2	up
4623	0.881061	5.49274	4.44064	2.80364e-05	0.000338309	2.096	C4A	up
3963	0.881054	8.08688	6.05459	4.16473e-08	1.65678e-06	8.34285	NCF1	up
1827	0.879964	8.54201	8.95307	9.66386e-14	4.11183e-11	20.9213	XLOC_l2_006404	up
13841	0.879837	8.08176	4.02448	0.000127484	0.00115552	0.662776	ZBED6	up
4146	0.879781	6.77568	4.63425	1.34915e-05	0.000185999	2.79187	FYB	up
19779	0.878209	9.92019	9.98687	8.79767e-16	8.18376e-13	25.4795	C1orf63	up
240	0.876716	7.63078	4.4815	2.40587e-05	0.000298848	2.24139	MAFF	up
12326	0.875792	5.5759	5.19679	1.47959e-06	3.03661e-05	4.9055	XLOC_l2_004157	up
20711	0.875759	7.59444	10.7339	3.04915e-17	4.47592e-14	28.736	SPR	up
16347	0.875709	5.85349	5.34702	8.04343e-07	1.84199e-05	5.49062	STEAP3	up
27481	0.875662	6.3101	8.16544	3.49616e-12	8.3261e-10	17.4378	LOC100131355	up
2854	0.875311	7.06919	6.77398	1.82013e-09	1.32596e-07	11.3705	HIST1H2BD	up
36893	0.875109	5.89726	3.81517	0.000264391	0.00210613	-0.0229445	XLOC_013095	up
32889	0.873951	9.51252	5.30533	9.53294e-07	2.10906e-05	5.32743	VAMP8	up
8477	0.87295	12.4852	7.31799	1.61357e-10	1.85773e-08	13.7192	PSMD10	up
21835	0.872871	7.63262	4.05028	0.000116341	0.0010734	0.748992	FCGR2A	up
20778	0.871227	5.62886	6.41377	8.83582e-09	4.72384e-07	9.84127	LOC100131541	up
36504	0.870826	6.16184	5.24393	1.22301e-06	2.58316e-05	5.08824	DTX3L	up
83	0.86794	7.54852	5.61975	2.61221e-07	7.42407e-06	6.5723	FAS	up
43626	0.86631	4.44387	3.14461	0.00232377	0.0124029	-2.0406	F2RL1	up
5062	0.864411	6.67489	3.89608	0.000199969	0.00166689	0.239179	S100A4	up
34710	0.864216	10.3689	7.84232	1.51573e-11	2.78123e-09	16.014	SLC38A2	up
52876	0.863027	6.80658	7.7778	2.03015e-11	3.50601e-09	15.7304	LOC646329	up
53242	0.862687	8.16486	8.15801	3.61634e-12	8.56213e-10	17.405	CECR2	up
34037	0.861944	6.34902	10.3376	1.80636e-16	2.16457e-13	27.0135	LOC728147	up
42681	0.861636	5.61412	5.30171	9.67444e-07	2.13634e-05	5.31328	XLOC_001560	up
33273	0.860241	10.6318	6.64614	3.19695e-09	2.09738e-07	10.8251	HIST1H1C	up
50276	0.85975	2.22896	3.74256	0.000338692	0.00258139	-0.254943	XLOC_004826	up
52228	0.859232	5.02395	4.37723	3.54989e-05	0.000407708	1.87194	XLOC_004860	up
53757	0.858861	6.15015	8.37198	1.36579e-12	3.91196e-10	18.3503	MEX3A	up
56660	0.858263	8.1583	6.26886	1.65705e-08	7.89746e-07	9.23324	LPIN3	up
62315	0.857992	8.03387	6.25299	1.77467e-08	8.32959e-07	9.16695	RFTN2	up
16861	0.856445	11.8815	7.66574	3.36999e-11	5.26265e-09	15.2386	C14orf135	up
28978	0.855523	5.46337	5.92406	7.2638e-08	2.5849e-06	7.80595	LOC100508939	up
26856	0.85278	7.17035	5.00788	3.14941e-06	5.63965e-05	4.18151	LY96	up
34600	0.852743	4.92638	3.79358	0.000284678	0.00223887	-0.0922428	GPR84	up
54351	0.852694	10.6231	4.05999	0.000112397	0.00104259	0.781516	HAMP	up
43080	0.850929	7.62337	4.16379	7.74951e-05	0.000772153	1.13256	FKBP5	up
2221	0.850207	9.70092	3.32837	0.0013149	0.0078622	-1.51655	SNORA28	up
32736	0.850069	8.21172	12.0094	1.09046e-19	3.55714e-16	34.1783	XLOC_003221	up
37022	0.848512	5.07044	3.66269	0.00044328	0.00322621	-0.506511	XLOC_l2_008759	up
8630	0.848488	5.01161	4.30219	4.68233e-05	0.000510647	1.60938	HSPA6	up
59924	0.847741	5.8549	6.51241	5.74564e-09	3.36384e-07	10.2576	WFIKKN1	up
55905	0.846753	4.50875	4.61791	1.43598e-05	0.000195358	2.73245	XLOC_001496	up
54973	0.845797	10.992	5.02803	2.90735e-06	5.28681e-05	4.25809	TYROBP	up
41484	0.845037	7.16058	8.13484	4.01805e-12	9.3252e-10	17.3028	MYO10	up
9393	0.84157	6.9252	8.2779	2.09608e-12	5.53197e-10	17.9345	DGCR14	up
9939	0.840384	7.7901	6.62116	3.56779e-09	2.3097e-07	10.7188	XLOC_011837	up
46354	0.840328	4.37734	3.63377	0.000488224	0.00349785	-0.596649	XLOC_l2_004867	up
40447	0.840054	4.99828	3.28218	0.00152015	0.0088489	-1.6504	XLOC_003528	up
42718	0.839118	9.28534	6.19515	2.27776e-08	1.02016e-06	8.92575	LOC100130894	up
8830	0.837479	3.59582	3.66825	0.000435106	0.00317763	-0.48913	IL21R	up
51409	0.836005	6.98543	7.1951	2.7984e-10	2.8676e-08	13.1852	HIST1H2BI	up
2349	0.835303	8.56585	6.886	1.10875e-09	8.82151e-08	11.8507	SMC1A	up
42242	0.835076	6.11427	5.15538	1.74792e-06	3.47303e-05	4.74566	XLOC_006258	up
6554	0.834249	3.17389	3.78495	0.000293193	0.00229447	-0.11986	XLOC_011210	up
61974	0.833984	5.31328	4.35916	3.79552e-05	0.000429489	1.80846	AIM2	up
29614	0.828742	9.4991	5.60561	2.77062e-07	7.78012e-06	6.51562	ZFP36L2	up
31425	0.82836	4.46284	5.12148	2.00261e-06	3.88719e-05	4.61525	RCVRN	up
53150	0.827076	3.05707	4.49949	2.2486e-05	0.000282601	2.30566	XLOC_010446	up
53429	0.825391	7.03152	9.96885	9.54492e-16	8.24189e-13	25.4005	ITPK1	up
3501	0.82401	12.9797	8.21172	2.83254e-12	7.05445e-10	17.6422	KCNK12	up
61667	0.823734	9.66097	5.97169	5.93229e-08	2.19626e-06	8.00135	CCDC88B	up
50898	0.82314	11.3895	4.86493	5.53043e-06	8.98038e-05	3.64292	ARGLU1	up
45819	0.823074	7.29357	6.538	5.13721e-09	3.08743e-07	10.366	FOXD4	up
8559	0.822127	9.76008	5.32592	8.76626e-07	1.97138e-05	5.40795	INPP5D	up
51824	0.821764	6.18868	4.62113	1.41842e-05	0.000193426	2.74418	NQO1	up
55268	0.821295	9.28029	9.07284	5.59834e-14	2.56811e-11	21.4511	GAGE2B	up
36043	0.821242	9.75115	11.8917	1.82128e-19	4.70548e-16	33.6836	NUDT3	up
16208	0.821018	3.84287	2.89803	0.00482661	0.0222784	-2.70698	XLOC_008838	up
42615	0.820956	2.63869	4.34956	3.93264e-05	0.000442108	1.7748	OR51D1	up
51430	0.820878	7.68035	6.56841	4.49667e-09	2.78514e-07	10.4948	ZBTB1	up
9648	0.819867	10.8996	14.6812	1.46309e-24	4.29543e-20	44.9418	RBM14-RBM4	up
55156	0.81963	3.2138	2.80101	0.00636589	0.0277392	-2.95714	SIGLEC1	up
23304	0.816899	7.30091	4.18031	7.30067e-05	0.000733904	1.18896	IRF8	up
61011	0.816457	6.04811	5.88706	8.49784e-08	2.94203e-06	7.65457	CCDC102A	up
37122	0.816445	6.85437	3.70957	0.000378668	0.00283167	-0.359306	LOC100127885	up
39131	0.814229	9.11613	7.15636	3.32763e-10	3.32293e-08	13.0173	ZFHX2	up
16580	0.812977	7.22797	3.95756	0.000161367	0.00139935	0.440839	C1orf162	up
56709	0.81264	12.7561	4.76599	8.12866e-06	0.000123395	3.27506	METTL21A	up
13962	0.812177	6.20259	4.53115	1.9957e-05	0.000256143	2.41913	C10orf92	up
40349	0.811286	2.40872	4.59309	1.57828e-05	0.000211184	2.64247	C3orf27	up
26945	0.810378	5.66787	3.73315	0.000349668	0.00264786	-0.284786	XLOC_l2_006173	up
29123	0.809241	8.50337	4.18572	7.15917e-05	0.000722029	1.20746	ALOX5	up
49616	0.808759	7.12096	2.8065	0.00626797	0.0273938	-2.94316	LINC00486	up
1076	0.808658	6.54068	7.37526	1.24771e-10	1.50659e-08	13.9686	FLJ33534	up
57365	0.807884	2.64954	3.97787	0.000150262	0.00131902	0.507948	XLOC_009795	up
34548	0.805962	6.48512	4.16604	7.68679e-05	0.000766877	1.14024	CASP1	up
62137	0.804631	6.80733	6.10034	3.4237e-08	1.4167e-06	8.53205	LOC100506860	up
26954	0.804379	6.17421	9.29793	2.0081e-14	1.07191e-11	22.446	SLC26A1	up
32734	0.803858	3.53305	4.58822	1.60775e-05	0.000214063	2.62486	RTP3	up
39620	0.803745	8.54746	6.88513	1.11303e-09	8.84357e-08	11.847	PIM1	up
4293	0.802897	5.93659	6.83704	1.37726e-09	1.05594e-07	11.6406	XLOC_007775	up
47831	0.802576	6.53431	5.10358	2.15138e-06	4.12438e-05	4.54657	SLC17A9	up
30901	0.802523	12.4045	4.32449	4.31375e-05	0.000477907	1.68709	CSF1R	up
7746	0.800284	6.39711	4.12894	8.78519e-05	0.000856308	1.01405	ADORA3	up
36966	0.799916	6.19514	6.15037	2.76194e-08	1.19333e-06	8.73952	WDR52	up
13815	0.79986	10.806	3.72521	0.00035918	0.00271009	-0.309893	HCLS1	up
31748	0.799441	9.78634	9.57474	5.70144e-15	3.59969e-12	23.6674	P4HA2	up
58889	0.798902	4.37159	2.75987	0.00714522	0.0304217	-3.0611	XLOC_007499	up
22235	0.798588	10.5932	4.77012	7.99942e-06	0.000121684	3.29036	LGALS9C	up
5543	0.798058	5.65814	8.24154	2.47318e-12	6.39726e-10	17.7739	HIST1H3B	up
14648	0.797299	4.95616	6.40598	9.14074e-09	4.85717e-07	9.80845	P60896	up
24043	0.796408	4.36669	4.90245	4.77425e-06	7.932e-05	3.78347	LOC100505904	up
29445	0.796137	8.5195	3.98554	0.000146262	0.00129028	0.533345	POMZP3	up
59992	0.794858	5.07511	5.63932	2.40763e-07	6.92983e-06	6.65083	LOC100653017	up
14538	0.794135	5.84852	3.44774	0.000898468	0.00577508	-1.16407	CT45A1	up
27351	0.793697	8.29751	4.23605	5.96391e-05	0.000619135	1.38026	LOC100507006	up
1041	0.792449	9.14817	10.1982	3.3866e-16	3.82405e-13	26.4047	LOC100527964	up
60194	0.79215	5.58473	5.56061	3.33993e-07	9.05822e-06	6.33574	XLOC_l2_014832	up
24135	0.790798	2.57054	4.03418	0.00012318	0.00112485	0.695144	XLOC_003595	up
43958	0.790582	2.39404	4.43548	2.85819e-05	0.000343621	2.07769	XLOC_003909	up
44957	0.790333	7.74544	7.89012	1.22055e-11	2.32685e-09	16.2242	CLEC18B	up
7653	0.789133	7.15191	5.2583	1.15388e-06	2.46641e-05	5.14409	BTK	up
12398	0.789054	7.44714	4.7964	7.22412e-06	0.000112039	3.38769	RUNX3	up
12697	0.788854	5.28474	4.2956	4.79702e-05	0.000520736	1.58645	NLRC4	up
2898	0.787535	2.91232	3.07442	0.00287258	0.0146828	-2.23468	POM121L2	up
13165	0.787325	9.12323	8.34231	1.5634e-12	4.33009e-10	18.2191	SART1	up
53451	0.786517	6.84917	7.10511	4.18347e-10	4.06018e-08	12.7954	NWD1	up
45032	0.786503	5.77805	4.89912	4.83714e-06	8.0187e-05	3.77096	USP2	up
15013	0.786197	4.72004	4.86396	5.55155e-06	9.00205e-05	3.63927	S100Z	up
8063	0.785838	11.6231	6.20047	2.22616e-08	1.00287e-06	8.94789	TRIM47	up
45009	0.785615	4.80973	4.96181	3.77929e-06	6.5537e-05	4.00701	XLOC_l2_010897	up
8159	0.781966	7.97688	5.71025	1.7899e-07	5.41267e-06	6.93641	BAG3	up
19459	0.780629	10.6192	9.77765	2.26963e-15	1.68691e-12	24.5607	BANP	up
32230	0.780139	6.98729	4.64016	1.31907e-05	0.000182798	2.81336	SYK	up
24109	0.778986	7.14591	4.066	0.000110019	0.00102524	0.801679	HLA-DRB4	up
54304	0.778719	7.66199	4.77102	7.97175e-06	0.000121358	3.29367	CMTM7	up
24938	0.778179	6.38746	5.79951	1.23014e-07	3.99501e-06	7.29786	XLOC_l2_011407	up
36673	0.777483	8.38256	6.33784	1.22902e-08	6.19967e-07	9.52214	IL17RB	up
8011	0.777159	4.38488	5.07515	2.41007e-06	4.51539e-05	4.43776	LOC100506859	up
7317	0.776981	4.98763	3.76286	0.000316118	0.00243878	-0.190375	CTSS	up
21503	0.774022	7.64523	4.77661	7.80085e-06	0.000119313	3.31436	TCIRG1	up
4313	0.773896	3.4073	3.25852	0.00163661	0.00938842	-1.71843	LOC286299	up
38686	0.773367	4.36649	2.99445	0.00364353	0.017763	-2.45157	XLOC_001719	up
2999	0.772412	2.8702	2.77922	0.00676848	0.0291303	-3.01237	XLOC_l2_012741	up
53463	0.772361	10.7105	6.48183	6.56695e-09	3.71834e-07	10.1284	MAP3K4	up
54663	0.771486	2.6794	3.53581	0.000674799	0.00457162	-0.898153	XLOC_005114	up
31672	0.769761	3.22655	4.26436	5.37848e-05	0.000571081	1.47808	LOC284865	up
14541	0.768693	5.48661	3.79793	0.00028048	0.00221386	-0.0783191	C22orf34	up
51840	0.768665	7.14218	6.04057	4.42195e-08	1.74844e-06	8.28498	XLOC_002543	up
28205	0.767095	11.679	9.82506	1.83067e-15	1.41436e-12	24.7691	RBM39	up
50856	0.766806	2.32703	3.4987	0.000761729	0.00503506	-1.0108	XLOC_011946	up
50949	0.764372	4.69795	2.88882	0.00495645	0.0227647	-2.73103	XLOC_013682	up
6701	0.764031	3.25283	3.58341	0.000576998	0.00401893	-0.752399	LAMP3	up
7669	0.763922	2.88016	2.6621	0.00935938	0.0376304	-3.30306	LOC727915	up
41537	0.763524	6.71143	6.88785	1.0997e-09	8.76996e-08	11.8587	XLOC_004144	up
10625	0.76338	6.8498	5.46742	4.90931e-07	1.23823e-05	5.96517	P39194	up
4704	0.763173	11.023	8.31061	1.8061e-12	4.84241e-10	18.079	DNAJA1P5	up
27713	0.762626	10.2739	9.97442	9.3074e-16	8.18376e-13	25.4249	DNAJB1	up
37482	0.762284	2.51282	3.76659	0.000312135	0.00241185	-0.1785	XLOC_010294	up
4612	0.761964	2.5919	3.23175	0.00177842	0.0100167	-1.79493	XLOC_011614	up
11890	0.761837	4.11769	3.77083	0.000307656	0.00238572	-0.164966	XLOC_l2_012931	up
44086	0.761675	4.15951	4.15345	8.04376e-05	0.000796602	1.09734	XLOC_l2_015239	up
45407	0.760198	12.9819	5.95623	6.33557e-08	2.31146e-06	7.93787	CRYAB	up
33516	0.759805	6.25364	3.71691	0.000369403	0.00277618	-0.336144	XLOC_003709	up
61987	0.757631	6.42204	7.02636	5.94292e-10	5.44384e-08	12.4551	LOC100127909	up
61536	0.75745	2.55477	3.54932	0.000645555	0.00440296	-0.856933	OR6B3	up
48543	0.757008	6.44004	9.4585	9.67108e-15	5.67857e-12	23.1549	XLOC_l2_008991	up
1689	0.756904	9.75522	12.3683	2.3004e-20	9.64804e-17	35.6778	LOC100505894	up
53094	0.756706	13.1533	7.12066	3.90287e-10	3.80673e-08	12.8627	XLOC_008047	up
47533	0.755893	7.91699	3.80487	0.000273891	0.00217002	-0.0560383	BASP1P1	up
9025	0.755767	7.76514	7.01488	6.25449e-10	5.65327e-08	12.4055	HGFAC	up
49532	0.755574	2.6748	3.3057	0.00141216	0.00834096	-1.58243	TEX22	up
10320	0.755442	6.32426	3.39573	0.00106174	0.00661525	-1.3188	SRRM5	up
50843	0.755274	2.23082	3.02901	0.00328943	0.0163586	-2.3584	XLOC_000829	up
47899	0.755116	5.58178	7.86264	1.38242e-11	2.59333e-09	16.1034	XLOC_000566	up
43625	0.755051	3.67525	2.59368	0.0112617	0.0435053	-3.46803	XLOC_008297	up
38028	0.754976	8.42679	7.12139	3.89026e-10	3.80673e-08	12.8658	SGK494	up
4019	0.754765	2.6096	2.60133	0.011033	0.0428278	-3.44978	XLOC_004371	up
53400	0.754475	10.1472	7.13136	3.72092e-10	3.65965e-08	12.909	ZGLP1	up
40097	0.754008	7.44497	3.36231	0.00118097	0.00720895	-1.41727	BTN3A2	up
38939	0.753934	6.89781	6.68984	2.63775e-09	1.78711e-07	11.0112	TEP1	up
18525	0.753822	9.36612	3.10603	0.00261195	0.0136168	-2.14769	SLCO4A1	up
58956	0.753172	9.86009	4.34314	4.02694e-05	0.000451154	1.75233	SLA	up
21106	0.753166	7.88493	6.82099	1.47863e-09	1.11882e-07	11.5718	TGFB2	up
59850	0.753089	4.27954	2.64508	0.00980308	0.0390322	-3.34443	LIN28A	up
23984	0.752997	7.05793	4.00076	0.000138625	0.0012345	0.583845	ELF4	up
297	0.752941	6.82973	4.30179	4.68921e-05	0.000511113	1.60799	FAM65C	up
51012	0.752628	2.64936	3.11181	0.00256679	0.0134326	-2.13172	XLOC_l2_001222	up
39569	0.75214	8.33728	5.00117	3.23442e-06	5.75501e-05	4.15602	XLOC_l2_014785	up
6091	0.751942	5.75989	5.07175	2.44297e-06	4.56547e-05	4.42477	LOC100132077	up
55913	0.7509	4.87959	4.46943	2.51728e-05	0.000310258	2.19836	CXorf21	up
44353	0.750793	6.91461	7.08349	4.60702e-10	4.40571e-08	12.7019	SLC2A12	up
23724	0.750581	6.08332	4.70544	1.02693e-05	0.000148994	3.05203	DENND2D	up
33510	0.750561	10.0682	4.32821	4.25496e-05	0.000472374	1.7001	AIF1	up
19634	0.749442	5.89354	4.85075	5.84573e-06	9.40137e-05	3.58993	ASCL2	up
52766	0.748544	9.16358	4.73597	9.12891e-06	0.000135599	3.16431	XLOC_l2_001085	up
38119	0.748086	9.46313	8.16858	3.44661e-12	8.26019e-10	17.4517	KLHL17	up
18420	0.748036	4.61555	2.90316	0.00475566	0.0220095	-2.69356	KLHL6	up
753	0.748027	11.8002	7.9738	8.35007e-12	1.70833e-09	16.5927	C16orf5	up
51080	0.747672	10.3189	10.089	5.54333e-16	5.4248e-13	25.9272	ADRA2C	up
22642	0.747455	10.3717	5.35552	7.76917e-07	1.79387e-05	5.52395	RNASET2	up
51510	0.747107	9.3024	4.76247	8.23996e-06	0.000124653	3.26208	LOC100133131	up
35220	0.747077	11.3814	6.47286	6.82938e-09	3.82634e-07	10.0905	UPF2	up
26057	0.746728	7.73212	5.02954	2.89e-06	5.26177e-05	4.26382	C7orf53	up
43810	0.746284	7.10994	3.78632	0.000291828	0.00228592	-0.115486	GEM	up
46224	0.744498	7.79011	7.3719	1.26671e-10	1.52413e-08	13.9539	FOXP1-IT1	up
24989	0.744384	7.33909	5.53203	3.75977e-07	9.98429e-06	6.22179	SNORD116-12	up
40464	0.743084	4.21887	5.22312	1.3304e-06	2.7652e-05	5.00748	XLOC_010719	up
14146	0.741681	5.8214	4.37257	3.61163e-05	0.000412816	1.85558	HPGDS	up
24490	0.740797	9.60514	5.43444	5.62296e-07	1.37836e-05	5.83467	ZNF483	up
22102	0.740304	6.35848	8.61949	4.42191e-13	1.49219e-10	19.4451	LOC150381	up
2054	0.739757	6.7178	5.90699	7.80924e-08	2.7408e-06	7.73609	XLOC_l2_001089	up
60169	0.739345	5.29513	5.63091	2.49354e-07	7.13168e-06	6.61707	CEACAM1	up
51838	0.739235	2.50996	3.53303	0.00068096	0.00460432	-0.906607	LOC284788	up
48033	0.73902	6.37736	4.68464	1.11238e-05	0.000158726	2.9758	SNORA11C	up
62546	0.738935	8.13148	4.59512	1.56614e-05	0.000209918	2.64982	KCNQ1	up
50261	0.738911	7.61256	4.75675	8.42442e-06	0.000126965	3.24095	C8orf68	up
36677	0.73862	7.60971	5.10415	2.14647e-06	4.11741e-05	4.54876	PYGL	up
55648	0.738131	6.51648	4.86164	5.60203e-06	9.07155e-05	3.63062	SMTN	up
59897	0.73765	8.88518	6.94767	8.43286e-10	7.15538e-08	12.1159	LRP2	up
23879	0.736325	9.30672	5.00619	3.17064e-06	5.66211e-05	4.17508	FAM106CP	up
27756	0.735301	8.03287	8.83061	1.68894e-13	6.52432e-11	20.3794	SSH1	up
26858	0.734053	5.94433	3.34531	0.00124637	0.00752446	-1.4671	XLOC_004263	up
28134	0.733473	12.3814	7.31594	1.62848e-10	1.86756e-08	13.7103	ANKRD11	up
36422	0.733462	2.72614	3.62186	0.000507954	0.00361127	-0.633603	LOC154761	up
61943	0.732607	9.6989	5.38061	7.01187e-07	1.64884e-05	5.62249	C9orf153	up
60959	0.731379	2.26951	4.1039	9.61013e-05	0.000917888	0.929302	OR5AP2	up
57219	0.730945	2.86698	3.95565	0.000162448	0.00140685	0.434561	GALR2	up
37456	0.730944	8.61156	6.6527	3.10602e-09	2.04229e-07	10.853	XLOC_011184	up
59693	0.730912	4.94107	2.74916	0.00736215	0.031205	-3.08798	XLOC_012863	up
58858	0.730866	3.76936	3.09948	0.00266409	0.0138309	-2.16578	XLOC_l2_013282	up
12356	0.730556	8.10801	4.04266	0.000119534	0.00109649	0.723469	SCARNA5	up
16520	0.730081	7.25737	3.4169	0.000992159	0.00625608	-1.25602	HK2	up
52849	0.730009	4.79328	3.95515	0.000162733	0.00140808	0.432909	HIST2H2BE	up
54055	0.729915	3.98543	4.00615	0.000136016	0.00121726	0.601745	COX8C	up
54317	0.728831	2.22675	3.57159	0.00059994	0.00415164	-0.788714	LOC100652782	up
55246	0.728325	4.56596	3.60987	0.000528602	0.00373097	-0.670758	C20orf195	up
50264	0.727899	9.05244	4.68248	1.12166e-05	0.000159778	2.96788	LY86	up
31236	0.727893	7.44563	6.59635	3.97826e-09	2.51986e-07	10.6134	IGF2BP3	up
25018	0.727444	8.24038	4.41071	3.13467e-05	0.000368929	1.99001	FLT1	up
12591	0.727124	3.79294	2.74793	0.00738723	0.0312896	-3.09103	NANOS2	up
36651	0.726656	7.59281	5.74677	1.53567e-07	4.78355e-06	7.08403	RHOJ	up
53941	0.726303	5.91919	5.03764	2.79848e-06	5.11291e-05	4.29464	LOC100507466	up
3609	0.724458	8.04959	3.58967	0.000565184	0.00394929	-0.733125	LAPTM5	up
19079	0.72445	6.33904	5.27341	1.08528e-06	2.34472e-05	5.20293	EPHA7	up
39278	0.723853	10.9696	7.00222	6.61702e-10	5.91372e-08	12.3509	CEBPB	up
59745	0.723691	11.7138	2.64344	0.00984698	0.0391724	-3.34842	ANGPTL4	up
22038	0.722736	7.54693	5.95989	6.23758e-08	2.28479e-06	7.95292	RRBP1	up
58528	0.722514	8.82379	5.0362	2.81455e-06	5.13555e-05	4.28915	KIAA1841	up
20736	0.722275	11.268	12.5776	9.34763e-21	4.57387e-17	36.5447	RNASEH2C	up
38916	0.722258	5.53539	3.08106	0.00281592	0.0144518	-2.21647	LOC100129480	up
43885	0.721922	3.65415	3.39703	0.00105732	0.00659263	-1.31494	STON1-GTF2A1L	up
36760	0.721534	5.58308	3.65631	0.000452832	0.00328827	-0.526417	ZDHHC11B	up
3701	0.72137	5.04614	3.00263	0.0035566	0.0174493	-2.42957	XLOC_004822	up
30846	0.720284	7.27777	7.38587	1.18964e-10	1.46087e-08	14.0148	FLJ41455	up
49377	0.718861	6.64816	7.32785	1.54375e-10	1.79494e-08	13.7621	LOC100129917	up
51956	0.717676	2.11287	3.93879	0.000172322	0.00147307	0.379051	LOC100505570	up
42082	0.71677	3.03745	4.59378	1.57413e-05	0.000210686	2.64498	XLOC_007805	up
52565	0.715756	4.66083	3.09759	0.00267929	0.0138889	-2.17098	GPR65	up
43370	0.715487	8.12967	5.39846	6.51753e-07	1.55124e-05	5.69275	SPATA13	up
17123	0.715484	7.64668	4.04389	0.000119013	0.00109274	0.727584	PRAM1	up
31893	0.715248	4.82461	3.88117	0.000210586	0.0017413	0.190584	XLOC_007291	up
44179	0.714011	13.1514	5.00825	3.14489e-06	5.63327e-05	4.18289	HSPH1	up
1731	0.713897	6.75787	3.99042	0.000143771	0.00127232	0.549517	XLOC_003560	up
1637	0.713697	3.10516	3.22513	0.00181524	0.010183	-1.81378	XLOC_003269	up
60184	0.713091	3.61168	3.47545	0.000821467	0.00535499	-1.08092	SNORD125	up
32378	0.712811	3.48721	4.11962	9.08384e-05	0.000878593	0.982476	LOC100506599	up
57518	0.712704	7.69767	4.49865	2.25569e-05	0.000283189	2.30266	MYO1F	up
54504	0.711394	6.90061	5.64928	2.30967e-07	6.7104e-06	6.69083	ALMS1P	up
41258	0.711278	5.75794	3.22365	0.00182358	0.0102171	-1.818	XLOC_002000	up
38871	0.711125	2.69531	4.58153	1.64914e-05	0.000218633	2.60065	XLOC_001599	up
12046	0.71061	10.5791	4.74341	8.87031e-06	0.000132664	3.19173	XLOC_l2_009883	up
2038	0.710114	8.37404	4.52452	2.0463e-05	0.000261486	2.39531	RBM6	up
59651	0.709432	7.13144	5.38635	6.84886e-07	1.61634e-05	5.64509	LOC643802	up
19637	0.709105	5.35877	3.8499	0.000234623	0.00190386	0.0891075	XLOC_004881	up
22109	0.709075	3.11643	3.45101	0.00088905	0.00572143	-1.15429	MRS2P2	up
59363	0.70898	6.35732	6.6547	3.07886e-09	2.0267e-07	10.8615	PPARG	up
41311	0.708833	10.1139	5.17569	1.61088e-06	3.25485e-05	4.82396	LRRC37A2	up
44725	0.708627	10.4592	4.9011	4.79969e-06	7.96561e-05	3.77839	INADL	up
50476	0.708404	6.62538	3.75774	0.000321675	0.00247158	-0.206689	BLNK	up
34099	0.707627	4.37676	4.97355	3.608e-06	6.31259e-05	4.0514	SLFNL1	up
1782	0.707355	2.90464	2.86624	0.00528843	0.0239567	-2.78971	LOC100287558	up
36239	0.707055	2.67697	3.13996	0.0023569	0.0125512	-2.05357	TRIM60	up
48503	0.706568	5.70748	3.09049	0.00273717	0.014127	-2.19053	GBP2	up
28201	0.70649	8.23257	5.77596	1.35837e-07	4.32536e-06	7.20227	HIST1H1D	up
43574	0.706362	4.79986	4.52104	2.07333e-05	0.000264307	2.38283	MGC34796	up
15744	0.706353	8.01476	4.84575	5.96095e-06	9.56309e-05	3.57128	ALKBH1	up
39192	0.70596	4.28961	3.56685	0.000609375	0.00420554	-0.803246	SIGLEC10	up
34015	0.705926	6.27106	9.8918	1.3529e-15	1.10331e-12	25.0623	XLOC_l2_006152	up
53467	0.705734	3.36848	2.78141	0.00672703	0.0289753	-3.00684	POTEB	up
7979	0.705664	11.4393	7.38929	1.17149e-10	1.44206e-08	14.0297	RHPN1	up
45431	0.705623	2.54124	3.61857	0.000513551	0.00364621	-0.643823	LCN10	up
2598	0.705341	2.79259	3.06759	0.00293194	0.014931	-2.25337	SNORD121A	up
25922	0.705264	11.4769	5.78916	1.28497e-07	4.14104e-06	7.25582	XLOC_002563	up
37007	0.704626	3.72634	3.69044	0.00040387	0.0029829	-0.419536	SNORA55	up
59054	0.704425	8.52115	6.18852	2.34378e-08	1.04336e-06	8.89814	TCAP	up
42212	0.704153	12.238	4.88511	5.11017e-06	8.40687e-05	3.71846	GOLGA6L9	up
32039	0.703765	8.70533	8.5701	5.53835e-13	1.80601e-10	19.2265	NBPF11	up
3718	0.703447	3.85279	2.60307	0.0109816	0.0426798	-3.44562	XLOC_005037	up
52315	0.70336	9.78023	6.21507	2.09034e-08	9.52199e-07	9.00872	DSE	up
37272	0.70295	4.12556	3.48897	0.000786205	0.0051666	-1.04018	SNORD1B	up
56722	0.701756	5.48299	6.32708	1.28775e-08	6.41328e-07	9.477	XLOC_014003	up
20921	0.701641	5.86425	6.46423	7.09136e-09	3.94984e-07	10.054	XLOC_013958	up
37605	0.701293	6.00332	6.41603	8.74946e-09	4.70029e-07	9.85077	SOS1-IT1	up
44621	0.701245	6.69554	4.74089	8.95733e-06	0.000133761	3.18242	LOC100130232	up
54174	0.701243	2.94584	3.21638	0.00186496	0.0103984	-1.83864	XLOC_002721	up
2035	0.700825	8.77532	6.56056	4.6539e-09	2.86439e-07	10.4616	SEMA4F	up
35654	0.699306	6.36543	2.66634	0.0092516	0.0372839	-3.29271	IL1B	up
56484	0.699247	8.09178	5.7884	1.28905e-07	4.14689e-06	7.25276	OPHN1	up
33669	0.699236	4.49884	3.08585	0.00277569	0.0142931	-2.20332	XLOC_l2_001986	up
6209	0.698501	6.8038	5.31202	9.27677e-07	2.0664e-05	5.35359	CTSC	up
1276	0.698416	3.38501	3.17594	0.00211185	0.0114923	-1.95287	XLOC_004651	up
53575	0.698219	2.64423	3.66663	0.000437468	0.0031913	-0.494187	XLOC_012609	up
20532	0.697947	7.5306	4.03771	0.00012165	0.00111278	0.706923	G0S2	up
14543	0.697783	4.87578	4.37556	3.57184e-05	0.000409465	1.86609	CD84	up
47433	0.697128	6.73293	6.3748	1.04682e-08	5.41552e-07	9.6773	ASXL1	up
36560	0.696676	6.27522	2.6971	0.00850375	0.0349143	-3.21729	FAM26F	up
61699	0.696535	2.76666	3.40271	0.0010383	0.0064966	-1.29812	XLOC_006226	up
48705	0.695909	6.20693	4.8488	5.89043e-06	9.46029e-05	3.58265	HLA-DPB2	up
29315	0.695423	2.60999	3.33667	0.00128087	0.00769793	-1.49233	LOC100506542	up
38114	0.693713	3.6222	4.31305	4.4991e-05	0.000494245	1.64721	LOC100507196	up
56854	0.693705	6.95746	6.14591	2.81541e-08	1.21162e-06	8.721	NYNRIN	up
45603	0.693664	2.19603	3.09145	0.00272927	0.014097	-2.18789	XLOC_006197	up
46990	0.693557	7.49645	3.04622	0.00312522	0.015719	-2.31167	SERPINA1	up
31429	0.693439	4.39546	3.37513	0.00113381	0.0069752	-1.37958	XLOC_002448	up
45352	0.692681	2.96809	3.50107	0.000755877	0.00500652	-1.00364	OR13C4	up
47344	0.692439	4.07361	3.81955	0.000260448	0.00207894	-0.00885207	EDA2R	up
49641	0.692309	2.56753	4.05743	0.000113423	0.00105091	0.772943	XLOC_005997	up
4452	0.69205	10.8992	8.35244	1.49292e-12	4.16376e-10	18.2639	LOC157562	up
41936	0.69161	4.72233	3.15237	0.00226953	0.0121799	-2.01894	LRRC25	up
59726	0.691422	10.8441	4.75348	8.53167e-06	0.000128285	3.22888	HERC2	up
17807	0.691311	6.48103	2.86972	0.00523594	0.0237661	-2.78068	IL4I1	up
52374	0.690574	4.87206	3.0918	0.00272645	0.0140892	-2.18694	CARD17	up
26413	0.690573	3.66028	3.76587	0.000312899	0.00241724	-0.180791	XLOC_011585	up
55342	0.689933	5.83852	5.09803	2.19962e-06	4.20099e-05	4.52531	GABPB1	up
53305	0.689712	5.85666	3.72336	0.000361443	0.00272402	-0.315768	CD37	up
4237	0.689197	2.53316	3.04649	0.00312269	0.0157089	-2.31093	XLOC_007058	up
22734	0.689185	7.79623	2.90014	0.00479734	0.022159	-2.70147	ADAMTS9	up
10071	0.687982	9.63922	5.18227	1.56874e-06	3.18286e-05	4.84938	RNF19B	up
1036	0.68777	6.23602	3.42085	0.000979665	0.00619259	-1.24428	OR7E19P	up
30169	0.687698	9.62027	8.32033	1.72792e-12	4.67549e-10	18.122	METRNL	up
854	0.687278	6.48072	4.2898	4.9003e-05	0.000530932	1.56627	CCDC11	up
50329	0.686657	9.2329	6.87305	1.17425e-09	9.20541e-08	11.7951	CCDC149	up
15063	0.686182	5.58214	6.48352	6.51876e-09	3.70534e-07	10.1355	TCL1B	up
32502	0.685527	2.94842	2.64296	0.00985968	0.0392097	-3.34957	IRX1	up
51990	0.685458	8.67608	5.88178	8.69008e-08	2.9908e-06	7.63299	FLJ41649	up
56120	0.684611	9.13141	9.24979	2.50023e-14	1.29917e-11	22.2333	LOC100507507	up
5324	0.684337	9.37594	6.07932	3.74641e-08	1.51605e-06	8.44506	TAF3	up
59699	0.684217	8.12281	6.5818	4.24034e-09	2.67146e-07	10.5517	BTN2A1	up
47598	0.683894	5.53741	2.96398	0.00398465	0.0190697	-2.53299	FPR3	up
51151	0.683373	3.07436	3.59511	0.0005551	0.00389179	-0.716349	LINC00410	up
10484	0.683359	8.92667	5.32908	8.654e-07	1.95241e-05	5.42033	XLOC_l2_010330	up
54622	0.683265	2.26371	3.4156	0.000996309	0.00627484	-1.25989	XLOC_012694	up
55707	0.682492	6.85523	7.07869	4.70674e-10	4.46472e-08	12.6811	LOC100128563	up
62491	0.682427	5.87298	6.782	1.75679e-09	1.28759e-07	11.4049	DUSP18	up
47348	0.682334	4.3759	3.04553	0.00313164	0.0157473	-2.31355	XLOC_011816	up
40789	0.682111	11.7117	6.45376	7.42271e-09	4.0666e-07	10.0098	AK4	up
7637	0.681706	5.34955	5.94613	6.61356e-08	2.39095e-06	7.89644	XLOC_l2_009139	up
41913	0.681445	7.45116	7.54628	5.77848e-11	8.19553e-09	14.7153	CCDC151	up
52120	0.68143	10.819	5.12363	1.98542e-06	3.85764e-05	4.62351	HERC2P2	up
22860	0.681286	6.01487	4.42039	3.02372e-05	0.000358819	2.02422	FLJ44838	up
41000	0.681264	8.93371	8.37475	1.3487e-12	3.88195e-10	18.3625	SFTPC	up
34836	0.68123	2.4032	3.31208	0.0013841	0.0082066	-1.5639	C7orf69	up
5506	0.680963	5.9108	4.69358	1.07486e-05	0.000154498	3.00852	LOC678655	up
40483	0.680176	10.5587	6.18869	2.34211e-08	1.04336e-06	8.89883	PPIAL4G	up
21493	0.679406	9.39641	4.42452	2.97746e-05	0.00035462	2.03886	XLOC_001877	up
10626	0.679207	10.2209	4.74733	8.73715e-06	0.000131006	3.20617	ZNF705G	up
56927	0.679179	8.75894	4.24288	5.81716e-05	0.000607229	1.40385	XLOC_004292	up
50679	0.679165	2.62974	2.77029	0.00694002	0.0297057	-3.03489	XLOC_003678	up
56731	0.679012	7.64578	6.8165	1.50829e-09	1.13396e-07	11.5526	LOC100505987	up
61457	0.678705	2.81597	3.1487	0.00229503	0.0122909	-2.02919	LOC100506733	up
48151	0.67838	5.54257	5.532	3.76034e-07	9.98429e-06	6.22165	FBXL19-AS1	up
57972	0.677511	9.68555	4.89183	4.97735e-06	8.21865e-05	3.74364	HIGD1B	up
21349	0.677228	9.78823	5.00573	3.17637e-06	5.6689e-05	4.17335	NBPF15	up
4442	0.676959	12.3648	5.26487	1.12356e-06	2.41214e-05	5.16965	CDV3	up
58091	0.676873	5.32917	3.19027	0.00202106	0.0111084	-1.91251	IL18	up
56347	0.676831	3.75232	3.18365	0.00206256	0.0112816	-1.93118	HOXB2	up
1924	0.676666	2.60026	3.02219	0.00335668	0.0166352	-2.37685	XLOC_012528	up
12335	0.676439	5.86061	3.89506	0.000200676	0.00167231	0.235864	GIMAP2	up
55214	0.676383	6.29598	2.97507	0.00385718	0.0185732	-2.50343	SNORD66	up
48131	0.675778	5.9055	3.76934	0.000309229	0.00239507	-0.16974	RGS18	up
59028	0.675687	2.2894	3.2541	0.00165925	0.00948787	-1.73108	XLOC_002938	up
58583	0.675615	2.52067	3.25326	0.00166362	0.00950404	-1.7335	XLOC_008881	up
36507	0.675376	5.47349	5.92255	7.31029e-08	2.59829e-06	7.79979	LOC399900	up
1400	0.675244	10.0742	5.70524	1.82787e-07	5.49548e-06	6.91619	GPR135	up
55511	0.675094	5.09525	4.13255	8.67203e-05	0.000847106	1.02629	LOC100506516	up
38599	0.674955	5.93637	7.93227	1.00817e-11	1.98647e-09	16.4098	GNRH1	up
27103	0.674774	10.853	4.11764	9.14854e-05	0.000884136	0.975774	SNORD115-1	up
7017	0.674431	8.26541	6.83373	1.39758e-09	1.06851e-07	11.6264	TMEM159	up
43434	0.674234	5.54749	4.00827	0.000135	0.00121057	0.608806	PLEK	up
8713	0.674116	5.05008	3.6668	0.000437214	0.00318985	-0.493644	XLOC_l2_005076	up
60574	0.673855	10.3412	4.12526	8.90182e-05	0.000865378	1.00159	SNORD115-2	up
36136	0.673586	2.17156	4.34737	3.96452e-05	0.000445095	1.76714	SLC17A1	up
47696	0.673509	8.39858	5.96792	6.02802e-08	2.2205e-06	7.9859	LAMA4	up
48921	0.673235	7.76758	4.56207	1.77545e-05	0.000232077	2.5304	LOC100130876	up
27606	0.672741	3.7311	3.83426	0.000247611	0.00199137	0.0385539	XLOC_l2_015200	up
3046	0.672273	12.3188	4.11981	9.07759e-05	0.000878248	0.983126	MT1G	up
30497	0.672249	9.62138	8.05087	5.88487e-12	1.2645e-09	16.9323	LOC286437	up
50499	0.671374	8.67042	4.12336	8.96273e-05	0.000870003	0.99515	SNORD115-27	up
48819	0.671316	4.13788	4.26682	5.33033e-05	0.000567611	1.4866	XLOC_l2_012932	up
44329	0.670911	12.5901	7.07208	4.84764e-10	4.57619e-08	12.6525	KIF1C	up
29115	0.670819	7.33707	6.1695	2.5438e-08	1.118e-06	8.81901	MOB1A	up
15667	0.670652	8.03954	6.55468	4.7754e-09	2.9117e-07	10.4366	PNISR	up
12483	0.670198	4.69876	3.23906	0.00173859	0.00984027	-1.77408	C18orf34	up
11075	0.670121	4.27447	3.79108	0.000287125	0.0022551	-0.100264	LOC100128278	up
34388	0.670039	5.34913	5.89804	8.11156e-08	2.82327e-06	7.69945	RUNX2	up
50176	0.669623	7.46117	8.5168	7.06129e-13	2.22849e-10	18.9907	KLRG1	up
60287	0.669257	8.36126	6.52122	5.52856e-09	3.26533e-07	10.2949	HIST1H2BH	up
2714	0.668754	8.12369	6.95308	8.2328e-10	7.01604e-08	12.1392	PLXDC2	up
54260	0.668661	11.2249	8.07778	5.20756e-12	1.14952e-09	17.051	C6orf174	up
40202	0.667758	8.02041	2.8593	0.00539461	0.0243265	-2.80769	HLA-DQB1	up
20158	0.66774	8.28344	4.63616	1.33935e-05	0.000184998	2.79882	NPHP3	up
61416	0.667305	14.0466	4.7935	7.30583e-06	0.000113186	3.37695	BNIP3L	up
34673	0.66664	6.57576	3.75702	0.000322463	0.00247666	-0.20898	CENPT	up
50860	0.665597	5.09342	3.86792	0.00022047	0.00181261	0.147511	SOX30	up
8369	0.665562	10.4098	7.16712	3.17145e-10	3.18322e-08	13.0639	STYXL1	up
29043	0.665452	7.74706	8.45316	9.4365e-13	2.8709e-10	18.7092	ANAPC16	up
27827	0.665029	8.38707	6.87786	1.14946e-09	9.04732e-08	11.8158	HIST1H2BO	up
55127	0.664724	7.41312	4.41567	3.0773e-05	0.000363781	2.00754	HAB1	up
37162	0.664109	2.42215	3.52285	0.000704016	0.00472539	-0.937572	XLOC_003026	up
35137	0.663853	2.51299	2.86575	0.00529584	0.0239769	-2.79098	XLOC_001539	up
2006	0.663777	9.56434	2.8103	0.00620102	0.027168	-2.93348	HILPDA	up
31740	0.663602	4.19407	4.62781	1.38276e-05	0.000189479	2.76843	OR9H1P	up
25402	0.663466	7.60588	3.94351	0.000169503	0.00145423	0.394565	ANKRD30A	up
49244	0.662971	9.79112	5.98832	5.5265e-08	2.07348e-06	8.06973	LOC100233209	up
48377	0.662167	3.23475	3.36297	0.00117851	0.00719767	-1.41534	XLOC_010784	up
611	0.662091	5.66285	3.64509	0.000470132	0.00339046	-0.561412	PIK3CG	up
41303	0.662064	7.48988	9.12189	4.47715e-14	2.19071e-11	21.668	XLOC_001775	up
19299	0.661935	10.4569	5.45556	5.1551e-07	1.2886e-05	5.91819	PALLD	up
46827	0.661822	6.55103	5.14005	1.85889e-06	3.64924e-05	4.68664	SNORA77	up
3209	0.661783	6.42582	3.474	0.000825338	0.00537504	-1.08529	SNORA14B	up
52740	0.661758	3.0573	3.11348	0.00255384	0.0133845	-2.12709	C1orf195	up
23472	0.661716	8.21231	5.79708	1.24277e-07	4.02713e-06	7.28801	SLC19A3	up
39302	0.661439	9.9603	3.39763	0.00105531	0.0065821	-1.31317	RMRP	up
49467	0.66092	2.62997	3.14502	0.00232088	0.012392	-2.03945	XLOC_002961	up
46216	0.660363	3.065	2.66773	0.00921667	0.0371737	-3.28933	XLOC_004633	up
35996	0.6601	3.86001	3.99728	0.00014034	0.00124589	0.572268	XLOC_007419	up
2749	0.659455	7.70612	5.54841	3.51319e-07	9.43229e-06	6.28706	XLOC_012593	up
40332	0.659414	15.1108	4.37009	3.64496e-05	0.000415817	1.84686	PGM5P2	up
52119	0.658921	10.4664	12.2006	4.75223e-20	1.8516e-16	34.9789	G3BP1	up
44886	0.65802	4.49652	4.11653	9.18486e-05	0.000886435	0.972033	C7orf61	up
10153	0.657771	9.00105	5.10176	2.16705e-06	4.14876e-05	4.53961	XLOC_003406	up
8307	0.657753	9.84572	7.89733	1.18128e-11	2.26671e-09	16.256	ZNF692	up
12701	0.657623	10.7311	4.85837	5.67417e-06	9.17571e-05	3.6184	ROM1	up
19202	0.657621	6.68729	5.48861	4.49865e-07	1.15289e-05	6.04919	XLOC_011329	up
32233	0.657599	11.1072	4.9274	4.32826e-06	7.31977e-05	3.87726	NACC2	up
30096	0.656795	7.87901	3.88706	0.000206329	0.00171217	0.209763	OXTR	up
51178	0.656741	10.7447	6.13759	2.91786e-08	1.24602e-06	8.68647	ANKRD20A5P	up
61133	0.656137	2.74509	3.22975	0.00178945	0.0100691	-1.80062	TREML2P1	up
35404	0.655979	6.29103	7.26318	2.06315e-10	2.24337e-08	13.4808	XLOC_012079	up
37693	0.655859	12.9956	6.49557	6.1846e-09	3.56021e-07	10.1864	GCLM	up
18749	0.655761	9.1052	3.9773	0.000150565	0.00132149	0.506046	SNORD115-28	up
18908	0.655582	2.55009	2.77354	0.0068771	0.0294953	-3.0267	TGM4	up
33671	0.655303	2.75937	3.58344	0.000576925	0.0040189	-0.752282	XLOC_010039	up
29966	0.655097	2.66167	2.8794	0.00509259	0.0232684	-2.75556	HOXC8	up
4973	0.655069	3.42707	3.44622	0.000902874	0.00579959	-1.1686	XLOC_014070	up
22495	0.654803	4.88575	3.43756	0.000928421	0.00593254	-1.19448	LOC100132439	up
40327	0.654705	6.52098	8.83113	1.68492e-13	6.52432e-11	20.3817	FLJ30403	up
1909	0.654585	13.8563	6.88217	1.12772e-09	8.91199e-08	11.8343	TNFAIP8L1	up
53259	0.654474	6.08377	6.00749	5.09287e-08	1.94813e-06	8.14861	XLOC_008981	up
42172	0.654232	4.56593	4.33832	4.09919e-05	0.000457328	1.73546	ITPRIPL1	up
34378	0.654226	9.64461	5.08729	2.29607e-06	4.34337e-05	4.48419	CEP350	up
37004	0.654208	6.98484	5.19123	1.51311e-06	3.09674e-05	4.88401	PPP1R3B	up
7312	0.653939	6.60191	5.16489	1.68239e-06	3.36266e-05	4.7823	RAD54L	up
2670	0.653721	7.28981	4.7652	8.15356e-06	0.000123613	3.27214	SNORD116-11	up
42863	0.653705	8.72077	7.39941	1.11939e-10	1.40144e-08	14.0739	LOC100507149	up
44415	0.653641	4.22396	4.37289	3.60747e-05	0.000412582	1.85667	LOC100506136	up
47997	0.652987	8.71745	5.18265	1.56638e-06	3.18026e-05	4.85083	PPP1R18	up
3603	0.652875	7.56323	2.8037	0.00631771	0.0275723	-2.95029	RNU11	up
46302	0.652768	8.34116	7.24216	2.2669e-10	2.40697e-08	13.3895	UGGT1	up
47039	0.652334	2.64228	3.36683	0.00116414	0.00712848	-1.404	BIK	up
48269	0.651925	2.72694	3.54405	0.000656808	0.00446881	-0.873013	XLOC_l2_015710	up
57443	0.651905	8.24762	5.9603	6.22691e-08	2.28231e-06	7.95457	BACE2	up
51287	0.651653	4.14778	4.23863	5.90803e-05	0.000614421	1.38917	UNC13D	up
28645	0.651465	3.66925	3.42355	0.000971197	0.00615231	-1.23623	XLOC_008991	up
31587	0.65142	8.02225	4.29421	4.82155e-05	0.000523206	1.58162	XLOC_l2_009639	up
15570	0.651399	11.3797	4.53426	1.97244e-05	0.000253711	2.43029	ITPKB	up
33188	0.651374	2.44493	3.4141	0.00100112	0.00629972	-1.26435	XLOC_003694	up
47103	0.651006	6.81336	4.04327	0.000119273	0.00109445	0.725524	ALOX15B	up
51663	0.650545	6.67823	6.18446	2.38514e-08	1.05937e-06	8.88124	HIST1H2BM	up
53131	0.649628	6.19133	6.45605	7.34908e-09	4.03703e-07	10.0195	XLOC_000932	up
34323	0.649611	9.28081	8.62882	4.23782e-13	1.4467e-10	19.4864	C5orf24	up
24708	0.649167	13.2178	5.64945	2.30805e-07	6.709e-06	6.69151	LOC100652963	up
16173	0.648887	8.54321	6.05901	4.08659e-08	1.63122e-06	8.36113	TSIX	up
53762	0.648633	2.72532	3.3874	0.00109034	0.00675905	-1.34341	XLOC_012946	up
6809	0.648573	6.29892	5.00195	3.22433e-06	5.74054e-05	4.15901	LOC100287576	up
16744	0.64854	9.68574	6.96863	7.68291e-10	6.66348e-08	12.2062	SERTAD1	up
35103	0.648469	2.12388	4.01781	0.000130527	0.00117783	0.640551	XLOC_004264	up
53991	0.648436	2.84115	3.23655	0.0017522	0.00990124	-1.78126	LOC100505549	up
13894	0.648127	9.60553	3.40321	0.00103664	0.00648783	-1.29664	SLC2A5	up
10123	0.64812	9.80953	5.44725	5.33437e-07	1.32383e-05	5.88532	XLOC_008079	up
21582	0.648114	6.77644	7.28211	1.89534e-10	2.08797e-08	13.5631	XLOC_013643	up
52468	0.647503	5.11824	3.3571	0.00120066	0.00730562	-1.43256	CPVL	up
41655	0.647128	10.1702	6.26568	1.67998e-08	7.9873e-07	9.21995	DNAJA1	up
30689	0.646895	3.71177	2.97558	0.0038515	0.0185535	-2.50209	XLOC_007278	up
53199	0.646041	8.30929	7.47283	8.04511e-11	1.05679e-08	14.3943	SH3GL1P1	up
47105	0.645889	9.01626	3.85881	0.000227521	0.00185856	0.117958	SNORD115-7	up
35363	0.645876	9.89935	4.86565	5.51495e-06	8.96281e-05	3.6456	LOC284581	up
62756	0.645358	3.26803	3.36634	0.00116593	0.00713719	-1.40542	LOC100132612	up
60661	0.64505	10.7993	6.46322	7.12266e-09	3.96043e-07	10.0498	HEBP2	up
30999	0.645026	2.53066	2.981	0.00379059	0.0183293	-2.48758	XLOC_003319	up
20877	0.645022	10.6646	6.26172	1.70901e-08	8.08605e-07	9.20339	MCART1	up
15929	0.644852	8.54424	7.79713	1.86002e-11	3.26014e-09	15.8153	DNAJB4	up
774	0.644798	10.9389	3.87025	0.000218699	0.0018005	0.155085	SNORD115-5	up
53110	0.644711	10.9434	5.48151	4.63237e-07	1.18106e-05	6.02102	ANKRD20A2	up
29089	0.644638	5.11073	2.9662	0.0039589	0.0189627	-2.5271	IL37	up
51557	0.644638	8.46981	5.23665	1.25961e-06	2.64617e-05	5.05995	STX2	up
11641	0.644587	7.18377	2.68499	0.00879129	0.0358297	-3.24707	XLOC_002142	up
50505	0.644569	6.55465	5.35238	7.86952e-07	1.81064e-05	5.51162	LOC100507025	up
32068	0.644227	11.1011	3.47087	0.000833758	0.00541938	-1.09471	SNORD89	up
53603	0.643544	7.8086	4.18472	7.18517e-05	0.000724029	1.20403	SNORA37	up
45346	0.643501	2.92668	3.03649	0.00321705	0.0160871	-2.3381	CYP19A1	up
23858	0.642745	2.87096	3.61673	0.000516698	0.00366413	-0.649521	XLOC_000768	up
48712	0.642744	12.2409	6.91465	9.76435e-10	7.9409e-08	11.9739	SNAR-A3	up
45527	0.642019	8.16397	3.72203	0.000363062	0.00273482	-0.31995	LOC100507645	up
60501	0.641319	2.21193	3.49902	0.000760932	0.00503206	-1.00983	XLOC_005937	up
36096	0.641141	7.79852	6.32758	1.28497e-08	6.40491e-07	9.47908	SLC25A41	up
56201	0.641079	5.00061	4.37138	3.62767e-05	0.000414247	1.85137	FLJ41484	up
57816	0.641031	6.62966	3.85118	0.000233592	0.00189707	0.0932422	FAM167B	up
9148	0.639905	13.1434	7.18535	2.92317e-10	2.96955e-08	13.1429	HSP90AA2	up
4259	0.639852	10.8189	5.15531	1.74843e-06	3.47303e-05	4.74538	LOC100134868	up
45915	0.639774	3.87377	4.52984	2.00563e-05	0.000257016	2.41441	XLOC_l2_000101	up
31215	0.639676	4.28485	3.78773	0.000290428	0.00227708	-0.110982	TRIM34	up
54830	0.639509	4.99766	4.81185	6.8029e-06	0.000106747	3.44507	QRICH2	up
59033	0.638903	8.02117	5.1697	1.65019e-06	3.31489e-05	4.80083	ISLR2	up
33006	0.638659	4.55972	3.24063	0.00173018	0.00980133	-1.76962	UBQLNL	up
5510	0.638461	10.4558	4.19812	6.84498e-05	0.000695598	1.2499	SNORD116-19	up
41567	0.638397	2.59531	3.23479	0.00176174	0.00994465	-1.78626	XLOC_003131	up
47699	0.638389	10.0271	3.70899	0.000379411	0.0028365	-0.361139	SNORD115-3	up
41814	0.638375	5.87487	3.82857	0.000252502	0.00202516	0.0202041	CARD16	up
55780	0.637906	10.3184	5.22568	1.31673e-06	2.74068e-05	5.01738	PLK5	up
27993	0.637893	5.7013	4.67841	1.13931e-05	0.000161821	2.953	IGF2BP2	up
55428	0.637169	9.52991	6.0284	4.65788e-08	1.8158e-06	8.2348	RNF216	up
39141	0.636933	2.24765	4.02187	0.000128667	0.00116445	0.654069	XLOC_009437	up
51599	0.636806	7.03534	5.33857	8.32572e-07	1.89261e-05	5.45748	RNF122	up
24249	0.636754	8.71403	4.85033	5.85517e-06	9.41138e-05	3.58839	ANKRD20A8P	up
30276	0.636731	11.1921	4.53687	1.95302e-05	0.000251726	2.4397	XLOC_l2_009136	up
24608	0.636097	7.07187	3.01294	0.00344987	0.0170209	-2.40181	XLOC_l2_008031	up
40096	0.636055	13.3226	2.88762	0.00497354	0.0228185	-2.73415	RN18S1	up
33360	0.636026	9.96467	4.36849	3.66663e-05	0.000417959	1.84124	ZDHHC3	up
49173	0.635998	11.9178	6.0939	3.51949e-08	1.44568e-06	8.5054	Q8NDX4	up
38190	0.635924	7.03411	5.47088	4.83991e-07	1.22388e-05	5.97887	LOC100131096	up
22940	0.635802	2.95993	2.80096	0.00636678	0.027741	-2.95726	XLOC_005136	up
52727	0.635738	7.0951	5.85886	9.57515e-08	3.24797e-06	7.53945	C12orf75	up
30407	0.63564	7.55571	6.71017	2.41179e-09	1.66996e-07	11.098	C1orf226	up
62640	0.634597	11.3289	8.23019	2.60428e-12	6.61971e-10	17.7237	OBSL1	up
25300	0.633984	14.3738	6.91551	9.72716e-10	7.92163e-08	11.9776	KLF17	up
46580	0.633911	2.31047	3.77484	0.000303485	0.00235787	-0.15218	XLOC_l2_012661	up
20638	0.633304	9.45173	3.93615	0.000173915	0.00148513	0.370397	ATXN7L2	up
5809	0.632907	7.89077	8.69173	3.18125e-13	1.14597e-10	19.7648	TCF20	up
23110	0.632685	5.372	4.52267	2.06059e-05	0.000262911	2.38869	LOC400684	up
42339	0.632643	2.60011	3.16297	0.00219731	0.0118639	-1.98927	XLOC_012525	up
51020	0.63182	2.26073	2.65547	0.00953004	0.0381624	-3.31921	LOC100507245	up
47824	0.631718	2.98816	2.89167	0.00491594	0.0226195	-2.7236	ADAM5P	up
40165	0.631452	7.25206	3.8172	0.000262558	0.00209351	-0.0164196	SNORA73A	up
40924	0.631212	9.24099	3.93382	0.000175341	0.00149554	0.362719	PAR4	up
49565	0.631003	8.7281	5.55469	3.42295e-07	9.22615e-06	6.31211	NPFF	up
23720	0.630656	10.3318	7.7132	2.71928e-11	4.47249e-09	15.4468	PLXNA3	up
27262	0.630494	9.32692	3.14671	0.00230895	0.0123473	-2.03473	HYDIN	up
36296	0.630243	1.96118	3.89742	0.000199037	0.00166125	0.243567	XLOC_002003	up
24741	0.630124	2.46635	3.00025	0.00358173	0.0175374	-2.43599	DNMT3L	up
61547	0.629808	2.42579	3.47129	0.00083261	0.00541434	-1.09343	XLOC_000446	up
49260	0.629695	7.80546	7.05885	5.14211e-10	4.78494e-08	12.5954	KDM2A	up
45066	0.62899	10.2077	4.9547	3.88675e-06	6.68869e-05	3.98019	ABCD3	up
14160	0.628859	7.32118	8.2115	2.83538e-12	7.05445e-10	17.6412	PTTG2	up
57084	0.628704	3.97172	4.22202	6.27627e-05	0.000646533	1.33195	XLOC_l2_005175	up
44276	0.628691	6.97588	4.15096	8.11623e-05	0.000801605	1.08886	NBPF3	up
36633	0.628679	11.1685	6.16985	2.54e-08	1.11716e-06	8.82046	RALGDS	up
34197	0.628074	9.0066	2.95917	0.00404112	0.0192737	-2.54579	HLA-DMB	up
47783	0.627859	5.60969	9.29384	2.04582e-14	1.0822e-11	22.428	TRAPPC8	up
30962	0.627853	2.57213	3.68476	0.000411658	0.00303038	-0.437383	LOC100507164	up
58976	0.627829	8.33303	3.14116	0.00234826	0.0125121	-2.05021	LOC644450	up
21747	0.62773	5.61127	3.58105	0.000581494	0.00404497	-0.75963	COPS7B	up
32579	0.627532	7.27003	4.39849	3.28049e-05	0.000382715	1.94684	RAB7B	up
45860	0.627109	9.62353	5.3107	9.32693e-07	2.076e-05	5.34841	FTSJ3	up
56630	0.626896	1.93559	3.80305	0.000275601	0.00218298	-0.0618714	XLOC_003069	up
44465	0.626182	8.1305	4.70202	1.04053e-05	0.000150522	3.03947	HIST1H2BK	up
44039	0.626158	8.0921	5.0998	2.18414e-06	4.17468e-05	4.53208	FLJ11710	up
373	0.62607	7.21052	4.2378	5.92585e-05	0.000615946	1.38632	NUAK2	up
41201	0.626	4.38446	4.41238	3.11527e-05	0.000367381	1.9959	FGF17	up
58905	0.625937	4.57578	3.23252	0.0017742	0.0099986	-1.79274	FLJ34690	up
43756	0.625504	2.41829	3.18168	0.00207502	0.0113413	-1.93671	XLOC_001205	up
53698	0.62495	10.0501	7.18045	2.98794e-10	3.0301e-08	13.1217	SH2B2	up
21853	0.624921	11.2274	7.6619	3.42893e-11	5.34049e-09	15.2218	MACF1	up
42028	0.624418	7.41713	3.45144	0.00088781	0.00571408	-1.153	TMEM119	up
16525	0.624126	6.471	5.99095	5.46503e-08	2.05699e-06	8.08053	LOC387646	up
178	0.623611	3.8332	3.16323	0.00219553	0.0118564	-1.98853	XLOC_l2_004944	up
454	0.623489	6.43365	3.51822	0.000714753	0.00479089	-0.951645	SLC22A7	up
60330	0.623328	2.51119	3.15768	0.00223306	0.0120182	-2.00408	XLOC_002400	up
35972	0.622567	7.25133	4.31133	4.52767e-05	0.000496825	1.64122	PHF8	up
60743	0.622453	8.56847	6.74923	2.03027e-09	1.45202e-07	11.2647	LEPREL1	up
44926	0.622364	3.88713	3.50523	0.000745709	0.00495483	-0.991053	XLOC_002897	up
58672	0.622151	2.34037	3.57604	0.000591191	0.00410222	-0.775034	XLOC_007812	up
66	0.621887	8.2212	5.12728	1.95657e-06	3.8142e-05	4.63755	ACIN1	up
47747	0.621516	5.75592	2.88914	0.00495192	0.0227478	-2.7302	XLOC_l2_000217	up
57022	0.62129	7.09935	4.35819	3.80921e-05	0.000430623	1.80505	PRKX	up
59550	0.621224	4.86502	3.86025	0.000226388	0.00185188	0.122644	GATA2	up
34214	0.621016	8.68444	6.14563	2.81872e-08	1.21162e-06	8.71987	CCDC7	up
37321	0.620128	6.98312	3.72346	0.000361312	0.00272373	-0.315429	IFI16	up
47397	0.620006	3.09984	3.09799	0.00267609	0.0138788	-2.16989	XLOC_008124	up
56158	0.619571	11.4213	4.721	9.67162e-06	0.00014176	3.10922	ANKRD36B	up
45475	0.619488	8.97617	4.14334	8.34209e-05	0.000819787	1.06293	SNORD115-23	up
28818	0.619226	3.06057	3.47446	0.000824124	0.00536833	-1.08392	C11orf86	up
53293	0.619063	2.40562	2.93536	0.00433187	0.0203891	-2.6089	LOC100505734	up
2969	0.619023	11.037	5.43521	5.60515e-07	1.37534e-05	5.83772	LOC729668	up
44810	0.618934	2.58937	2.98594	0.00373599	0.0181354	-2.47438	TNFSF14	up
47793	0.618924	12.138	7.24604	2.22784e-10	2.38274e-08	13.4063	XLOC_l2_006815	up
45077	0.618814	6.70397	6.36741	1.08096e-08	5.55784e-07	9.64627	TMEM40	up
23571	0.61881	8.0324	6.08881	3.59715e-08	1.4688e-06	8.48432	SIRT7	up
44470	0.61867	6.52028	7.55968	5.43969e-11	7.80935e-09	14.774	TP73-AS1	up
45326	0.618418	3.71407	3.51764	0.000716112	0.00479835	-0.95341	LOC339505	up
30104	0.618294	3.50173	3.48092	0.000807042	0.00528166	-1.06447	LOC100129408	up
1121	0.61825	5.25916	3.98376	0.000147182	0.00129684	0.52744	SAMD4A	up
58644	0.618094	6.73352	3.54002	0.000665537	0.00452	-0.885296	LOC643650	up
7320	0.617943	6.94437	6.83087	1.41542e-09	1.07934e-07	11.6141	POLH	up
26968	0.617855	9.32143	3.62986	0.000494623	0.00353533	-0.608796	HIST1H2AD	up
10118	0.61775	6.48857	5.40668	6.30163e-07	1.51149e-05	5.72513	CHEK2	up
29957	0.617734	3.14949	3.43061	0.000949429	0.00603852	-1.21522	LOC100131032	up
10743	0.617424	8.97769	4.30637	4.61099e-05	0.000504178	1.62393	SNORD8	up
1442	0.617128	8.8697	7.71449	2.70348e-11	4.46759e-09	15.4524	MC1R	up
41552	0.616957	9.35464	6.41341	8.84961e-09	4.72384e-07	9.83976	AKR1C3	up
53765	0.616562	9.7164	4.65274	1.25709e-05	0.00017566	2.85922	PARD3	up
9469	0.616121	3.23734	2.80001	0.00638385	0.0277969	-2.95968	ELF5	up
41244	0.616088	10.0472	8.89178	1.27789e-13	5.13929e-11	20.6501	IFNAR1	up
39740	0.61584	10.8242	6.42967	8.24476e-09	4.46594e-07	9.90824	LOC401480	up
27638	0.615816	6.65741	3.57173	0.000599666	0.00415072	-0.78829	SNORD97	up
60132	0.61502	12.364	3.54616	0.000652277	0.00444365	-0.866573	CCDC144A	up
23180	0.615013	13.1768	6.23377	1.92831e-08	8.88735e-07	9.0867	KRBA2	up
42284	0.614994	7.95353	4.19166	7.00692e-05	0.000709721	1.22779	SPI1	up
58896	0.614887	10.1953	3.2561	0.00164901	0.00944446	-1.72538	C3	up
4723	0.614668	3.00456	2.94652	0.00419328	0.019869	-2.57937	XLOC_001963	up
45006	0.614657	7.51384	6.82727	1.43809e-09	1.09379e-07	11.5988	SYPL2	up
60296	0.614157	9.76928	5.97303	5.89853e-08	2.18651e-06	8.00685	LOC728061	up
42639	0.61405	4.81014	4.99634	3.29687e-06	5.84841e-05	4.13771	FLJ37638	up
36329	0.61401	9.70636	3.79526	0.00028305	0.00222876	-0.0868702	FAM89A	up
20959	0.613949	6.00851	3.771	0.000307479	0.00238466	-0.164426	PSG10P	up
41563	0.613895	4.91785	3.26959	0.00158111	0.00913916	-1.68664	LPAR5	up
42982	0.612563	9.06811	2.96294	0.00399688	0.0191111	-2.53578	SRGN	up
4935	0.612545	6.17293	6.45603	7.3498e-09	4.03703e-07	10.0194	JMJD6	up
26184	0.61228	11.13	7.39564	1.13854e-10	1.42237e-08	14.0574	MIR100HG	up
60128	0.611719	7.51447	5.07807	2.38214e-06	4.47305e-05	4.44893	STAC3	up
36067	0.611421	12.6411	6.71616	2.34896e-09	1.64336e-07	11.1235	XLOC_l2_013931	up
56078	0.611324	3.16365	2.93564	0.0043283	0.0203772	-2.60815	GPR82	up
43035	0.611172	13.0779	3.47896	0.000812184	0.00530999	-1.07037	XLOC_013763	up
58197	0.61091	2.58779	2.90909	0.00467486	0.0216991	-2.67803	OR5M9	up
36818	0.610899	8.88206	4.96321	3.75837e-06	6.52765e-05	4.01232	RC3H2	up
10719	0.610615	8.22337	3.23904	0.00173873	0.00984027	-1.77416	IFIH1	up
56041	0.610599	7.84896	3.93807	0.000172754	0.00147651	0.376696	XLOC_011758	up
18282	0.610364	6.5937	3.36046	0.00118793	0.00724394	-1.42271	TREM2	up
36	0.610147	7.75798	6.03798	4.4712e-08	1.75609e-06	8.27429	DKFZp547G183	up
35798	0.610063	2.36487	3.03151	0.00326509	0.0162692	-2.35162	XLOC_006010	up
18416	0.609911	9.5752	6.67664	2.79556e-09	1.86956e-07	10.955	C19orf81	up
56520	0.609834	6.75502	6.28666	1.53424e-08	7.42059e-07	9.30767	LOC100506312	up
45837	0.609774	11.2265	5.98523	5.59965e-08	2.09423e-06	8.05704	CELF1	up
50944	0.609704	2.54191	3.24827	0.00168961	0.00962448	-1.74778	XLOC_006391	up
51511	0.609634	5.05163	4.43246	2.89055e-05	0.000346589	2.067	SNORA74B	up
45286	0.609566	6.55897	5.20825	1.41274e-06	2.91421e-05	4.94986	TPTE2P1	up
52114	0.609293	8.52454	6.96376	7.85107e-10	6.78239e-08	12.1852	IFT20	up
46807	0.609275	5.09989	3.12557	0.00246208	0.0130134	-2.09358	LAG3	up
43910	0.609008	3.10615	2.72154	0.00794892	0.0331136	-3.15682	XLOC_004173	up
17207	0.608399	7.43556	5.73424	1.61861e-07	4.99421e-06	7.03334	ZNF503-AS2	up
45788	0.608329	11.6797	8.18436	3.20795e-12	7.75149e-10	17.5213	PPP1R16B	up
8838	0.608307	8.21314	9.53956	6.68994e-15	4.13488e-12	23.5124	DHX34	up
56772	0.607869	6.09793	3.95096	0.00016514	0.0014247	0.419096	LINC00158	up
58219	0.607593	3.04097	2.66548	0.00927346	0.0373489	-3.29482	XLOC_004503	up
24965	0.607254	7.85844	3.65863	0.000449339	0.00326492	-0.519187	CYBA	up
25332	0.60725	8.83548	4.64168	1.31143e-05	0.000181954	2.8189	XLOC_003223	up
25609	0.607048	8.27121	6.12088	3.1349e-08	1.32046e-06	8.61717	XLOC_011429	up
60180	0.606726	7.95675	4.22821	6.13637e-05	0.000634236	1.35328	SIPA1	up
37598	0.606288	9.78984	2.94064	0.00426578	0.0201394	-2.59494	FCGR1B	up
33687	0.606158	11.8927	3.99248	0.000142733	0.00126466	0.55634	NFKBIA	up
51841	0.606149	2.46659	2.80517	0.00629161	0.0274808	-2.94656	LOC641364	up
20527	0.605878	7.35596	3.14848	0.0022966	0.0122959	-2.02981	PARP14	up
48240	0.605796	2.99223	3.33901	0.00127144	0.00765192	-1.4855	XLOC_l2_003133	up
21690	0.605781	9.2598	7.51289	6.71701e-11	9.15087e-09	14.5693	NT5C2	up
58705	0.605534	10.2938	7.50978	6.8116e-11	9.17332e-09	14.5558	HIVEP3	up
51463	0.605247	2.39614	3.39351	0.00106929	0.00665065	-1.32536	XLOC_008943	up
7608	0.605017	10.904	4.21243	6.49862e-05	0.000666514	1.29902	ANKRD36	up
61334	0.604941	2.72635	3.09695	0.00268451	0.0139135	-2.17276	XLOC_007003	up
33904	0.604659	9.11157	5.20195	1.44913e-06	2.98242e-05	4.92546	LOC100288069	up
57491	0.604366	6.51379	5.37654	7.12958e-07	1.6725e-05	5.60649	LOC100507508	up
53813	0.603734	4.71483	2.96253	0.00400164	0.0191249	-2.53686	XLOC_005811	up
51262	0.603245	10.3796	6.36864	1.07521e-08	5.54288e-07	9.65142	ZNF638	up
39561	0.603041	9.52044	3.51511	0.000722045	0.00482819	-0.961081	SNORD115-32	up
34191	0.60259	9.04819	6.76319	1.90896e-09	1.37701e-07	11.3244	GNAQ	up
43628	0.602546	4.12232	2.56222	0.0122488	0.0465391	-3.54269	XLOC_l2_001310	up
61972	0.602504	5.14282	3.11257	0.00256091	0.0134105	-2.12962	XLOC_005273	up
21037	0.602202	7.64179	5.16512	1.68083e-06	3.36149e-05	4.78319	MRE11A	up
7180	0.602052	3.65709	2.62602	0.0103229	0.0406497	-3.39052	LOC100652840	up
10568	0.601081	7.55226	3.85548	0.000230145	0.00187608	0.107193	POT1	up
18523	0.600958	10.8845	8.61648	4.48312e-13	1.5042e-10	19.4317	REXO4	up
57745	0.600908	11.2148	7.38075	1.2173e-10	1.48291e-08	13.9925	H2AFV	up
58670	0.600862	8.98019	6.70947	2.41932e-09	1.67124e-07	11.0949	FLJ45340	up
45451	0.600769	1.93486	3.37515	0.00113373	0.0069752	-1.37952	XLOC_005521	up
41342	0.600005	2.54449	2.97447	0.00386403	0.0185971	-2.50504	OSR1	up
57221	0.599907	9.17284	5.51154	4.09239e-07	1.06892e-05	6.14023	FAM181B	up
36953	0.599428	7.79259	3.94682	0.000167546	0.00144038	0.405487	XLOC_l2_000399	up
5528	0.598653	6.26738	3.71159	0.000376095	0.00281673	-0.35293	XLOC_008844	up
13270	0.598649	10.2641	2.62991	0.0102147	0.0403185	-3.38113	HLA-DPA1	up
29009	0.598365	9.01172	7.81237	1.736e-11	3.1077e-09	15.8823	SYS1	up
34105	0.598357	7.67837	4.65541	1.24433e-05	0.000174085	2.86894	XLOC_l2_005695	up
22625	0.598154	5.60955	4.0676	0.000109394	0.00102038	0.807059	LOC100131372	up
468	0.597962	6.92141	2.80012	0.00638197	0.0277928	-2.95941	TNFRSF12A	up
19554	0.597862	7.17782	6.07386	3.83501e-08	1.54447e-06	8.42249	ARID3A	up
34183	0.597513	9.5743	5.55205	3.46071e-07	9.29989e-06	6.30155	DNAJC3	up
11483	0.597148	6.31709	3.6214	0.000508738	0.00361597	-0.635041	MICB	up
39312	0.597003	2.66878	3.34412	0.00125105	0.00754811	-1.47057	CCKAR	up
55175	0.596877	6.13995	5.32745	8.71175e-07	1.96364e-05	5.41395	PCDHGB4	up
676	0.59685	10.8371	3.66268	0.000443298	0.00322621	-0.506548	SNORD115-4	up
37199	0.596806	7.49482	3.24778	0.00169219	0.00963351	-1.74918	RNASE6	up
23730	0.596635	4.85386	4.92094	4.43963e-06	7.48113e-05	3.85296	XLOC_010782	up
48937	0.59593	10.8327	6.13952	2.89374e-08	1.23774e-06	8.69449	LOC145474	up
56224	0.595882	7.58059	6.29885	1.45537e-08	7.0858e-07	9.35869	SNORD113-3	up
9875	0.59584	2.88245	2.67507	0.00903343	0.0366157	-3.27137	XLOC_l2_001954	up
25526	0.59581	9.48134	4.09074	0.000100729	0.000952421	0.884909	FGF2	up
55778	0.595714	3.17878	3.12005	0.00250361	0.0131878	-2.1089	KRTAP9-9	up
17314	0.595665	12.788	4.00865	0.000134822	0.00120915	0.610051	MT1B	up
13246	0.595439	8.92982	3.40068	0.00104506	0.00652654	-1.30413	XLOC_008013	up
15877	0.595345	7.34661	5.67969	2.03412e-07	6.01398e-06	6.81319	LOC100505930	up
7643	0.595163	9.95739	5.77858	1.34347e-07	4.28255e-06	7.2129	LOC100505495	up
44618	0.595142	2.33237	2.98581	0.00373744	0.0181395	-2.47473	XLOC_008809	up
33412	0.594486	11.758	6.27422	1.61905e-08	7.74151e-07	9.25566	BET3L	up
3661	0.594061	6.10524	6.52271	5.4926e-09	3.2511e-07	10.3012	LOC100132006	up
55760	0.593847	7.31394	6.92544	9.30773e-10	7.6651e-08	12.0203	SETD8	up
46392	0.593749	7.60422	3.25457	0.00165687	0.00947655	-1.72976	SLC16A1	up
902	0.593541	10.4243	5.20328	1.44135e-06	2.96745e-05	4.93062	PAR1	up
33074	0.593427	2.35332	3.23013	0.00178738	0.0100598	-1.79955	SERPINA13	up
40010	0.593274	9.00834	5.56571	3.2701e-07	8.89475e-06	6.35607	PLOD2	up
28837	0.592961	10.8775	6.33102	1.26593e-08	6.35029e-07	9.49352	LOC729609	up
677	0.592776	8.22766	6.48102	6.5903e-09	3.72796e-07	10.1249	CA8	up
6592	0.592756	5.05915	3.56229	0.000618605	0.00425572	-0.817241	XLOC_l2_004596	up
32288	0.59273	7.09031	3.71077	0.000377141	0.00282313	-0.355529	IL3RA	up
37674	0.592625	2.97716	3.52879	0.000690472	0.00465845	-0.919509	FRRS1	up
122	0.592395	6.44123	4.50047	2.24034e-05	0.000281623	2.30916	LOC221442	up
39459	0.592193	4.92338	2.78809	0.00660185	0.0285429	-2.98993	CT45A5	up
50929	0.592064	9.867	2.69659	0.00851559	0.0349402	-3.21854	RNU2-2	up
37418	0.591933	8.58881	4.91829	4.48611e-06	7.54759e-05	3.843	Q8RQM5	up
35312	0.591886	2.83603	2.8361	0.00576356	0.0256495	-2.86746	XLOC_005036	up
16650	0.591631	6.88515	4.79226	7.34115e-06	0.000113614	3.37235	BAGE4	up
48991	0.590755	4.56655	3.91557	0.000186859	0.00157392	0.3029	LOC285286	up
58436	0.590438	7.17383	4.95344	3.90613e-06	6.71614e-05	3.97543	ABCC9	up
43191	0.589897	9.44322	6.84701	1.3178e-09	1.01678e-07	11.6834	LOC645166	up
3827	0.589773	10.1464	3.79264	0.000285591	0.00224425	-0.0952455	NADKD1	up
30192	0.589462	6.30412	4.3624	3.75034e-05	0.000425524	1.81982	B3GNT5	up
13133	0.589433	7.80184	4.70824	1.0159e-05	0.00014765	3.06232	POU5F1	up
60993	0.589391	4.41359	3.60929	0.000529621	0.00373726	-0.672553	XLOC_005488	up
44851	0.58879	2.17112	3.20287	0.0019443	0.0107488	-1.87693	XLOC_l2_009160	up
39007	0.588425	12.1528	7.5774	5.02178e-11	7.34756e-09	14.8515	LOC153811	up
26661	0.588357	9.09293	3.20913	0.00190717	0.0105904	-1.85921	APBB1IP	up
47975	0.588264	6.13637	6.71619	2.34873e-09	1.64336e-07	11.1236	SNORD86	up
48316	0.588146	2.38521	3.1307	0.00242405	0.0128529	-2.07932	XLOC_003219	up
38828	0.588019	4.15442	2.916	0.00458226	0.0213385	-2.65989	GLI2	up
38265	0.587926	2.29342	3.38562	0.00109655	0.00678678	-1.34866	XLOC_002296	up
34985	0.587903	11.7095	6.62944	3.44036e-09	2.23707e-07	10.754	HIST1H4B	up
42383	0.587371	2.46785	3.06525	0.00295257	0.0150087	-2.25978	OR1A2	up
37954	0.587363	10.0022	8.40702	1.16434e-12	3.47038e-10	18.5052	LOC100506421	up
32576	0.587271	7.73816	5.30124	9.69279e-07	2.13959e-05	5.31146	XLOC_009146	up
52567	0.586951	8.34169	8.58942	5.07149e-13	1.69195e-10	19.312	EXOSC3	up
21502	0.586336	8.98418	3.57093	0.000601254	0.00415803	-0.790752	LRRC4B	up
16424	0.586162	2.70898	2.6377	0.0100014	0.0396524	-3.3623	XLOC_005443	up
34133	0.58616	7.82838	6.9949	6.83586e-10	6.05401e-08	12.3194	WNT5A	up
30460	0.585907	2.63756	2.97993	0.00380253	0.0183703	-2.49045	LOC100124692	up
55022	0.585811	2.67117	2.77021	0.00694164	0.0297057	-3.0351	XLOC_012147	up
40472	0.585539	2.45278	3.30892	0.00139793	0.0082694	-1.57308	XLOC_005451	up
30665	0.58547	12.1904	6.02624	4.70116e-08	1.82928e-06	8.22587	RBM43	up
14376	0.585335	8.01845	5.52236	3.91327e-07	1.0327e-05	6.18329	LOC100507226	up
48149	0.585242	2.17717	3.08463	0.00278581	0.0143365	-2.20664	HOXB8	up
1937	0.585112	5.01266	2.87022	0.00522849	0.0237397	-2.7794	RRAD	up
61961	0.585082	5.73064	7.07494	4.78617e-10	4.52544e-08	12.6649	SNORD109B	up
18815	0.584966	10.0863	2.72345	0.00790714	0.032984	-3.15209	C4B	up
12730	0.584848	5.74104	5.62066	2.60238e-07	7.40329e-06	6.57593	XLOC_004195	up
40493	0.584679	5.49272	4.1049	9.57579e-05	0.000915885	0.932681	OLR1	up
1979	0.58467	4.64883	3.42195	0.000976201	0.00617535	-1.24099	BIN2	up
14417	0.584251	7.46516	4.14544	8.27928e-05	0.000814678	1.07007	SLC4A11	up
61057	0.584025	5.57809	3.76382	0.000315096	0.00243121	-0.187343	DIO3OS	up
43774	0.583749	7.73953	8.69321	3.15988e-13	1.1453e-10	19.7713	N4BP2	up
60615	0.583702	9.96059	7.59019	4.74015e-11	7.02847e-09	14.9075	C6orf106	up
22659	0.583656	9.68907	7.22133	2.48851e-10	2.6046e-08	13.299	TBC1D1	up
49899	0.583488	8.27441	2.80734	0.00625321	0.0273459	-2.94104	HLA-DOA	up
12154	0.583086	5.80598	2.54491	0.0128244	0.048233	-3.58342	XLOC_007094	up
24667	0.583017	11.3529	10.9326	1.25572e-17	1.99276e-14	29.5943	KLHL21	up
413	0.582953	4.06338	2.56524	0.0121506	0.0462378	-3.53555	LCN6	up
40615	0.582878	2.60642	2.96618	0.00395905	0.0189627	-2.52714	XLOC_l2_011399	up
35509	0.582602	12.8112	6.25384	1.76817e-08	8.30573e-07	9.17049	NR2F1	up
32549	0.58256	3.07722	3.01516	0.00342726	0.0169222	-2.39582	XLOC_l2_015590	up
16418	0.582302	2.29889	2.64435	0.00982258	0.0391045	-3.3462	XLOC_001497	up
15888	0.581569	9.01581	5.08006	2.36332e-06	4.44767e-05	4.45653	FAM101B	up
29627	0.581537	6.50649	3.12064	0.00249913	0.0131666	-2.10726	HIST2H2AA4	up
26634	0.581525	12.8051	5.86429	9.3575e-08	3.1815e-06	7.56162	MRPS6	up
7555	0.5808	4.65028	3.20202	0.0019494	0.010774	-1.87934	MATL2963	up
19959	0.58076	11.11	6.91958	9.55316e-10	7.82333e-08	11.995	NPL	up
7876	0.580724	4.64337	2.8199	0.00603478	0.0266114	-2.90897	LOC158434	up
28111	0.580651	8.64425	5.08242	2.34115e-06	4.41443e-05	4.46556	ITPRIPL2	up
44880	0.58053	2.45366	3.15063	0.00228155	0.0122287	-2.02378	XLOC_009560	up
